# Supplementary material for: Prunus persica plant endogenous peptides PpPep1 and PpPep2 cause PTI-like transcriptome reprogramming in peach and enhance resistance to Xanthomonas arboricola pv. pruni
Source: BMC Genomics. 2021 May 18;22:360. doi: 10.1186/s12864-021-07571-9 (PMC8132438; doi:10.1186/s12864-021-07571-9)
Supplement: Supplementary file 1 — Additional file 1. Quality control and mapping statistics of Prunus persica RNA-Seq analyses using Illumina. [file 12864_2021_7571_MOESM1_ESM.xlsx]

## Sheet: FLI
Name	barcode	flowcell	library	lane
t0.rep1.AE4628.7622AA.0	AE4628	CC5N8ANXX	7622AA	2
t0.rep1.AE4628.7622AA.1	AE4628	CC68MANXX	7622AA	2
t0.rep2.AE4629.7623AA.0	AE4629	CC5N8ANXX	7623AA	1
t0.rep2.AE4629.7623AA.1	AE4629	CC68MANXX	7623AA	1
t0.rep3.AE4630.7624AA.0	AE4630	CC5N8ANXX	7624AA	2
t0.rep3.AE4630.7624AA.1	AE4630	CC68MANXX	7624AA	2
P1t1.rep1.AE4631.7625AA.0	AE4631	CC5N8ANXX	7625AA	2
P1t1.rep1.AE4631.7625AA.1	AE4631	CC68MANXX	7625AA	2
P1t1.rep2.AE4632.7626AA.0	AE4632	CC5TYANXX	7626AA	6
P1t1.rep3.AE4633.7627AA.0	AE4633	CC5TYANXX	7627AA	6
P1t24.rep1.AE4634.7628AA.0	AE4634	CC5TYANXX	7628AA	6
P1t24.rep2.AE4635.7629AA.0	AE4635	CC5TYANXX	7629AA	6
P1t24.rep3.AE4636.7630AA.0	AE4636	CC5TYANXX	7630AA	7
P1t48.rep1.AE4643.1900AB.0	AE4643	HWCJ7BBXX	1900AB	2
P1t48.rep1.AE4643.1900AB.1	AE4643	HWG5JBBXX	1900AB	5
P1t48.rep2.AE4644.1901AB.0	AE4644	HWCJ7BBXX	1901AB	2
P1t48.rep2.AE4644.1901AB.1	AE4644	HWG5JBBXX	1901AB	5
P1t48.rep3.AE4645.1902AB.0	AE4645	HWCJ7BBXX	1902AB	2
P1t48.rep3.AE4645.1902AB.1	AE4645	HWG5JBBXX	1902AB	5
P2t1.rep1.AE4637.7631AA.0	AE4637	CC5N8ANXX	7631AA	2
P2t1.rep1.AE4637.7631AA.1	AE4637	CC5TYANXX	7631AA	7
P2t1.rep1.AE4637.7631AA.2	AE4637	CC68MANXX	7631AA	2
P2t1.rep2.AE4638.7632AA.0	AE4638	CC5TYANXX	7632AA	7
P2t1.rep3.AE4639.7633AA.0	AE4639	CC5TYANXX	7633AA	7
P2t24.rep1.AE4640.7634AA.0	AE4640	CC5N8ANXX	7634AA	1
P2t24.rep1.AE4640.7634AA.1	AE4640	CC68MANXX	7634AA	1
P2t24.rep2.AE4641.7635AA.0	AE4641	CC5N8ANXX	7635AA	1
P2t24.rep2.AE4641.7635AA.1	AE4641	CC68MANXX	7635AA	1
P2t24.rep3.AE4642.7636AA.0	AE4642	CC5N8ANXX	7636AA	1
P2t24.rep3.AE4642.7636AA.1	AE4642	CC68MANXX	7636AA	1
P2t48.rep1.AE4646.1903AB.0	AE4646	HWCJ7BBXX	1903AB	2
P2t48.rep1.AE4646.1903AB.1	AE4646	HWG5JBBXX	1903AB	5
P2t48.rep2.AE4647.1904AB.0	AE4647	HWCJ7BBXX	1904AB	2
P2t48.rep2.AE4647.1904AB.1	AE4647	HWG5JBBXX	1904AB	6
P2t48.rep3.AE4648.1905AB.0	AE4648	HWCJ7BBXX	1905AB	2
P2t48.rep3.AE4648.1905AB.1	AE4648	HWG5JBBXX	1905AB	6

## Sheet: Mapping Statistics
Name	total_reads	paired_mapped	percent_paired_mapped	single_mapped	percent_single_mapped	unmapped	percent_unmapped	split_mapped	percent_split_mapped
t0.t0.rep1.AE4628.7622AA.0	125984480	106683920	100	0	0	19300560	15.32	9605486	9.702
t0.t0.rep2.AE4629.7623AA.0	121998070	112581610	100	0	0	9416460	7.719	10584284	10.118
t0.t0.rep3.AE4630.7624AA.0	99576820	91468708	100	0	0	8108112	8.143	8878276	10.411
P1t1.P1t1.rep1.AE4631.7625AA.0	101988590	92593694	100	0	0	9394896	9.212	8632307	9.99
P1t1.P1t1.rep2.AE4632.7626AA.0	110209558	100025692	100	0	0	10183866	9.24	9430563	10.082
P1t1.P1t1.rep3.AE4633.7627AA.0	100126488	91741370	100	0	0	8385118	8.375	8697593	10.111
P1t24.rep1.AE4634.7628AA.0	110061338	97837398	100	0	0	12223940	11.106	9227334	10.078
P1t24.rep2.AE4635.7629AA.0	108764648	98221214	100	0	0	10543434	9.694	9240453	10.167
P1t24.rep3.AE4636.7630AA.0	118896278	108571462	100	0	0	10324816	8.684	10056756	10.022
P1t48.rep1.AE4643.1900AB.0	67058344	61872338	100	0	0	5186006	7.734	6118158	10.502
P1t48.rep1.AE4643.1900AB.1	23263862	21192414	100	0	0	2071448	8.904	2091679	10.499
P1t48.rep2.AE4644.1901AB.0	60149628	55167130	100	0	0	4982498	8.284	5590371	10.749
P1t48.rep2.AE4644.1901AB.1	25966126	23591042	100	0	0	2375084	9.147	2392173	10.772
P1t48.rep3.AE4645.1902AB.0	59575436	54735314	100	0	0	4840122	8.124	5662449	10.914
P1t48.rep3.AE4645.1902AB.1	28523030	25963376	100	0	0	2559654	8.974	2685118	10.924
P2t1.rep1.AE4637.7631AA.0	35264300	31910030	100	0	0	3354270	9.512	2837592	9.692
P2t1.rep1.AE4637.7631AA.1	86645172	77603868	100	0	0	9041304	10.435	6867437	9.644
P2t1.rep2.AE4638.7632AA.0	117620470	106352950	100	0	0	11267520	9.58	9888178	10.017
P2t1.rep3.AE4639.7633AA.0	95809572	86908522	100	0	0	8901050	9.29	7887525	9.834
P2t24.rep1.AE4640.7634AA.0	140368596	128645014	100	0	0	11723582	8.352	12289815	10.28
P2t24.rep2.AE4641.7635AA.0	128158774	119059930	100	0	0	9098844	7.1	11119655	10.138
P2t24.rep3.AE4642.7636AA.0	111364758	104357652	100	0	0	7007106	6.292	10219203	10.5
P2t48.rep1.AE4646.1903AB.0	55825106	50619936	100	0	0	5205170	9.324	4947455	10.447
P2t48.rep1.AE4646.1903AB.1	27572054	24642448	100	0	0	2929606	10.625	2407110	10.46
P2t48.rep2.AE4647.1904AB.0	113783594	103299712	100	0	0	10483882	9.214	10385212	10.684
P2t48.rep2.AE4647.1904AB.1	25079432	22359734	100	0	0	2719698	10.844	2250385	10.719
P2t48.rep3.AE4648.1905AB.0	115945744	107799984	100	0	0	8145760	7.025	10962042	10.782
P2t48.rep3.AE4648.1905AB.1	28296920	26054452	100	0	0	2242468	7.925	2648150	10.795

## Sheet: Read Annotation
Name	exonic	percent_exonic	intronic	percent_intronic	intergenic	percent_intergenic
t0.rep1.AE4628.7622AA.0	89872593	90.779	1399606	1.414	8081105	8.163
t0.rep2.AE4629.7623AA.0	99576936	95.189	1219851	1.166	4148413	3.966
t0.rep3.AE4630.7624AA.0	81024593	95.013	1009114	1.183	3560614	4.175
P1t1.rep1.AE4631.7625AA.0	81509564	94.333	898897	1.04	4283821	4.958
P1t1.rep2.AE4632.7626AA.0	88977340	95.12	879804	0.941	3970289	4.244
P1t1.rep3.AE4633.7627AA.0	82158580	95.51	880126	1.023	3267176	3.798
P1t24.rep1.AE4634.7628AA.0	86669528	94.659	1020867	1.115	4168845	4.553
P1t24.rep2.AE4635.7629AA.0	86812224	95.516	1062891	1.169	3320324	3.653
P1t24.rep3.AE4636.7630AA.0	95976828	95.642	1281430	1.277	3442421	3.43
P1t48.rep1.AE4643.1900AB.0	55832030	95.835	535583	0.919	2075479	3.563
P1t48.rep1.AE4643.1900AB.1	19081941	95.776	185548	0.931	715140	3.589
P1t48.rep2.AE4644.1901AB.0	49578513	95.332	481508	0.926	2114776	4.066
P1t48.rep2.AE4644.1901AB.1	21159057	95.279	205946	0.927	908679	4.092
P1t48.rep3.AE4645.1902AB.0	49619336	95.639	434445	0.837	1990167	3.836
P1t48.rep3.AE4645.1902AB.1	23497966	95.6	208074	0.847	945712	3.848
P2t1.rep1.AE4637.7631AA.0	27740205	94.745	284416	0.971	1342243	4.584
P2t1.rep1.AE4637.7631AA.1	67511553	94.804	710653	0.998	3209354	4.507
P2t1.rep2.AE4638.7632AA.0	93713157	94.934	1111118	1.126	4197418	4.252
P2t1.rep3.AE4639.7633AA.0	76450726	95.321	867024	1.081	3142929	3.919
P2t24.rep1.AE4640.7634AA.0	114175750	95.505	1425691	1.193	4347730	3.637
P2t24.rep2.AE4641.7635AA.0	104850234	95.591	1437509	1.311	3792808	3.458
P2t24.rep3.AE4642.7636AA.0	93107232	95.663	1218572	1.252	3367493	3.46
P2t48.rep1.AE4646.1903AB.0	45140820	95.32	482710	1.019	1887612	3.986
P2t48.rep1.AE4646.1903AB.1	21919892	95.248	238281	1.035	925633	4.022
P2t48.rep2.AE4647.1904AB.0	92918352	95.595	745693	0.767	3822960	3.933
P2t48.rep2.AE4647.1904AB.1	20054285	95.521	163554	0.779	832768	3.967
P2t48.rep3.AE4648.1905AB.0	97423406	95.822	1190878	1.171	3423750	3.367
P2t48.rep3.AE4648.1905AB.1	23480017	95.715	293288	1.196	837986	3.416

## Sheet: Gene Biotypes
Name	protein_coding	percent_protein_coding	three_prime_overlapping_ncrna	percent_3prime_overlapping_ncrna	ig_c_gene	percent_IG_C_gene	ig_j_gene	percent_IG_J_gene	ig_v_gene	percent_IG_V_gene	ig_v_pseudogene	percent_IG_V_pseudogene	mt_rrna	percent_Mt_rRNA	tr_c_gene	percent_TR_C_gene	tr_v_gene	percent_TR_V_gene	tr_v_pseudogene	percent_TR_V_pseudogene	antisense	percent_antisense	lincrna	percent_lincRNA	mirna	percent_miRNA	misc_RNA	percent_misc_RNA	polymorphic_pseudogene	percent_polymorphic_pseudogene	processed_transcript	percent_processed_transcript	pseudogene	percent_pseudogene	rrna	percent_rRNA	sense_intronic	percent_sense_intronic	sense_overlapping	percent_sense_overlapping	snrna	percent_snRNA	snorna	percent_snoRNA
t0.rep1.AE4628.7622AA.0	90122550	99.999	0	0	0	0	0	0	0	0	0	0	0	0	0	0	0	0	0	0	0	0	0	0	0	0	0	0	0	0	0	0	0	0	0	0	0	0	0	0	0	0	0	0
t0.rep2.AE4629.7623AA.0	99542468	99.999	0	0	0	0	0	0	0	0	0	0	0	0	0	0	0	0	0	0	0	0	0	0	0	0	0	0	0	0	0	0	0	0	0	0	0	0	0	0	0	0	0	0
t0.rep3.AE4630.7624AA.0	80976502	99.999	0	0	0	0	0	0	0	0	0	0	0	0	0	0	0	0	0	0	0	0	0	0	0	0	0	0	0	0	0	0	0	0	0	0	0	0	0	0	0	0	0	0
P1t1.rep1.AE4631.7625AA.0	81442216	99.999	0	0	0	0	0	0	0	0	0	0	0	0	0	0	0	0	0	0	0	0	0	0	0	0	0	0	0	0	0	0	0	0	0	0	0	0	0	0	0	0	0	0
P1t1.rep2.AE4632.7626AA.0	88792212	99.999	0	0	0	0	0	0	0	0	0	0	0	0	0	0	0	0	0	0	0	0	0	0	0	0	0	0	0	0	0	0	0	0	0	0	0	0	0	0	0	0	0	0
P1t1.rep3.AE4633.7627AA.0	82043976	99.999	0	0	0	0	0	0	0	0	0	0	0	0	0	0	0	0	0	0	0	0	0	0	0	0	0	0	0	0	0	0	0	0	0	0	0	0	0	0	0	0	0	0
P1t24.rep1.AE4634.7628AA.0	86531568	99.999	0	0	0	0	0	0	0	0	0	0	0	0	0	0	0	0	0	0	0	0	0	0	0	0	0	0	0	0	0	0	0	0	0	0	0	0	0	0	0	0	0	0
P1t24.rep2.AE4635.7629AA.0	86788278	99.999	0	0	0	0	0	0	0	0	0	0	0	0	0	0	0	0	0	0	0	0	0	0	0	0	0	0	0	0	0	0	0	0	0	0	0	0	0	0	0	0	0	0
P1t24.rep3.AE4636.7630AA.0	95844360	99.999	0	0	0	0	0	0	0	0	0	0	0	0	0	0	0	0	0	0	0	0	0	0	0	0	0	0	0	0	0	0	0	0	0	0	0	0	0	0	0	0	0	0
P1t48.rep1.AE4643.1900AB.0	55632044	100	0	0	0	0	0	0	0	0	0	0	0	0	0	0	0	0	0	0	0	0	0	0	0	0	0	0	0	0	0	0	0	0	0	0	0	0	0	0	0	0	0	0
P1t48.rep1.AE4643.1900AB.1	19009610	100	0	0	0	0	0	0	0	0	0	0	0	0	0	0	0	0	0	0	0	0	0	0	0	0	0	0	0	0	0	0	0	0	0	0	0	0	0	0	0	0	0	0
P1t48.rep2.AE4644.1901AB.0	49443382	100	0	0	0	0	0	0	0	0	0	0	0	0	0	0	0	0	0	0	0	0	0	0	0	0	0	0	0	0	0	0	0	0	0	0	0	0	0	0	0	0	0	0
P1t48.rep2.AE4644.1901AB.1	21099284	100	0	0	0	0	0	0	0	0	0	0	0	0	0	0	0	0	0	0	0	0	0	0	0	0	0	0	0	0	0	0	0	0	0	0	0	0	0	0	0	0	0	0
P1t48.rep3.AE4645.1902AB.0	49465946	100	0	0	0	0	0	0	0	0	0	0	0	0	0	0	0	0	0	0	0	0	0	0	0	0	0	0	0	0	0	0	0	0	0	0	0	0	0	0	0	0	0	0
P1t48.rep3.AE4645.1902AB.1	23423554	100	0	0	0	0	0	0	0	0	0	0	0	0	0	0	0	0	0	0	0	0	0	0	0	0	0	0	0	0	0	0	0	0	0	0	0	0	0	0	0	0	0	0
P2t1.rep1.AE4637.7631AA.0	27705862	99.999	0	0	0	0	0	0	0	0	0	0	0	0	0	0	0	0	0	0	0	0	0	0	0	0	0	0	0	0	0	0	0	0	0	0	0	0	0	0	0	0	0	0
P2t1.rep1.AE4637.7631AA.1	67429232	99.999	0	0	0	0	0	0	0	0	0	0	0	0	0	0	0	0	0	0	0	0	0	0	0	0	0	0	0	0	0	0	0	0	0	0	0	0	0	0	0	0	0	0
P2t1.rep2.AE4638.7632AA.0	93689192	99.999	0	0	0	0	0	0	0	0	0	0	0	0	0	0	0	0	0	0	0	0	0	0	0	0	0	0	0	0	0	0	0	0	0	0	0	0	0	0	0	0	0	0
P2t1.rep3.AE4639.7633AA.0	76393030	99.999	0	0	0	0	0	0	0	0	0	0	0	0	0	0	0	0	0	0	0	0	0	0	0	0	0	0	0	0	0	0	0	0	0	0	0	0	0	0	0	0	0	0
P2t24.rep1.AE4640.7634AA.0	114103724	99.999	0	0	0	0	0	0	0	0	0	0	0	0	0	0	0	0	0	0	0	0	0	0	0	0	0	0	0	0	0	0	0	0	0	0	0	0	0	0	0	0	0	0
P2t24.rep2.AE4641.7635AA.0	104859310	99.999	0	0	0	0	0	0	0	0	0	0	0	0	0	0	0	0	0	0	0	0	0	0	0	0	0	0	0	0	0	0	0	0	0	0	0	0	0	0	0	0	0	0
P2t24.rep3.AE4642.7636AA.0	93100950	100	0	0	0	0	0	0	0	0	0	0	0	0	0	0	0	0	0	0	0	0	0	0	0	0	0	0	0	0	0	0	0	0	0	0	0	0	0	0	0	0	0	0
P1t48.rep1.AE4643.1900AB.0	55632044	100	0	0	0	0	0	0	0	0	0	0	0	0	0	0	0	0	0	0	0	0	0	0	0	0	0	0	0	0	0	0	0	0	0	0	0	0	0	0	0	0	0	0
P1t48.rep1.AE4643.1900AB.1	19009610	100	0	0	0	0	0	0	0	0	0	0	0	0	0	0	0	0	0	0	0	0	0	0	0	0	0	0	0	0	0	0	0	0	0	0	0	0	0	0	0	0	0	0
P1t48.rep2.AE4644.1901AB.0	49443382	100	0	0	0	0	0	0	0	0	0	0	0	0	0	0	0	0	0	0	0	0	0	0	0	0	0	0	0	0	0	0	0	0	0	0	0	0	0	0	0	0	0	0
P1t48.rep2.AE4644.1901AB.1	21099284	100	0	0	0	0	0	0	0	0	0	0	0	0	0	0	0	0	0	0	0	0	0	0	0	0	0	0	0	0	0	0	0	0	0	0	0	0	0	0	0	0	0	0
P1t48.rep3.AE4645.1902AB.0	49465946	100	0	0	0	0	0	0	0	0	0	0	0	0	0	0	0	0	0	0	0	0	0	0	0	0	0	0	0	0	0	0	0	0	0	0	0	0	0	0	0	0	0	0
P1t48.rep3.AE4645.1902AB.1	23423554	100	0	0	0	0	0	0	0	0	0	0	0	0	0	0	0	0	0	0	0	0	0	0	0	0	0	0	0	0	0	0	0	0	0	0	0	0	0	0	0	0	0	0
P2t48.rep1.AE4646.1903AB.0	45055558	99.999	0	0	0	0	0	0	0	0	0	0	0	0	0	0	0	0	0	0	0	0	0	0	0	0	0	0	0	0	0	0	0	0	0	0	0	0	0	0	0	0	0	0
P2t48.rep1.AE4646.1903AB.1	21877398	99.999	0	0	0	0	0	0	0	0	0	0	0	0	0	0	0	0	0	0	0	0	0	0	0	0	0	0	0	0	0	0	0	0	0	0	0	0	0	0	0	0	0	0
P2t48.rep2.AE4647.1904AB.0	92569144	100	0	0	0	0	0	0	0	0	0	0	0	0	0	0	0	0	0	0	0	0	0	0	0	0	0	0	0	0	0	0	0	0	0	0	0	0	0	0	0	0	0	0
P2t48.rep2.AE4647.1904AB.1	19977494	100	0	0	0	0	0	0	0	0	0	0	0	0	0	0	0	0	0	0	0	0	0	0	0	0	0	0	0	0	0	0	0	0	0	0	0	0	0	0	0	0	0	0
P2t48.rep3.AE4648.1905AB.0	97335764	99.999	0	0	0	0	0	0	0	0	0	0	0	0	0	0	0	0	0	0	0	0	0	0	0	0	0	0	0	0	0	0	0	0	0	0	0	0	0	0	0	0	0	0
P2t48.rep3.AE4648.1905AB.1	23460438	99.999	0	0	0	0	0	0	0	0	0	0	0	0	0	0	0	0	0	0	0	0	0	0	0	0	0	0	0	0	0	0	0	0	0	0	0	0	0	0	0	0	0	0

## Sheet: Genes
Name	genes_detected	genes_25_percent_expression
t0.rep1.AE4628.7622AA.0	20691	26
t0.rep2.AE4629.7623AA.0	20755	19
t0.rep3.AE4630.7624AA.0	20491	25
P1t1.rep1.AE4631.7625AA.0	20693	23
P1t1.rep2.AE4632.7626AA.0	20793	24
P1t1.rep3.AE4633.7627AA.0	20754	25
P1t24.rep1.AE4634.7628AA.0	20628	25
P1t24.rep2.AE4635.7629AA.0	20508	20
P1t24.rep3.AE4636.7630AA.0	20789	20
P1t48.rep1.AE4643.1900AB.0	20089	26
P1t48.rep1.AE4643.1900AB.1	19130	26
P1t48.rep2.AE4644.1901AB.0	19976	32
P1t48.rep2.AE4644.1901AB.1	19232	32
P1t48.rep3.AE4645.1902AB.0	19997	34
P1t48.rep3.AE4645.1902AB.1	19411	34
P2t1.rep1.AE4637.7631AA.0	19775	17
P2t1.rep1.AE4637.7631AA.1	20657	17
P2t1.rep2.AE4638.7632AA.0	20832	20
P2t1.rep3.AE4639.7633AA.0	20604	20
P2t24.rep1.AE4640.7634AA.0	20968	23
P2t24.rep2.AE4641.7635AA.0	20981	21
P2t24.rep3.AE4642.7636AA.0	20805	26
P2t48.rep1.AE4646.1903AB.0	20015	27
P2t48.rep1.AE4646.1903AB.1	19394	27
P2t48.rep2.AE4647.1904AB.0	20566	27
P2t48.rep2.AE4647.1904AB.1	19145	27
P2t48.rep3.AE4648.1905AB.0	20714	32
P2t48.rep3.AE4648.1905AB.1	19425	32

## Sheet: Mapping ambiguity
Name	reads_single_gene_pe	reads_multiple_gene_pe	mapped_unique_reads	mapped_ambigous_reads	percent_mapped_unique_reads	percent_mapped_ambigous_reads	percent_reads_single_gene_pe	percent_multiple_gene_pe
t0.rep1.AE4628.7622AA.0	91852966	5788844	99000992	7682928	92.7984	7.20158	94.0713	5.92865
t0.rep2.AE4629.7623AA.0	101594434	6312564	104609876	7971734	92.9192	7.08085	94.15	5.85
t0.rep3.AE4630.7624AA.0	82418514	4942518	85277106	6191602	93.2309	6.76909	94.3424	5.65758
P1t1.rep1.AE4631.7625AA.0	82983644	4763252	86406392	6187302	93.3178	6.68221	94.5716	5.4284
P1t1.rep2.AE4632.7626AA.0	90525502	5111336	93541944	6483748	93.5179	6.48208	94.6555	5.34453
P1t1.rep3.AE4633.7627AA.0	83565144	4502504	86020762	5720608	93.7644	6.23558	94.8874	5.11255
P1t24.rep1.AE4634.7628AA.0	88170472	4914078	91559710	6277688	93.5835	6.41645	94.7208	5.27916
P1t24.rep2.AE4635.7629AA.0	88710560	5490360	90887520	7333694	92.5335	7.46651	94.1716	5.82835
P1t24.rep3.AE4636.7630AA.0	97810092	6076262	100350256	8221206	92.4278	7.57216	94.151	5.84895
P1t48.rep1.AE4643.1900AB.0	56549520	2974088	58258232	3614106	94.1588	5.84123	95.0035	4.99648
P1t48.rep1.AE4643.1900AB.1	19317048	1058746	19923570	1268844	94.0127	5.98726	94.8039	5.1961
P1t48.rep2.AE4644.1901AB.0	50285988	2532346	52006236	3160894	94.2703	5.72967	95.2056	4.79445
P1t48.rep2.AE4644.1901AB.1	21450380	1122192	22207488	1383554	94.1353	5.86474	95.0285	4.97148
P1t48.rep3.AE4645.1902AB.0	50280442	2273808	51882172	2853142	94.7874	5.21262	95.6734	4.32659
P1t48.rep3.AE4645.1902AB.1	23804390	1117598	24579524	1383852	94.67	5.33002	95.5156	4.48439
P2t1.rep1.AE4637.7631AA.0	28295194	2092310	29278714	2631316	91.754	8.24605	93.1146	6.88543
P2t1.rep1.AE4637.7631AA.1	68881482	5115486	71211486	6392382	91.7628	8.2372	93.0869	6.9131
P2t1.rep2.AE4638.7632AA.0	95635320	6030188	98713502	7639448	92.8169	7.18311	94.0686	5.9314
P2t1.rep3.AE4639.7633AA.0	77968840	5325806	80203048	6705474	92.2844	7.71555	93.6061	6.39394
P2t24.rep1.AE4640.7634AA.0	116444330	7147180	119549204	9095810	92.9295	7.07047	94.2171	5.78291
P2t24.rep2.AE4641.7635AA.0	107027112	7275988	109686092	9373838	92.1268	7.87321	93.6345	6.36552
P2t24.rep3.AE4642.7636AA.0	94818066	5633544	97328254	7029398	93.2641	6.73587	94.3918	5.60822
P2t48.rep1.AE4646.1903AB.0	45843454	2632156	47357146	3262790	93.5543	6.44566	94.5701	5.42986
P2t48.rep1.AE4646.1903AB.1	22253936	1324588	23013496	1628952	93.3897	6.61035	94.3822	5.61777
P2t48.rep2.AE4647.1904AB.0	94156864	4913470	97200484	6099228	94.0956	5.9044	95.0404	4.95958
P2t48.rep2.AE4647.1904AB.1	20313518	1120196	20994718	1365016	93.8952	6.1048	94.7737	5.22633
P2t48.rep3.AE4648.1905AB.0	98995798	4852664	101670740	6129244	94.3142	5.68576	95.3272	4.67283
P2t48.rep3.AE4648.1905AB.1	23851600	1233106	24531158	1523294	94.1534	5.84658	95.0842	4.91577

## Sheet: PCR duplicates
Name	percent_duplicates
t0.rep1.AE4628.7622AA	28.089
t0.rep2.AE4629.7623AA	32.61
t0.rep3.AE4630.7624AA	33.928
P1t1.rep1.AE4631.7625AA	31.078
P1t1.rep2.AE4632.7626AA	31.339
P1t1.rep3.AE4633.7627AA	30.532
P1t24.rep1.AE4634.7628AA	29.527
P1t24.rep2.AE4635.7629AA	30.202
P1t24.rep3.AE4636.7630AA	31.202
P1t48.rep1.AE4643.1900AB	32.796
P1t48.rep2.AE4644.1901AB	30.416
P1t48.rep3.AE4645.1902AB	31.504
P2t1.rep1.AE4637.7631AA	31.399
P2t1.rep2.AE4638.7632AA	31.071
P2t1.rep3.AE4639.7633AA	28.774
P2t24.rep1.AE4640.7634AA	31.578
P2t24.rep2.AE4641.7635AA	30.709
P2t24.rep3.AE4642.7636AA	31.021
P2t48.rep1.AE4646.1903AB	29.695
P2t48.rep2.AE4647.1904AB	35.589
P2t48.rep3.AE4648.1905AB	34.721

## Sheet: Reads per chromosome
Name	G1	G2	G3	G4	G5	G6	G7	G8	scaffold_101	scaffold_104	scaffold_108	scaffold_111	scaffold_112	scaffold_116	scaffold_12	scaffold_121	scaffold_123	scaffold_125	scaffold_127	scaffold_129	scaffold_13	scaffold_130	scaffold_134	scaffold_135	scaffold_136	scaffold_137	scaffold_138	scaffold_139	scaffold_140	scaffold_141	scaffold_143	scaffold_144	scaffold_146	scaffold_147	scaffold_149	scaffold_15	scaffold_151	scaffold_153	scaffold_155	scaffold_156	scaffold_157	scaffold_158	scaffold_16	scaffold_161	scaffold_162	scaffold_163	scaffold_164	scaffold_165	scaffold_166
t0.rep1.AE4628.7622AA.0	49735918	11454918	14229674	11753098	7826524	11875584	11775528	9377488	22	0	0	16	1932	34	234	0	0	0	0	0	27148	0	0	38	12	0	2	1426	6	1576	102	24	0	0	12	60	198	0	4	0	0	2	74	0	0	1050	0	0	6
t0.rep2.AE4629.7623AA.0	51511678	11525344	15948210	12972158	8328622	12409976	10211626	10315254	0	0	0	16	1850	18	280	0	0	0	0	0	27482	0	0	0	10	0	0	1336	6	2072	38	0	0	0	0	32	318	0	0	0	0	0	34	0	2	1320	0	0	0
t0.rep3.AE4630.7624AA.0	40085476	9297750	12815862	10513088	6967882	10418500	8566612	8479152	30	0	0	8	1588	40	204	0	2	0	0	0	20516	0	0	26	14	0	2	1334	2	1522	46	0	0	0	0	26	238	0	4	0	0	2	18	0	0	862	0	0	2
P1t1.rep1.AE4631.7625AA.0	40650978	9527226	13475072	10803268	6902378	10294456	8879406	8338816	6	0	0	0	1474	32	162	0	0	0	0	0	30788	0	0	0	22	0	0	1750	4	1474	112	4	0	0	2	34	112	0	10	0	0	2	24	0	0	996	0	0	6
P1t1.rep2.AE4632.7626AA.0	41800428	10057274	14465834	12110520	7632366	11269836	9321464	9183720	2	0	0	0	1478	14	198	0	0	0	0	0	33272	0	0	0	12	0	0	1942	2	914	32	12	0	0	0	30	174	0	0	0	0	4	22	0	0	1134	0	0	10
P1t1.rep3.AE4633.7627AA.0	37588894	9299612	13588546	10987866	7017842	10430912	8387466	8432358	0	0	0	6	1254	8	182	0	0	0	0	0	33302	0	0	0	24	0	0	1760	6	1186	52	8	0	4	0	36	100	0	0	0	0	0	14	0	2	924	0	0	4
P1t24.rep1.AE4634.7628AA.0	41307470	10408486	14091408	11571768	7322110	11082116	9231092	9087610	0	0	0	0	1528	30	258	0	0	0	0	0	26098	0	0	2	14	0	2	1686	4	1876	36	2	0	0	2	20	240	0	2	0	0	0	32	0	6	902	0	0	6
P1t24.rep2.AE4635.7629AA.0	47347770	9860134	13967276	11496430	7246378	10742040	8703112	8931624	0	0	0	2	1782	18	166	0	0	0	0	0	26490	0	0	6	16	0	0	1462	8	1200	24	0	0	0	0	34	200	0	0	0	0	4	34	0	0	822	0	0	2
P1t24.rep3.AE4636.7630AA.0	55748958	10334734	16274324	13157158	8004002	11901934	9368066	9996486	8	0	0	10	1710	36	290	0	0	14	0	0	22652	0	0	2	12	0	2	1376	6	1564	116	32	0	0	0	46	216	0	2	2	0	4	32	0	0	1194	0	0	2
P1t48.rep1.AE4643.1900AB.0	23704772	6636892	9058152	7141438	4700356	7162086	5700100	5903538	0	0	0	0	1266	2	138	0	0	0	0	0	10804	0	0	0	2	0	2	556	4	1468	10	8	0	0	0	18	136	0	2	0	0	0	10	0	0	506	0	0	2
P1t48.rep1.AE4643.1900AB.1	8265348	2265470	3088992	2453168	1607878	2456264	1950798	2020568	0	0	0	0	366	0	74	0	0	0	0	0	3862	0	0	0	0	0	0	148	2	426	2	0	0	0	0	0	54	0	0	0	0	0	0	0	0	194	0	0	2
P1t48.rep2.AE4644.1901AB.0	20634214	6151356	7656638	6280532	4288998	6483676	5315748	5265874	0	0	0	0	1140	2	134	0	0	0	0	0	12816	0	0	0	6	0	0	512	4	1342	12	0	0	0	0	10	170	0	0	0	0	0	38	0	0	466	0	0	0
P1t48.rep2.AE4644.1901AB.1	8964800	2629608	3272908	2693094	1830314	2775098	2270588	2249808	0	0	0	0	516	4	26	0	0	0	0	0	5906	0	0	0	0	0	0	212	2	530	4	0	0	0	0	6	72	0	0	0	0	0	10	0	0	188	0	0	0
P1t48.rep3.AE4645.1902AB.0	19081422	6074926	7791908	6304610	4348812	6526946	5232522	5280736	0	0	0	0	1180	10	124	0	0	0	0	0	12802	0	0	0	8	0	0	524	0	1434	14	0	0	0	0	22	158	0	0	0	0	0	6	0	0	512	0	0	0
P1t48.rep3.AE4645.1902AB.1	9183780	2876956	3692860	2995384	2061102	3101886	2475282	2504718	0	0	0	0	566	8	70	0	0	0	0	0	5766	0	0	0	4	0	0	260	0	590	8	0	0	0	0	12	60	0	0	0	0	0	4	0	0	234	0	0	0
P2t1.rep1.AE4637.7631AA.0	16217550	3086222	4617474	3565366	2261704	3393282	2891346	2766058	0	2	0	0	484	10	88	0	0	0	0	0	12892	0	0	0	8	0	0	884	6	488	16	0	0	0	0	22	50	0	0	2	0	2	14	0	0	386	0	0	0
P2t1.rep1.AE4637.7631AA.1	38928796	7493654	11207302	8656682	5523332	8264666	7021800	6708578	0	0	0	18	1084	30	168	0	0	0	0	0	30494	0	0	0	8	0	0	2096	0	1170	12	2	0	0	0	42	114	0	0	0	0	0	30	0	0	888	0	0	2
P2t1.rep2.AE4638.7632AA.0	48596138	10663812	15412140	12230526	7814450	11776032	9823938	9572074	0	0	0	4	1512	16	200	0	2	0	0	0	45476	0	0	0	42	0	2	2030	8	1722	58	2	0	0	0	22	124	0	0	2	0	4	26	0	0	1272	0	0	4
P2t1.rep3.AE4639.7633AA.0	42249542	8326400	12531670	9735158	6375360	9455324	7884870	7717234	2	0	0	0	1142	24	188	0	0	0	0	0	38784	0	0	16	12	0	0	1768	0	892	32	4	0	0	0	56	82	0	0	0	0	6	24	0	0	1160	0	0	10
P2t24.rep1.AE4640.7634AA.0	58610462	12905048	18432478	14492182	9775238	14395638	11481506	11845698	4	2	0	0	2252	36	340	0	0	0	0	0	34344	0	0	0	24	0	0	1484	6	2278	70	0	0	4	0	30	352	0	0	0	0	2	42	0	0	1220	0	0	6
P2t24.rep2.AE4641.7635AA.0	59709812	11718476	16432728	13702174	8775908	13193842	10478260	10779540	0	0	0	0	2182	66	330	0	0	0	0	0	28024	0	0	0	10	0	2	1712	10	1838	42	6	0	4	14	34	362	0	4	0	0	6	24	0	2	1012	0	0	4
P2t24.rep3.AE4642.7636AA.0	43751164	10463676	14695178	12204796	8111930	11873700	9518336	9708236	0	0	0	0	2106	10	228	0	0	0	0	0	25874	0	0	0	22	0	4	1208	8	1564	34	2	0	0	0	72	466	0	4	0	0	0	22	0	0	932	0	0	6
P2t48.rep1.AE4646.1903AB.0	20618324	5312586	7375244	5794944	3884130	5769114	4672782	4685166	0	0	0	0	798	20	90	0	0	0	0	0	11188	0	0	0	4	0	0	514	0	1034	36	10	0	0	4	8	130	0	0	0	0	0	4	0	0	438	0	0	2
P2t48.rep1.AE4646.1903AB.1	10229250	2584638	3574122	2834328	1890066	2810642	2274260	2274088	0	0	0	18	452	12	54	0	0	0	0	0	5792	0	0	0	6	0	0	248	0	514	6	2	0	0	0	6	72	0	0	0	0	0	12	0	0	240	0	0	0
P2t48.rep2.AE4647.1904AB.0	39405830	10977500	15115384	11901662	7931318	11845348	9594616	9842820	0	0	0	0	1750	14	178	0	2	0	0	0	21148	0	0	0	2	0	2	862	2	2306	16	2	0	0	0	16	244	0	2	0	0	0	28	0	0	892	0	0	10
P2t48.rep2.AE4647.1904AB.1	8657638	2378590	3262956	2577734	1716020	2572768	2071966	2121650	0	0	0	0	368	2	56	0	0	0	0	0	4572	0	0	0	0	0	0	236	0	494	2	0	0	0	0	6	36	0	0	0	0	0	4	0	0	188	0	0	6
P2t48.rep3.AE4648.1905AB.0	40746158	11419794	15726580	12537082	8410092	12592000	10024190	10316464	0	0	0	0	2386	26	206	0	0	0	0	0	23292	0	0	0	6	0	2	998	2	2272	20	0	0	4	0	40	336	0	0	2	0	0	4	0	0	908	0	0	4
P2t48.rep3.AE4648.1905AB.1	9930540	2765984	3788680	3048820	2029386	3052374	2423684	2487120	0	0	0	0	574	8	60	0	0	0	0	0	5892	0	0	0	0	0	2	264	0	526	16	6	0	2	0	6	76	0	0	0	0	0	0	0	0	250	0	0	0
[truncated: 142 more columns]
