# Supplementary material for: Prunus persica plant endogenous peptides PpPep1 and PpPep2 cause PTI-like transcriptome reprogramming in peach and enhance resistance to Xanthomonas arboricola pv. pruni
Source: BMC Genomics. 2021 May 18;22:360. doi: 10.1186/s12864-021-07571-9 (PMC8132438; doi:10.1186/s12864-021-07571-9)
Supplement: Supplementary file 2 — Additional file 2. RNA-Seq results were validated by RT-qPCR. Identification and GO classification of the 19 selected genes and log2FC values obtained for the same samples through both techniques. Cell colors distinguish statistically significant regulated genes (blue, down-regulated; red, up-regulated) from non-significant, shown in white (adj. p < 0.01, |log2FC| > 1.0 for RNA-Seq; adj. p < 0.05 for RT-qPCR). Graph on the right shows simple linear regression between log2FC values using the two techniques with correlation coefficient of 0.92. [file 12864_2021_7571_MOESM2_ESM.xlsx]

## Sheet: Validation
GSEA BIN CODE	GENE CODE	GENE NAME	1 h				24 h				48 h
			Pep1		Pep2		Pep1		Pep2		Pep1		Pep2
			qPCR	RNA-Seq	qPCR	RNA-Seq	qPCR	RNAseq	RNA-Seq	RNA-Seq	qPCR	RNAseq	qPCR	RNA-Seq
30 signalling; 30.3 signalling.calcium	Prupe.7G090800	CDPK11	7.53	6.33474	7.39	6.88724	-6.14	-5.86674	-5.01	-5.79576	0.32	0.348568	-0.77	0.0171828
29 protein; 29.5 protein.degradation; 29.5.11 protein.degradation.ubiquitin; 29.5.11.1 protein.degradation.ubiquitin.ubiquitin	Prupe.3G164200	U-box domain-containing protein 21	6.61	5.39038	6.21	5.65542	-7.26	-5.94514	-6.08	-6.12243	0.67	0.53354	-0.03	0.29123
29 protein	Prupe.1G152100	Basic 7S globulin 2	6.26	5.59239	6.65	6.17566	-5.21	-4.60243	-1.79	-4.69883	-0.02	-0.580877	0.37	-0.274941
30 signalling; 30.1 signalling.in sugar and nutrient physiology; 30.1.1 signalling.in sugar and nutrient physiology.misc	Prupe.4G056200	Glutamate receptor 2.7	6.26	5.59239	6.65	6.17566	-5.21	-4.60243	-1.79	-4.69883	-0.02	-0.580877	0.37	-0.274941
27 RNA; 27.3 RNA.regulation of transcription; 27.3.32 RNA.regulation of transcription.WRKY domain transcription factor family; 29 protein	Prupe.6G286000	WRKY33	5.52	6.27335	5.95	6.61198	-4.58	-5.4679	-4.33	-4.98694	-1.54	0.130081	-2.44	-0.4083
11 lipid metabolism; 11.9 lipid metabolism.lipid degradation; 11.9.3 lipid metabolism.lipid degradation.lysophospholipases; 11.9.3.3 lipid metabolism.lipid degradation.lysophospholipases.glycerophosphodiester phosphodiesterase; 27 RNA; 27.3 RNA.regulation of transcription; 27.3.44 RNA.regulation of transcription.chromatin remodeling factors; 29 protein; 30 signalling; 30.2 signalling.receptor kin…	Prupe.3G089700	G-type lectin S-receptor-like serine/threonine-protein kinase	4.76	3.964	5.27	4.25435	-3.96	-3.64781	0.01	-3.00314	1.39	0.701152	-0.08	0.00432023
17 hormone metabolism; 17.5 hormone metabolism.ethylene; 17.5.2 hormone metabolism.ethylene.signal transduction; 27 RNA; 27.3 RNA.regulation of transcription; 27.3.3 RNA.regulation of transcription.AP2/EREBP, APETALA2/ethylene-responsive element binding protein family;	Prupe.4G055500	Pathogenesis-related genes transcriptional activator PTI5	4.3	3.98848	4.25	4.44254	-3.56	-3.49112	-2.93	-3.3393	-0.13	-0.137886	-0.84	-0.400373
26 misc; 26.12 misc.peroxidases	Prupe.7G016500	Peroxidase 44	3.76	3.33859	4.07	3.80316	-3.09	-3.00554	-2.61	-3.7136	-1.88	-1.86701	-1.08	-0.866279
29 protein; 29.5 protein.degradation; 29.5.11 protein.degradation.ubiquitin; 29.5.11.4 protein.degradation.ubiquitin.E3; 30 signalling; 30.2 signalling.receptor kinases; 30.2.16 signalling.receptor kinases.Catharanthus roseus-like RLK1	Prupe.5G120000	RING-H2 finger protein ATL22	3.46	3.01155	3.48	3.20216	-2.63	-2.64562	-2.47	-2.58149	0.6	0.416803	0.21	-0.179595
30 signalling; 30.2 signalling.receptor kinases; 30.2.10 signalling.receptor kinases.leucine rich repeat X	Prupe.8G186400	BIR1	3.26	3.54428	3.66	3.80811	-2.48	-2.80352	-2.14	-2.46184	-1.28	-0.233706	-1.11	-0.560142
35 not assigned	Prupe.1G218500	TIFY9	2.88	2.92111	3.53	3.22019	-2.22	-2.30489	-2.71	-2.52526	-1.47	-0.53532	-0.97	-0.192201
29 protein	Prupe.6G054500	Probable protein phosphatase 2C 25C	2.67	2.30752	2.69	2.38632	-2.26	-1.93406	-1.88	-2.07069	0.31	-0.285853	-0.43	-0.152746
17 hormone metabolism; 17.5 hormone metabolism.ethylene; 17.5.2 hormone metabolism.ethylene.signal transduction	Prupe.5G061800	ERF1a	2.51	2.63367	2.02	2.30182	-5.05	-2.95636	-4.29	-2.83345	0.89	0.421321	-0.68	0.803567
29 protein; 29.4 protein.postranslational modification; 30 signalling; 30.6 signalling.MAP kinases	Prupe.6G091700	MPK3	1.6	1.55925	1.57	1.50685	-1.09	-1.61812	-1.04	-1.50751	-1.27	-0.118091	-1.15	-0.11227
30 signalling; 30.3 signalling.calcium	Prupe.7G064300	CDPK8	1.26	2.15	2.65	2.39057	-0.46	-1.81631	-1.97	-2.22698	-1.42	-0.238116	-1.25	-0.166491
30 signalling; 30.2 signalling.receptor kinases; 30.2.11 signalling.receptor kinases.leucine rich repeat XI	Prupe.3G167800	PEPR	1.47	1.31656	1.52	1.51152	-1.6	-1.11366	-1.14	-0.995535	-1.49	-0.687105	-1.62	-0.914223
27 RNA; 27.3 RNA.regulation of transcription; 27.3.35 RNA.regulation of transcription.bZIP transcription factor family	Prupe.4G172000	basic leucine zipper 34	1.36	0.712871	0.76	0.696172	-2.97	-2.82855	-2.34	-2.87926	1.32	1.40821	1.25	1.70335
20 stress; 20.1 stress.biotic; 20.1.7 stress.biotic.PR-proteins;	Prupe.6G141100	PR4	-0.39	-1.69297	-0.22	-1.16291	1.46	1.41663	2.63	2.47332	0.11	1.31284	-0.64	-0.0927592
10 cell wall; 10.6 cell wall.degradation; 10.6.2 cell wall.degradation.mannan-xylose-arabinose-fucose	Prupe.3G171500	xyloglucan endotransglucosylase/hydrolase 2	0.62	1.52985	2.79	1.83149	-2.16	-4.05113	-4.27	-4.28739	4.09	3.52621	3.04	3.04745
