# Supplementary material for: Prunus persica plant endogenous peptides PpPep1 and PpPep2 cause PTI-like transcriptome reprogramming in peach and enhance resistance to Xanthomonas arboricola pv. pruni
Source: BMC Genomics. 2021 May 18;22:360. doi: 10.1186/s12864-021-07571-9 (PMC8132438; doi:10.1186/s12864-021-07571-9)
Supplement: Supplementary file 4 — Additional file 4. RT-qPCR analysis of the same 19 genes used to validate RNA-Seq results (where the expression is regulated by application of PpPeps, Additional file 2), in mock samples taken at the 0, 1, 24 and 48 h time-points (p > 0.01, IBM SPSS statistics 25). [file 12864_2021_7571_MOESM4_ESM.xlsx]

## Sheet: SI08
GSEA BIN CODE	GENE CODE	GENE NAME	p-value
10 cell wall	Prupe.3G171500	Xyloglucan endotransglucosylase/hydrolase 2	0.0530246
11 lipid metabolism	Prupe.3G089700	G-type lectin S-receptor-like serine/threonine-protein kinase	0.011
17.5 hormone metabolism.ethylene	Prupe.5G061800	ERF1a	0.0917323
27.3.3 RNA.regulation of transcription.AP2/EREBP, APETALA2/ethylene-responsive element binding protein family	Prupe.4G055500	Pathogenesis-related genes transcriptional activator PTI5	0.061
20.1.7 stress.biotic.PR-proteins	Prupe.6G141100	PR4	0.267
26 misc	Prupe.7G016500	Peroxidase 44	0.593
27.3 RNA.regulation of transcription	Prupe.4G172000	Basic leucine zipper 34	0.338251
29 protein	Prupe.1G152100	Basic 7S globulin 2	0.137
29 protein	Prupe.6G054500	Probable protein phosphatase 2C 25C	0.0603283
30.6 signalling.MAP kinases	Prupe.6G091700	MPK3	0.114115
29.5 protein.degradation	Prupe.3G164200	U-box domain-containing protein 21	0.072
30.2 signalling.receptor kinases	Prupe.5G120000	RING-H2 finger protein ATL22	0.033
30.1 signalling.in sugar and nutrient physiology	Prupe.4G056200	Glutamate receptor 2.7	0.243
30.2 signalling.receptor kinases	Prupe.8G186400	BIR1	0.295
30.2 signalling.receptor kinases	Prupe.3G167800	PEPR	0.220802
30.3 signalling.calcium	Prupe.7G064300	CDPK8	0.668
35 not assigned	Prupe.1G218500	TIFY9	0.160382
