# Supplementary material for: Prunus persica plant endogenous peptides PpPep1 and PpPep2 cause PTI-like transcriptome reprogramming in peach and enhance resistance to Xanthomonas arboricola pv. pruni
Source: BMC Genomics. 2021 May 18;22:360. doi: 10.1186/s12864-021-07571-9 (PMC8132438; doi:10.1186/s12864-021-07571-9)
Supplement: Supplementary file 5 — Additional file 5. Table of number and percentages of differentially expressed genes (DEG) in response to PpPep1 and PpPep2 at 1, 24 and 48 h after peptide application, with adjusted p-value cut-off 0.01. Contrasts are defined in the first column, where t stands for time, P for Pep, ‘_’ separates the conditions and ∩ for intersecting data between comparisons. DEG percentages are calculated according to the total number of genes in the P. persica genome. [file 12864_2021_7571_MOESM5_ESM.xlsx]

## Sheet: Hoja1
	# of DEG				percentage of DEG
	total	induced	repressed		total	induced	repressed
P1t1_t0	1128	1021	107		0.0453048	0.0410073	0.00429753
P2t1_t0	1255	1152	103		0.0504057	0.0462688	0.00413688
P1 ∩ P2 t1_t0	1002	959	43		0.0402442	0.0385171	0.00172705
P1t24_t1	1369	240	1129		0.0549843	0.00963933	0.045345
P2t124_t1	1492	309	1183		0.0599245	0.0124106	0.0475139
P1 ∩ P2 t24_t1	1109	144	865		0.0405253	0.0057836	0.0347417
P1t48_t24	729	351	378		0.0292795	0.0140975	0.0151819
P2t48_t24	437	212	225		0.0175516	0.00851474	0.00903687
P1 ∩ P2 t48_t24	269	132	137		0.0108041	0.00530163	0.00550245
P1 ∩ P2 t1_t0 ∩ P1 ∩ P2 t24_t1	811				0.0325729
P1 ∩ P2 t24_t1 ∩ P1 ∩ P2 t48_t24	100				0.00401639
P1 ∩ P2 t1_t0 ∩ P1 ∩ P2 t48_t24	43				0.00176721
P1 ∩ P2 t1_t0 ∩ P1 ∩ P2 t48_t24 ∩ P1 ∩ P2 t48_t24	38				0.00152623
Prunus persica genome	24898
