# Supplementary material for: Prunus persica plant endogenous peptides PpPep1 and PpPep2 cause PTI-like transcriptome reprogramming in peach and enhance resistance to Xanthomonas arboricola pv. pruni
Source: BMC Genomics. 2021 May 18;22:360. doi: 10.1186/s12864-021-07571-9 (PMC8132438; doi:10.1186/s12864-021-07571-9)
Supplement: Supplementary file 8 — Additional file 8. Interpretation of the transcriptomic response of P. persica leaves to treatment with PpPeps. Gene set enrichment analysis using GSEA and p < 0.01 in time and peptide comparisons (left and right, respectively). In time comparison, red indicates upregulation and blue downregulation of the genes contributing to each BIN in the first vs. the second time condition in the upper row. In peptide comparison, orange and green indicate overexpression in PpPep1 and PpPep2, respectively, of the genes contributing to each bin. Bright red, blue, orange or green indicate statistically significant enrichment. Light colors indicate the absence of statistically significant enrichment. Size indicates the number of genes in the gene set after filtering out those not in the expression dataset. [file 12864_2021_7571_MOESM8_ESM.xlsx]

## Sheet: Hoja1
BIN NAME			SIZE		t1_t0		t24_t1		t48_t24			Pep1 vs Pep2
					Pep1	Pep2	Pep1	Pep2	Pep1	Pep2		1h	24h	48h
1 PS			191
	1.1 PS.LIGHTREACTION		108
		1.1.1 PS.LIGHTREACTION.PHOTOSYSTEM II	49
		1.1.1.2 PS.LIGHTREACTION.PHOTOSYSTEM II.PSII POLYPEPTIDE SUBUNITS	35
		1.1.2 PS.LIGHTREACTION.PHOTOSYSTEM I	19
3.2 MINOR CHO METABOLISM.TREHALOSE			31
		3.2.3 MINOR CHO METABOLISM.TREHALOSE.POTENTIAL TPS/TPP	23
10 CELL WALL			287
	10.1 CELL WALL.PRECURSOR SYNTHESIS		40
	10.5 CELL WALL.CELL WALL PROTEINS		44
		10.5.1 CELL WALL.CELL WALL PROTEINS.AGPS	16
		10.5.1.1 CELL WALL.CELL WALL PROTEINS.AGPS.AGP	15
	10.6 CELL WALL.DEGRADATION		102
		10.6.2 CELL WALL.DEGRADATION.MANNAN-XYLOSE-ARABINOSE-FUCOSE	27
11.5 LIPID METABOLISM.GLYCEROL METABOLISM			199
		11.5.2 LIPID METABOLISM.GLYCEROL METABOLISM.GLYCEROL-3-PHOSPHATE DEHYDROGENASE (NAD+)	197
11.9 LIPID METABOLISM.LIPID DEGRADATION			138
		11.9.3 LIPID METABOLISM.LIPID DEGRADATION.LYSOPHOSPHOLIPASES	82
		11.9.3.3 LIPID METABOLISM.LIPID DEGRADATION.LYSOPHOSPHOLIPASES.GLYCEROPHOSPHODIESTER PHOSPHODIESTERASE	40
12 N-METABOLISM			26
16.10 SECONDARY METABOLISM.SIMPLE PHENOLS			19
17 HORMONE METABOLISM
	17.1 HORMONE METABOLISM.ABSCISIC ACID		51
		17.1.2 HORMONE METABOLISM.ABSCISIC ACID.SIGNAL TRANSDUCTION	16
	17.5 HORMONE METABOLISM.ETHYLENE		75
		17.5.2 HORMONE METABOLISM.ETHYLENE.SIGNAL TRANSDUCTION	44
	17.7 HORMONE METABOLISM.JASMONATE		30
20 STRESS
	20.1.2 STRESS.BIOTIC.RECEPTORS		451
		20.1.2.1 STRESS.BIOTIC.RECEPTORS.CC-NBS-LRR	162
		20.1.2.2 STRESS.BIOTIC.RECEPTORS.TIR-NBS-LRR	119
	20.1.7 STRESS.BIOTIC.PR-PROTEINS		113
		20.1.7.3 STRESS.BIOTIC.PR-PROTEINS.PR3/4/8/11 (CHITINASES AND CHITIN BINDING PROTEINS)	26
		20.1.7.1 STRESS.BIOTIC.PR-PROTEINS.PR1 (ANTIFUNGAL)	16
		20.1.7.5 STRESS.BIOTIC.PR-PROTEINS.PR5 (THAUMATIN-LIKE PROTEINS)	29
	20.2.3 STRESS.ABIOTIC.DROUGHT/SALT		49
	20.2.4 STRESS.ABIOTIC.TOUCH/WOUNDING		20
	21.4 REDOX.GLUTAREDOXINS		32
23.1 NUCLEOTIDE METABOLISM.SYNTHESIS			44
26 MISC
	26.1 MISC.MISC2		205
	26.4 MISC.BETA 1,3 GLUCAN HYDROLASES		46
		26.4.1 MISC.BETA 1,3 GLUCAN HYDROLASES.GLUCAN ENDO-1,3-BETA-GLUCOSIDASE	41
27.3 RNA.REGULATION OF TRANSCRIPTION
		27.3.6 RNA.REGULATION OF TRANSCRIPTION.BASIC HELIX-LOOP-HELIX FAMILY (BHLH)	291
		27.3.21 RNA.REGULATION OF TRANSCRIPTION.GRAS TRANSCRIPTION FACTOR FAMILY	24
		27.3.22 RNA.REGULATION OF TRANSCRIPTION.HOMEOBOX TRANSCRIPTION FACTOR FAMILY (HB)	47
		27.3.24 RNA.REGULATION OF TRANSCRIPTION.MADS BOX TRANSCRIPTION FACTOR FAMILY	24
		27.3.32 RNA.REGULATION OF TRANSCRIPTION.WRKY DOMAIN TRANSCRIPTION FACTOR FAMILY	49
		27.3.4 RNA.REGULATION OF TRANSCRIPTION.AUXIN RESPONSE TRANSCRIPTION FACTOR FAMILY (ARF)	16
		27.3.41 RNA.REGULATION OF TRANSCRIPTION.B3 TRANSCRIPTION FACTOR FAMILY	16
		27.3.44 RNA.REGULATION OF TRANSCRIPTION.CHROMATIN REMODELING FACTORS	72
	28.1.1 DNA.SYNTHESIS/CHROMATIN STRUCTURE.RETROTRANSPOSON/TRANSPOSASE		54
		28.1.1.4 DNA.SYNTHESIS/CHROMATIN STRUCTURE.RETROTRANSPOSON/TRANSPOSASE.HAT-LIKE TRANSPOSASE	43
	28.99 DNA.UNSPECIFIED		281
29 PROTEIN
	29.2.1 PROTEIN.SYNTHESIS.RIBOSOMAL PROTEIN		323
		29.2.1.1.1 PROTEIN.SYNTHESIS.RIBOSOMAL PROTEIN.PROKARYOTIC.CHLOROPLAST	56
		29.2.1.1.1.2 PROTEIN.SYNTHESIS.RIBOSOMAL PROTEIN.PROKARYOTIC.CHLOROPLAST.50S SUBUNIT	42
		29.2.1.1 PROTEIN.SYNTHESIS.RIBOSOMAL PROTEIN.PROKARYOTIC	109
		29.2.1.2 PROTEIN.SYNTHESIS.RIBOSOMAL PROTEIN.EUKARYOTIC	195
		29.2.1.2.1 PROTEIN.SYNTHESIS.RIBOSOMAL PROTEIN.EUKARYOTIC.40S SUBUNIT	79
		29.2.1.2.2 PROTEIN.SYNTHESIS.RIBOSOMAL PROTEIN.EUKARYOTIC.60S SUBUNIT	113
	29.4.1.57 PROTEIN.POSTRANSLATIONAL MODIFICATION.KINASE.RECEPTOR LIKE CYTOPLASMATIC KINASE VII		27
30 SIGNALLING
	30.1 SIGNALLING.IN SUGAR AND NUTRIENT PHYSIOLOGY		46
		30.1.1 SIGNALLING.IN SUGAR AND NUTRIENT PHYSIOLOGY.MISC	45
	30.2 SIGNALLING.RECEPTOR KINASES
		30.2.8 SIGNALLING.RECEPTOR KINASES.LEUCINE RICH REPEAT VIII	38
		30.2.8.2 SIGNALLING.RECEPTOR KINASES.LEUCINE RICH REPEAT VIII.TYPE 2	26
		30.2.11 SIGNALLING.RECEPTOR KINASES.LEUCINE RICH REPEAT XI	52
		30.2.16 SIGNALLING.RECEPTOR KINASES.CATHARANTHUS ROSEUS-LIKE RLK1	27
		30.2.17 SIGNALLING.RECEPTOR KINASES.DUF 26	42
		30.2.19 SIGNALLING.RECEPTOR KINASES.LEGUME-LECTIN	17
		30.2.25 SIGNALLING.RECEPTOR KINASES.WALL ASSOCIATED KINASE	23
		30.2.3 SIGNALLING.RECEPTOR KINASES.LEUCINE RICH REPEAT III	34
	30.3 SIGNALLING.CALCIUM		208
	31.3 CELL.CYCLE		293
		31.3.1 CELL.CYCLE.PEPTIDYLPROLYL ISOMERASE	222
33.2 DEVELOPMENT.LATE EMBRYOGENESIS ABUNDANT			60
34.12 TRANSPORT.METAL			68
34.21 TRANSPORT.CALCIUM			21
