# Supplementary material for: Prunus persica plant endogenous peptides PpPep1 and PpPep2 cause PTI-like transcriptome reprogramming in peach and enhance resistance to Xanthomonas arboricola pv. pruni
Source: BMC Genomics. 2021 May 18;22:360. doi: 10.1186/s12864-021-07571-9 (PMC8132438; doi:10.1186/s12864-021-07571-9)
Supplement: Supplementary file 9 — Additional file 9. Detailed data of gene set enrichment analysis using GSEA and adjusted p < 0.01 in time comparisons. For every statistically enriched bin, all genes contributing to the enrichment are listed, as well as expression, description traits and additional GSEA ranking information. [file 12864_2021_7571_MOESM9_ESM.xlsx]

## Sheet: 11.9
11.9 LIPID METABOLISM.LIPID DEGRADATION
P1t1_t0							%Tag	0.39	Log2FC
ID	DESCRIPTION	RANK IN GENE LIST	RANK METRIC SCORE	RUNNING ES	CORE ENRICHMENT	ESTATICALLY SIGNIFICANT RNA-Seq			P1t1_t0	P2t1_t0	P1t24_t1	P2t24_t1	P1t48_t24	P2t48_t24
PRUPE.1G319000	uncharacterized LOC18792429	30	4.641	0.0313822	Yes	Yes			4.71714	5.0756	-4.72074	-5.79911	-2.24574	-0.320911
PRUPE.1G318900	-	33	4.62279	0.0641922	Yes	Yes			3.70101	3.78118	-3.67186	-3.94468	-0.514573	-0.0418202
PRUPE.2G088900	rust resistance kinase Lr10-like	65	4.35784	0.0935022	Yes	Yes			3.84498	4.14495	-2.96298	-3.17299	-0.236826	-0.141497
PRUPE.3G089700	LEAF RUST 10 DISEASE-RESISTANCE LOCUS RECEPTOR-LIKE PROTEIN KINASE-like 2.2	131	3.959	0.118081	Yes	Yes			3.95439	4.24462	-3.64022	-2.99935	0.697983	0.00430733
PRUPE.7G132700	uncharacterized LOC18771447	132	3.95657	0.146257	Yes	Yes			3.2205	3.61697	-2.43985	-1.92275	0.804943	-0.236546
PRUPE.2G093700	rust resistance kinase Lr10	186	3.64986	0.169302	Yes	Yes			2.71527	3.00186	-2.52553	-1.87946	0.754727	-0.108387
PRUPE.2G088300	rust resistance kinase Lr10-like	215	3.51291	0.192762	Yes	Yes			3.22231	3.98989	-2.83227	-3.46397	-0.279622	-0.222111
PRUPE.4G086500	phospholipase A1-Igamma1, chloroplastic	240	3.43141	0.215863	Yes	Yes			3.03805	3.38313	-2.78635	-3.07708	0.318427	-0.0154625
PRUPE.6G138000	-	335	3.11939	0.232849	Yes	Yes			2.10017	2.13657	-0.967026	-0.420675	-0.707737	-0.943552
PRUPE.1G083300	rust resistance kinase Lr10-like	353	3.06708	0.253746	Yes	Yes			2.47062	2.63393	-1.22388	-1.68191	0.0711332	-0.201634
PRUPE.2G103300	LEAF RUST 10 DISEASE-RESISTANCE LOCUS RECEPTOR-LIKE PROTEIN KINASE-like 2.2	370	3.01361	0.274317	Yes	Yes			2.0098	2.71164	-1.16169	-1.79764	-0.0963812	-0.264091
PRUPE.1G315000	LEAF RUST 10 DISEASE-RESISTANCE LOCUS RECEPTOR-LIKE PROTEIN KINASE-like 2.1	376	2.99873	0.295395	Yes	Yes			1.99632	2.27813	-1.74896	-1.96442	0.0171676	0.105653
PRUPE.2G089000	rust resistance kinase Lr10	400	2.92804	0.314968	Yes	Yes			1.93341	2.10346	-1.60676	-1.65952	0.0929738	-0.063905
PRUPE.2G103400	rust resistance kinase Lr10-like	401	2.92791	0.335819	Yes	Yes			1.92862	2.3865	-0.959057	-1.04169	0.118725	-0.560956
PRUPE.7G132500	uncharacterized LOC18769119	429	2.78834	0.354174	Yes	Yes			1.80774	1.99752	-2.17013	-2.08591	0.743399	0.381307
PRUPE.1G319100	uncharacterized LOC18790770	468	2.68421	0.371176	Yes	Yes			2.68696	3.62617	-3.09248	-3.36872	-0.221865	-0.378212
PRUPE.3G145700	LEAF RUST 10 DISEASE-RESISTANCE LOCUS RECEPTOR-LIKE PROTEIN KINASE-like 2.1	500	2.59719	0.387947	Yes	Yes			1.65872	1.74385	-1.6685	-1.76378	0.528453	0.364933
PRUPE.2G087200	rust resistance kinase Lr10-like	545	2.46879	0.403081	Yes	Yes			1.82579	1.2753	-0.540816	1.49749	-0.648436	-1.55515
PRUPE.6G062200	acyl-coenzyme A thioesterase 13	566	2.40149	0.419071	Yes	Yes			1.94476	2.02028	-2.05582	-1.94235	0.202959	0.216392
PRUPE.3G145600	-	592	2.35983	0.434486	Yes	Yes			1.60597	1.87569	-1.30122	-2.2294	-0.350897	0.839014
PRUPE.6G352800	U-box domain-containing protein 35-like	596	2.35015	0.451056	Yes	Yes			1.4711	1.57964	-1.69628	-1.53722	0.144183	-0.0850756
PRUPE.2G092500	rust resistance kinase Lr10-like	604	2.33644	0.467306	Yes	Yes			2.12535	2.14778	-2.10481	-1.02699	0.523741	-0.631083
PRUPE.6G142300	-	649	2.2299	0.480738	Yes	Yes			1.35978	1.20682	-0.579552	0.439484	0.192673	-0.356584
PRUPE.3G310500	glycerophosphodiester phosphodiesterase GDPD1, chloroplastic	772	1.96792	0.487966	Yes	Yes			1.42956	2.03098	2.70714	1.3682	-0.624491	-1.12671
PRUPE.2G093300	rust resistance kinase Lr10-like	804	1.91056	0.499848	Yes	Yes			2.2269	1.961	-2.7401	-1.27691	0.550348	-0.125094
PRUPE.5G109300	caffeoylshikimate esterase	817	1.90038	0.512714	Yes	Yes			1.15345	1.13436	-1.07544	-1.24536	0.17926	0.413348
PRUPE.5G088300	phospholipase D beta 1	881	1.81401	0.522128	Yes	Yes			1.09271	1.69433	-1.40974	-1.76109	-0.00776126	-0.0286492
PRUPE.6G352900	rust resistance kinase Lr10	905	1.77721	0.533505	Yes	Yes			1.07117	1.20115	-1.38922	-1.22405	0.40789	0.147001
PRUPE.1G312200	caffeoylshikimate esterase	913	1.77018	0.545722	Yes	Yes			1.41718	1.98699	-1.24294	-1.77048	0.124799	-0.0314975
PRUPE.1G359000	phospholipase D delta-like	986	1.66849	0.553599	Yes	Yes			0.993532	1.71177	-0.935364	-1.748	0.146144	0.103446
PRUPE.2G092800	rust resistance kinase Lr10	1022	1.6178	0.563174	Yes	Yes			2.62614	2.41638	-3.44901	-2.14316	1.54712	0.567494
PRUPE.2G093000	-	1025	1.6148	0.574562	Yes	Yes			1.17674	1.69052	-1.75661	-1.84255	0.876092	0.388147
PRUPE.2G047400	uncharacterized LOC18787035	1060	1.56738	0.583833	Yes	Yes			0.935535	1.01718	-0.614593	-0.803251	-0.846973	-0.304455
PRUPE.2G312200	LEAF RUST 10 DISEASE-RESISTANCE LOCUS RECEPTOR-LIKE PROTEIN KINASE-like 2.2	1116	1.49476	0.591418	Yes	No			1.69064	1.74605	-1.0278	-0.627031	-0.793209	-0.415215
PRUPE.2G226400	caffeoylshikimate esterase	1158	1.43457	0.599354	Yes	Yes			0.851389	1.12884	-0.530854	-0.880243	-0.080489	-0.00474318
PRUPE.3G208900	triacylglycerol lipase 2	1196	1.38436	0.607155	Yes	No			0.771757	0.23507	0.117145	0.885561	0.0549979	-0.405174
PRUPE.6G142200	rust resistance kinase Lr10-like	1201	1.38101	0.616767	Yes	Yes			1.0184	1.39645	-0.644197	-0.46744	0.174075	0.065916
PRUPE.5G218200	uncharacterized LOC18777178	1345	1.24719	0.617694	Yes	Yes			0.734925	1.06827	-0.436135	-0.681251	-0.998766	-0.926189
PRUPE.6G141600	rust resistance kinase Lr10	1436	1.1856	0.621131	Yes	No			0.701899	0.590988	-0.457995	0.199322	0.402286	-0.424649
PRUPE.2G231700	rust resistance kinase Lr10	1519	1.13246	0.624635	Yes	No			0.664379	0.68387	-0.4331	-0.59266	0.0576135	0.153793
PRUPE.2G152600	transcription factor TCP9	1530	1.12872	0.632117	Yes	No			0.661105	0.530693	-0.750553	-0.767422	0.725282	0.884733
PRUPE.1G222000	transcription factor TCP20	1534	1.12572	0.639967	Yes	No			0.660358	0.358854	-0.853771	-0.562112	-0.749338	-0.509195
PRUPE.2G087800	LEAF RUST 10 DISEASE-RESISTANCE LOCUS RECEPTOR-LIKE PROTEIN KINASE-like 2.1	1557	1.10722	0.646628	Yes	Yes			1.61231	2.57938	-1.743	-2.11823	-0.449919	-1.15941
PRUPE.1G070500	transcription factor TCP7-like	1589	1.08967	0.652664	Yes	No			0.638893	0.620704	-0.797171	-0.831797	0.501925	0.534564
PRUPE.3G051200	phospholipase D alpha 4	1631	1.06403	0.65796	Yes	No			0.517225	0.794406	-0.666988	-0.990848	1.72514	0.593049
PRUPE.4G059100	phospholipase A1-Iigamma	1737	1.00483	0.659276	Yes	No			0.564505	0.511731	-0.480441	-0.218055	0.930291	0.00338573
PRUPE.8G270300	uncharacterized LOC18768616	1748	1.00187	0.665854	Yes	No			0.584069	0.651227	-0.705266	-0.691147	0.704325	0.472503
PRUPE.7G131800	PI-PLC X domain-containing protein At5g67130	1790	0.981966	0.670567	Yes	No			0.568619	0.976096	-0.542991	-0.715046	-0.0741854	-0.102745
PRUPE.6G061900	acyl-coenzyme A thioesterase 13	1941	0.901522	0.668643	Yes	No			0.473998	0.481202	-0.307358	-0.0376113	0.435495	0.391908
PRUPE.1G315400	rust resistance kinase Lr10	2025	0.862736	0.67017	Yes	No			0.470157	0.349886	-0.448325	-0.579937	0.291639	0.112066
PRUPE.3G146100	LEAF RUST 10 DISEASE-RESISTANCE LOCUS RECEPTOR-LIKE PROTEIN KINASE-like 2.5	2026	0.862275	0.676311	Yes	Yes			1.43891	1.804	-1.21663	-1.92725	-0.158182	0.555582
PRUPE.7G214100	probable phospholipase A2 homolog 1	2053	0.853315	0.680941	Yes	No			0.495679	0.790033	-0.608513	-0.688549	-0.285153	-0.274509
PRUPE.6G126900	fatty acyl-CoA reductase 3	2068	0.848912	0.686208	Yes	No			0.588621	0.662721	-0.635899	-0.760966	-0.95905	-0.954689
PRUPE.8G127500	PI-PLC X domain-containing protein At5g67130	2122	0.826859	0.689148	Yes	No			0.480618	0.956544	-0.252286	-0.561479	0.461053	0.230983
P2t1_t0							%Tag	0.37	Log2FC
ID	DESCRIPTION	RANK IN GENE LIST	RANK METRIC SCORE	RUNNING ES	CORE ENRICHMENT	ESTATICALLY SIGNIFICANT RNA-Seq			P1t1_t0	P2t1_t0	P1t24_t1	P2t24_t1	P1t48_t24	P2t48_t24
PRUPE.2G088300	rust resistance kinase Lr10-like	56	3.85127	0.0269628	Yes	Yes			3.22231	3.98989	-2.83227	-3.46397	-0.279622	-0.222111
PRUPE.2G103300	LEAF RUST 10 DISEASE-RESISTANCE LOCUS RECEPTOR-LIKE PROTEIN KINASE-like 2.2	76	3.67785	0.0546295	Yes	Yes			2.0098	2.71164	-1.16169	-1.79764	-0.0963812	-0.264091
PRUPE.2G103400	rust resistance kinase Lr10-like	114	3.40197	0.0791402	Yes	Yes			1.92862	2.3865	-0.959057	-1.04169	0.118725	-0.560956
PRUPE.2G093700	rust resistance kinase Lr10	158	3.17877	0.101574	Yes	Yes			2.71527	3.00186	-2.52553	-1.87946	0.754727	-0.108387
PRUPE.6G138000	-	165	3.15769	0.125901	Yes	Yes			2.10017	2.13657	-0.967026	-0.420675	-0.707737	-0.943552
PRUPE.1G315000	LEAF RUST 10 DISEASE-RESISTANCE LOCUS RECEPTOR-LIKE PROTEIN KINASE-like 2.1	172	3.12666	0.149986	Yes	Yes			1.99632	2.27813	-1.74896	-1.96442	0.0171676	0.105653
PRUPE.2G089000	rust resistance kinase Lr10	176	3.1151	0.174148	Yes	Yes			1.93341	2.10346	-1.60676	-1.65952	0.0929738	-0.063905
PRUPE.2G093000	-	296	2.71244	0.188712	Yes	Yes			1.17674	1.69052	-1.75661	-1.84255	0.876092	0.388147
PRUPE.3G310500	glycerophosphodiester phosphodiesterase GDPD1, chloroplastic	298	2.70949	0.209818	Yes	Yes			1.42956	2.03098	2.70714	1.3682	-0.624491	-1.12671
PRUPE.3G145700	LEAF RUST 10 DISEASE-RESISTANCE LOCUS RECEPTOR-LIKE PROTEIN KINASE-like 2.1	300	2.70332	0.230874	Yes	Yes			1.65872	1.74385	-1.6685	-1.76378	0.528453	0.364933
PRUPE.5G088300	phospholipase D beta 1	315	2.66023	0.250872	Yes	Yes			1.09271	1.69433	-1.40974	-1.76109	-0.00776126	-0.0286492
PRUPE.2G088900	rust resistance kinase Lr10-like	324	2.64135	0.271055	Yes	Yes			3.84498	4.14495	-2.96298	-3.17299	-0.236826	-0.141497
PRUPE.6G062200	acyl-coenzyme A thioesterase 13	427	2.4217	0.284295	Yes	Yes			1.94476	2.02028	-2.05582	-1.94235	0.202959	0.216392
PRUPE.2G087800	LEAF RUST 10 DISEASE-RESISTANCE LOCUS RECEPTOR-LIKE PROTEIN KINASE-like 2.1	429	2.41212	0.303077	Yes	Yes			1.61231	2.57938	-1.743	-2.11823	-0.449919	-1.15941
PRUPE.6G352800	U-box domain-containing protein 35-like	527	2.27587	0.315456	Yes	Yes			1.4711	1.57964	-1.69628	-1.53722	0.144183	-0.0850756
PRUPE.2G092500	rust resistance kinase Lr10-like	546	2.25023	0.332028	Yes	Yes			2.12535	2.14778	-2.10481	-1.02699	0.523741	-0.631083
PRUPE.3G089700	LEAF RUST 10 DISEASE-RESISTANCE LOCUS RECEPTOR-LIKE PROTEIN KINASE-like 2.2	605	2.16418	0.345704	Yes	Yes			3.95439	4.24462	-3.64022	-2.99935	0.697983	0.00430733
PRUPE.3G146100	LEAF RUST 10 DISEASE-RESISTANCE LOCUS RECEPTOR-LIKE PROTEIN KINASE-like 2.5	630	2.12116	0.360935	Yes	Yes			1.43891	1.804	-1.21663	-1.92725	-0.158182	0.555582
PRUPE.1G319000	uncharacterized LOC18792429	674	2.05697	0.374608	Yes	Yes			4.71714	5.0756	-4.72074	-5.79911	-2.24574	-0.320911
PRUPE.6G142300	-	707	2.01014	0.388527	Yes	Yes			1.35978	1.20682	-0.579552	0.439484	0.192673	-0.356584
PRUPE.7G132500	uncharacterized LOC18769119	712	1.99885	0.403915	Yes	Yes			1.80774	1.99752	-2.17013	-2.08591	0.743399	0.381307
PRUPE.1G359000	phospholipase D delta-like	725	1.98475	0.418748	Yes	Yes			0.993532	1.71177	-0.935364	-1.748	0.146144	0.103446
PRUPE.6G352900	rust resistance kinase Lr10	737	1.97089	0.433528	Yes	Yes			1.07117	1.20115	-1.38922	-1.22405	0.40789	0.147001
PRUPE.3G145600	-	784	1.9074	0.445866	Yes	Yes			1.60597	1.87569	-1.30122	-2.2294	-0.350897	0.839014
PRUPE.5G109300	caffeoylshikimate esterase	806	1.872	0.459318	Yes	Yes			1.15345	1.13436	-1.07544	-1.24536	0.17926	0.413348
PRUPE.7G132700	uncharacterized LOC18771447	881	1.7833	0.469129	Yes	Yes			3.2205	3.61697	-2.43985	-1.92275	0.804943	-0.236546
PRUPE.2G226400	caffeoylshikimate esterase	924	1.72901	0.480296	Yes	Yes			0.851389	1.12884	-0.530854	-0.880243	-0.080489	-0.00474318
PRUPE.1G318900	-	928	1.72457	0.493598	Yes	Yes			3.70101	3.78118	-3.67186	-3.94468	-0.514573	-0.0418202
PRUPE.5G218200	uncharacterized LOC18777178	933	1.72293	0.506831	Yes	Yes			0.734925	1.06827	-0.436135	-0.681251	-0.998766	-0.926189
PRUPE.1G083300	rust resistance kinase Lr10-like	938	1.7188	0.520032	Yes	Yes			2.47062	2.63393	-1.22388	-1.68191	0.0711332	-0.201634
PRUPE.2G312200	LEAF RUST 10 DISEASE-RESISTANCE LOCUS RECEPTOR-LIKE PROTEIN KINASE-like 2.2	951	1.70303	0.532665	Yes	No			1.69064	1.74605	-1.0278	-0.627031	-0.793209	-0.415215
PRUPE.2G047400	uncharacterized LOC18787035	954	1.69384	0.545783	Yes	Yes			0.935535	1.01718	-0.614593	-0.803251	-0.846973	-0.304455
PRUPE.4G086500	phospholipase A1-Igamma1, chloroplastic	958	1.68927	0.558809	Yes	Yes			3.03805	3.38313	-2.78635	-3.07708	0.318427	-0.0154625
PRUPE.7G131800	PI-PLC X domain-containing protein At5g67130	1001	1.6426	0.569301	Yes	No			0.568619	0.976096	-0.542991	-0.715046	-0.0741854	-0.102745
PRUPE.2G092800	rust resistance kinase Lr10	1043	1.60449	0.579551	Yes	Yes			2.62614	2.41638	-3.44901	-2.14316	1.54712	0.567494
PRUPE.8G127500	PI-PLC X domain-containing protein At5g67130	1045	1.60197	0.592007	Yes	No			0.480618	0.956544	-0.252286	-0.561479	0.461053	0.230983
PRUPE.2G093300	rust resistance kinase Lr10-like	1101	1.55199	0.601068	Yes	Yes			2.2269	1.961	-2.7401	-1.27691	0.550348	-0.125094
PRUPE.1G312200	caffeoylshikimate esterase	1142	1.51821	0.6107	Yes	Yes			1.41718	1.98699	-1.24294	-1.77048	0.124799	-0.0314975
PRUPE.6G142200	rust resistance kinase Lr10-like	1155	1.5082	0.621811	Yes	Yes			1.0184	1.39645	-0.644197	-0.46744	0.174075	0.065916
PRUPE.2G088400	-	1187	1.46953	0.631564	Yes	Yes			0.154656	1.07329	-0.185208	-1.55982	-0.167209	0.121104
PRUPE.2G087200	rust resistance kinase Lr10-like	1267	1.38623	0.637996	Yes	Yes			1.82579	1.2753	-0.540816	1.49749	-0.648436	-1.55515
PRUPE.7G214100	probable phospholipase A2 homolog 1	1315	1.33958	0.645843	Yes	No			0.495679	0.790033	-0.608513	-0.688549	-0.285153	-0.274509
PRUPE.1G319100	uncharacterized LOC18790770	1449	1.22373	0.648002	Yes	Yes			2.68696	3.62617	-3.09248	-3.36872	-0.221865	-0.378212
PRUPE.2G231700	rust resistance kinase Lr10	1519	1.16448	0.653258	Yes	No			0.664379	0.68387	-0.4331	-0.59266	0.0576135	0.153793
PRUPE.8G270300	uncharacterized LOC18768616	1604	1.11334	0.65728	Yes	No			0.584069	0.651227	-0.705266	-0.691147	0.704325	0.472503
PRUPE.1G070500	transcription factor TCP7-like	1707	1.0596	0.659882	Yes	No			0.638893	0.620704	-0.797171	-0.831797	0.501925	0.534564
PRUPE.6G141600	rust resistance kinase Lr10	1778	1.01319	0.663901	Yes	No			0.701899	0.590988	-0.457995	0.199322	0.402286	-0.424649
PRUPE.6G126900	fatty acyl-CoA reductase 3	1865	0.956901	0.66659	Yes	No			0.588621	0.662721	-0.635899	-0.760966	-0.95905	-0.954689
PRUPE.6G061900	acyl-coenzyme A thioesterase 13	1945	0.914689	0.669339	Yes	No			0.473998	0.481202	-0.307358	-0.0376113	0.435495	0.391908
PRUPE.4G059100	phospholipase A1-Iigamma	1947	0.913742	0.67642	Yes	No			0.564505	0.511731	-0.480441	-0.218055	0.930291	0.00338573
PRUPE.2G152600	transcription factor TCP9	1950	0.911736	0.683429	Yes	No			0.661105	0.530693	-0.750553	-0.767422	0.725282	0.884733
P1t24_t1							%Tag	-0.4	Log2FC
ID	DESCRIPTION	RANK IN GENE LIST	RANK METRIC SCORE	RUNNING ES	CORE ENRICHMENT	ESTATICALLY SIGNIFICANT RNA-Seq			P1t1_t0	P2t1_t0	P1t24_t1	P2t24_t1	P1t48_t24	P2t48_t24
PRUPE.1G576500	transcription factor TCP8	15330	-0.73409	-0.611931	Yes	No			0.12935	0.197463	-0.426179	-0.511173	-0.260855	-0.130141
PRUPE.2G231700	rust resistance kinase Lr10	15364	-0.7456	-0.608289	Yes	No			0.664379	0.68387	-0.4331	-0.59266	0.0576135	0.153793
PRUPE.5G218200	uncharacterized LOC18777178	15384	-0.750341	-0.603834	Yes	Yes			0.734925	1.06827	-0.436135	-0.681251	-0.998766	-0.926189
PRUPE.1G129700	uncharacterized LOC18788256	15443	-0.768846	-0.601413	Yes	No			0.210235	0.233309	-0.44666	-0.733356	0.372766	0.724887
PRUPE.6G141600	rust resistance kinase Lr10	15488	-0.782569	-0.598111	Yes	No			0.701899	0.590988	-0.457995	0.199322	0.402286	-0.424649
PRUPE.2G312200	LEAF RUST 10 DISEASE-RESISTANCE LOCUS RECEPTOR-LIKE PROTEIN KINASE-like 2.2	15660	-0.835714	-0.601484	Yes	No			1.69064	1.74605	-1.0278	-0.627031	-0.793209	-0.415215
PRUPE.6G142200	rust resistance kinase Lr10-like	15700	-0.848605	-0.59742	Yes	Yes			1.0184	1.39645	-0.644197	-0.46744	0.174075	0.065916
PRUPE.4G059100	phospholipase A1-Iigamma	15712	-0.857349	-0.591734	Yes	No			0.564505	0.511731	-0.480441	-0.218055	0.930291	0.00338573
PRUPE.6G142300	-	15795	-0.890671	-0.589752	Yes	Yes			1.35978	1.20682	-0.579552	0.439484	0.192673	-0.356584
PRUPE.2G226400	caffeoylshikimate esterase	15846	-0.910009	-0.585849	Yes	Yes			0.851389	1.12884	-0.530854	-0.880243	-0.080489	-0.00474318
PRUPE.6G126900	fatty acyl-CoA reductase 3	15872	-0.918529	-0.580492	Yes	No			0.588621	0.662721	-0.635899	-0.760966	-0.95905	-0.954689
PRUPE.7G131800	PI-PLC X domain-containing protein At5g67130	15887	-0.926777	-0.574462	Yes	No			0.568619	0.976096	-0.542991	-0.715046	-0.0741854	-0.102745
PRUPE.3G176300	GDSL esterase/lipase At4g10955	15987	-0.96797	-0.572859	Yes	No			0.275232	0.0459086	-0.557767	-0.287716	-0.143303	-0.18692
PRUPE.2G087200	rust resistance kinase Lr10-like	16109	-1.0248	-0.572061	Yes	Yes			1.82579	1.2753	-0.540816	1.49749	-0.648436	-1.55515
PRUPE.2G033400	-	16141	-1.03942	-0.56615	Yes	No			0.260441	0.34533	-0.608487	-0.808756	0.110647	0.257962
PRUPE.7G214100	probable phospholipase A2 homolog 1	16153	-1.04429	-0.559091	Yes	No			0.495679	0.790033	-0.608513	-0.688549	-0.285153	-0.274509
PRUPE.2G047400	uncharacterized LOC18787035	16163	-1.04965	-0.55188	Yes	Yes			0.935535	1.01718	-0.614593	-0.803251	-0.846973	-0.304455
PRUPE.6G062300	acyl-coenzyme A thioesterase 13	16179	-1.05889	-0.544936	Yes	No			0.15969	0.0422826	-0.619936	-0.260335	0.197311	-0.0282895
PRUPE.3G051200	phospholipase D alpha 4	16249	-1.09387	-0.540739	Yes	No			0.517225	0.794406	-0.666988	-0.990848	1.72514	0.593049
PRUPE.2G152600	transcription factor TCP9	16277	-1.10708	-0.534108	Yes	No			0.661105	0.530693	-0.750553	-0.767422	0.725282	0.884733
PRUPE.8G270300	uncharacterized LOC18768616	16438	-1.20253	-0.534174	Yes	No			0.584069	0.651227	-0.705266	-0.691147	0.704325	0.472503
PRUPE.1G070500	transcription factor TCP7-like	16673	-1.34767	-0.537291	Yes	No			0.638893	0.620704	-0.797171	-0.831797	0.501925	0.534564
PRUPE.2G087800	LEAF RUST 10 DISEASE-RESISTANCE LOCUS RECEPTOR-LIKE PROTEIN KINASE-like 2.1	16761	-1.41612	-0.531728	Yes	Yes			1.61231	2.57938	-1.743	-2.11823	-0.449919	-1.15941
PRUPE.1G312200	caffeoylshikimate esterase	16763	-1.41778	-0.521368	Yes	Yes			1.41718	1.98699	-1.24294	-1.77048	0.124799	-0.0314975
PRUPE.1G222000	transcription factor TCP20	16782	-1.43906	-0.511798	Yes	No			0.660358	0.358854	-0.853771	-0.562112	-0.749338	-0.509195
PRUPE.7G243800	phospholipase D alpha 1	16812	-1.47079	-0.502607	Yes	Yes			0.232733	-0.0452855	-1.57116	-0.924482	1.24349	0.399329
PRUPE.1G359000	phospholipase D delta-like	16866	-1.512	-0.494448	Yes	Yes			0.993532	1.71177	-0.935364	-1.748	0.146144	0.103446
PRUPE.2G103400	rust resistance kinase Lr10-like	16979	-1.60708	-0.488872	Yes	Yes			1.92862	2.3865	-0.959057	-1.04169	0.118725	-0.560956
PRUPE.6G138000	-	16994	-1.62018	-0.477749	Yes	Yes			2.10017	2.13657	-0.967026	-0.420675	-0.707737	-0.943552
PRUPE.4G228400	glycerophosphodiester phosphodiesterase GDPDL3	17003	-1.62808	-0.466234	Yes	No			0.363084	0.453832	-0.974925	-0.842539	0.032794	-0.0618875
PRUPE.2G093000	-	17105	-1.76068	-0.458919	Yes	Yes			1.17674	1.69052	-1.75661	-1.84255	0.876092	0.388147
PRUPE.5G109300	caffeoylshikimate esterase	17118	-1.7834	-0.446485	Yes	Yes			1.15345	1.13436	-1.07544	-1.24536	0.17926	0.413348
PRUPE.2G103300	LEAF RUST 10 DISEASE-RESISTANCE LOCUS RECEPTOR-LIKE PROTEIN KINASE-like 2.2	17207	-1.91242	-0.437332	Yes	Yes			2.0098	2.71164	-1.16169	-1.79764	-0.0963812	-0.264091
PRUPE.3G145600	-	17277	-2.03681	-0.426207	Yes	Yes			1.60597	1.87569	-1.30122	-2.2294	-0.350897	0.839014
PRUPE.2G092800	rust resistance kinase Lr10	17286	-2.0457	-0.411625	Yes	Yes			2.62614	2.41638	-3.44901	-2.14316	1.54712	0.567494
PRUPE.2G092500	rust resistance kinase Lr10-like	17327	-2.1173	-0.398296	Yes	Yes			2.12535	2.14778	-2.10481	-1.02699	0.523741	-0.631083
PRUPE.1G083300	rust resistance kinase Lr10-like	17336	-2.12777	-0.38311	Yes	Yes			2.47062	2.63393	-1.22388	-1.68191	0.0711332	-0.201634
PRUPE.6G352900	rust resistance kinase Lr10	17405	-2.23955	-0.370441	Yes	Yes			1.07117	1.20115	-1.38922	-1.22405	0.40789	0.147001
PRUPE.5G088300	phospholipase D beta 1	17428	-2.27362	-0.354963	Yes	Yes			1.09271	1.69433	-1.40974	-1.76109	-0.00776126	-0.0286492
PRUPE.2G093300	rust resistance kinase Lr10-like	17559	-2.52739	-0.343628	Yes	Yes			2.2269	1.961	-2.7401	-1.27691	0.550348	-0.125094
PRUPE.2G089000	rust resistance kinase Lr10	17562	-2.53061	-0.325149	Yes	Yes			1.93341	2.10346	-1.60676	-1.65952	0.0929738	-0.063905
PRUPE.3G145700	LEAF RUST 10 DISEASE-RESISTANCE LOCUS RECEPTOR-LIKE PROTEIN KINASE-like 2.1	17596	-2.60957	-0.307815	Yes	Yes			1.65872	1.74385	-1.6685	-1.76378	0.528453	0.364933
PRUPE.6G352800	U-box domain-containing protein 35-like	17612	-2.64307	-0.289233	Yes	Yes			1.4711	1.57964	-1.69628	-1.53722	0.144183	-0.0850756
PRUPE.1G315000	LEAF RUST 10 DISEASE-RESISTANCE LOCUS RECEPTOR-LIKE PROTEIN KINASE-like 2.1	17641	-2.70948	-0.270887	Yes	Yes			1.99632	2.27813	-1.74896	-1.96442	0.0171676	0.105653
PRUPE.7G132700	uncharacterized LOC18771447	17661	-2.75638	-0.251695	Yes	Yes			3.2205	3.61697	-2.43985	-1.92275	0.804943	-0.236546
PRUPE.6G062200	acyl-coenzyme A thioesterase 13	17777	-3.1155	-0.235206	Yes	Yes			1.94476	2.02028	-2.05582	-1.94235	0.202959	0.216392
PRUPE.7G132500	uncharacterized LOC18769119	17807	-3.1942	-0.213354	Yes	Yes			1.80774	1.99752	-2.17013	-2.08591	0.743399	0.381307
PRUPE.4G086500	phospholipase A1-Igamma1, chloroplastic	17847	-3.34264	-0.190968	Yes	Yes			3.03805	3.38313	-2.78635	-3.07708	0.318427	-0.0154625
PRUPE.2G093700	rust resistance kinase Lr10	17888	-3.53135	-0.167252	Yes	Yes			2.71527	3.00186	-2.52553	-1.87946	0.754727	-0.108387
PRUPE.2G088300	rust resistance kinase Lr10-like	17938	-3.72658	-0.142602	Yes	Yes			3.22231	3.98989	-2.83227	-3.46397	-0.279622	-0.222111
PRUPE.2G088900	rust resistance kinase Lr10-like	17976	-3.87042	-0.116228	Yes	Yes			3.84498	4.14495	-2.96298	-3.17299	-0.236826	-0.141497
PRUPE.1G318900	-	18004	-4.00819	-0.0882857	Yes	Yes			3.70101	3.78118	-3.67186	-3.94468	-0.514573	-0.0418202
PRUPE.3G089700	LEAF RUST 10 DISEASE-RESISTANCE LOCUS RECEPTOR-LIKE PROTEIN KINASE-like 2.2	18010	-4.04265	-0.0588664	Yes	Yes			3.95439	4.24462	-3.64022	-2.99935	0.697983	0.00430733
PRUPE.1G319100	uncharacterized LOC18790770	18046	-4.2436	-0.0296397	Yes	Yes			2.68696	3.62617	-3.09248	-3.36872	-0.221865	-0.378212
PRUPE.1G319000	uncharacterized LOC18792429	18086	-4.5421	0.00155725	Yes	Yes			4.71714	5.0756	-4.72074	-5.79911	-2.24574	-0.320911
P2t24_t1							%Tag	-0.37	Log2FC
ID	DESCRIPTION	RANK IN GENE LIST	RANK METRIC SCORE	RUNNING ES	CORE ENRICHMENT	ESTATICALLY SIGNIFICANT RNA-Seq			P1t1_t0	P2t1_t0	P1t24_t1	P2t24_t1	P1t48_t24	P2t48_t24
PRUPE.1G576500	transcription factor TCP8	15756	-0.877698	-0.553547	Yes	No			0.12935	0.197463	-0.426179	-0.511173	-0.260855	-0.130141
PRUPE.6G062000	acyl-coenzyme A thioesterase 13	15878	-0.921078	-0.553199	Yes	No			-0.18675	0.427855	0.205795	-0.637461	0.0567405	0.00260571
PRUPE.3G304100	triacylglycerol lipase 2	15911	-0.932518	-0.547812	Yes	Yes			0.388486	0.590794	-0.363103	-0.682095	-1.80472	-0.899327
PRUPE.8G127500	PI-PLC X domain-containing protein At5g67130	15984	-0.962267	-0.544421	Yes	No			0.480618	0.956544	-0.252286	-0.561479	0.461053	0.230983
PRUPE.1G222000	transcription factor TCP20	15988	-0.962924	-0.537188	Yes	No			0.660358	0.358854	-0.853771	-0.562112	-0.749338	-0.509195
PRUPE.2G312200	LEAF RUST 10 DISEASE-RESISTANCE LOCUS RECEPTOR-LIKE PROTEIN KINASE-like 2.2	16076	-1.00375	-0.534313	Yes	No			1.69064	1.74605	-1.0278	-0.627031	-0.793209	-0.415215
PRUPE.2G231700	rust resistance kinase Lr10	16095	-1.01375	-0.527523	Yes	No			0.664379	0.68387	-0.4331	-0.59266	0.0576135	0.153793
PRUPE.5G218200	uncharacterized LOC18777178	16339	-1.13038	-0.532353	Yes	Yes			0.734925	1.06827	-0.436135	-0.681251	-0.998766	-0.926189
PRUPE.2G093300	rust resistance kinase Lr10-like	16365	-1.14789	-0.524921	Yes	Yes			2.2269	1.961	-2.7401	-1.27691	0.550348	-0.125094
PRUPE.7G214100	probable phospholipase A2 homolog 1	16415	-1.17588	-0.518609	Yes	No			0.495679	0.790033	-0.608513	-0.688549	-0.285153	-0.274509
PRUPE.8G270300	uncharacterized LOC18768616	16422	-1.17916	-0.509881	Yes	No			0.584069	0.651227	-0.705266	-0.691147	0.704325	0.472503
PRUPE.7G131800	PI-PLC X domain-containing protein At5g67130	16487	-1.2233	-0.504039	Yes	No			0.568619	0.976096	-0.542991	-0.715046	-0.0741854	-0.102745
PRUPE.1G319100	uncharacterized LOC18790770	16499	-1.23079	-0.495192	Yes	Yes			2.68696	3.62617	-3.09248	-3.36872	-0.221865	-0.378212
PRUPE.1G129700	uncharacterized LOC18788256	16535	-1.2458	-0.487564	Yes	No			0.210235	0.233309	-0.44666	-0.733356	0.372766	0.724887
PRUPE.6G126900	fatty acyl-CoA reductase 3	16610	-1.29166	-0.481753	Yes	No			0.588621	0.662721	-0.635899	-0.760966	-0.95905	-0.954689
PRUPE.7G243800	phospholipase D alpha 1	16621	-1.29472	-0.472359	Yes	Yes			0.232733	-0.0452855	-1.57116	-0.924482	1.24349	0.399329
PRUPE.2G152600	transcription factor TCP9	16629	-1.30292	-0.462734	Yes	No			0.661105	0.530693	-0.750553	-0.767422	0.725282	0.884733
PRUPE.7G132700	uncharacterized LOC18771447	16673	-1.33474	-0.454868	Yes	Yes			3.2205	3.61697	-2.43985	-1.92275	0.804943	-0.236546
PRUPE.1G083300	rust resistance kinase Lr10-like	16690	-1.3419	-0.445445	Yes	Yes			2.47062	2.63393	-1.22388	-1.68191	0.0711332	-0.201634
PRUPE.2G047400	uncharacterized LOC18787035	16711	-1.35764	-0.436123	Yes	Yes			0.935535	1.01718	-0.614593	-0.803251	-0.846973	-0.304455
PRUPE.2G033400	-	16721	-1.36635	-0.426123	Yes	No			0.260441	0.34533	-0.608487	-0.808756	0.110647	0.257962
PRUPE.2G226400	caffeoylshikimate esterase	16746	-1.37946	-0.416856	Yes	Yes			0.851389	1.12884	-0.530854	-0.880243	-0.080489	-0.00474318
PRUPE.1G070500	transcription factor TCP7-like	16777	-1.40316	-0.407741	Yes	No			0.638893	0.620704	-0.797171	-0.831797	0.501925	0.534564
PRUPE.2G092500	rust resistance kinase Lr10-like	16778	-1.40418	-0.396949	Yes	Yes			2.12535	2.14778	-2.10481	-1.02699	0.523741	-0.631083
PRUPE.4G228400	glycerophosphodiester phosphodiesterase GDPDL3	16803	-1.42	-0.38737	Yes	No			0.363084	0.453832	-0.974925	-0.842539	0.032794	-0.0618875
PRUPE.4G086500	phospholipase A1-Igamma1, chloroplastic	17036	-1.59796	-0.387995	Yes	Yes			3.03805	3.38313	-2.78635	-3.07708	0.318427	-0.0154625
PRUPE.1G312200	caffeoylshikimate esterase	17042	-1.6073	-0.37592	Yes	Yes			1.41718	1.98699	-1.24294	-1.77048	0.124799	-0.0314975
PRUPE.1G318900	-	17055	-1.61562	-0.36417	Yes	Yes			3.70101	3.78118	-3.67186	-3.94468	-0.514573	-0.0418202
PRUPE.2G103400	rust resistance kinase Lr10-like	17172	-1.73359	-0.357299	Yes	Yes			1.92862	2.3865	-0.959057	-1.04169	0.118725	-0.560956
PRUPE.2G092800	rust resistance kinase Lr10	17208	-1.77455	-0.345608	Yes	Yes			2.62614	2.41638	-3.44901	-2.14316	1.54712	0.567494
PRUPE.1G359000	phospholipase D delta-like	17379	-1.95167	-0.340065	Yes	Yes			0.993532	1.71177	-0.935364	-1.748	0.146144	0.103446
PRUPE.6G352900	rust resistance kinase Lr10	17419	-2.00436	-0.32683	Yes	Yes			1.07117	1.20115	-1.38922	-1.22405	0.40789	0.147001
PRUPE.5G109300	caffeoylshikimate esterase	17425	-2.0098	-0.311661	Yes	Yes			1.15345	1.13436	-1.07544	-1.24536	0.17926	0.413348
PRUPE.3G089700	LEAF RUST 10 DISEASE-RESISTANCE LOCUS RECEPTOR-LIKE PROTEIN KINASE-like 2.2	17436	-2.02124	-0.296683	Yes	Yes			3.95439	4.24462	-3.64022	-2.99935	0.697983	0.00430733
PRUPE.7G132500	uncharacterized LOC18769119	17446	-2.03652	-0.281532	Yes	Yes			1.80774	1.99752	-2.17013	-2.08591	0.743399	0.381307
PRUPE.1G319000	uncharacterized LOC18792429	17486	-2.09082	-0.267632	Yes	Yes			4.71714	5.0756	-4.72074	-5.79911	-2.24574	-0.320911
PRUPE.3G145600	-	17574	-2.18784	-0.255657	Yes	Yes			1.60597	1.87569	-1.30122	-2.2294	-0.350897	0.839014
PRUPE.2G088400	-	17599	-2.22001	-0.23993	Yes	Yes			0.154656	1.07329	-0.185208	-1.55982	-0.167209	0.121104
PRUPE.6G352800	U-box domain-containing protein 35-like	17605	-2.22652	-0.223096	Yes	Yes			1.4711	1.57964	-1.69628	-1.53722	0.144183	-0.0850756
PRUPE.2G093700	rust resistance kinase Lr10	17681	-2.35671	-0.209156	Yes	Yes			2.71527	3.00186	-2.52553	-1.87946	0.754727	-0.108387
PRUPE.2G093000	-	17702	-2.38898	-0.191908	Yes	Yes			1.17674	1.69052	-1.75661	-1.84255	0.876092	0.388147
PRUPE.2G088900	rust resistance kinase Lr10-like	17720	-2.41568	-0.174287	Yes	Yes			3.84498	4.14495	-2.96298	-3.17299	-0.236826	-0.141497
PRUPE.6G062200	acyl-coenzyme A thioesterase 13	17787	-2.52113	-0.158582	Yes	Yes			1.94476	2.02028	-2.05582	-1.94235	0.202959	0.216392
PRUPE.2G089000	rust resistance kinase Lr10	17828	-2.59784	-0.140842	Yes	Yes			1.93341	2.10346	-1.60676	-1.65952	0.0929738	-0.063905
PRUPE.2G103300	LEAF RUST 10 DISEASE-RESISTANCE LOCUS RECEPTOR-LIKE PROTEIN KINASE-like 2.2	17862	-2.68163	-0.122067	Yes	Yes			2.0098	2.71164	-1.16169	-1.79764	-0.0963812	-0.264091
PRUPE.3G146100	LEAF RUST 10 DISEASE-RESISTANCE LOCUS RECEPTOR-LIKE PROTEIN KINASE-like 2.5	17875	-2.71322	-0.101882	Yes	Yes			1.43891	1.804	-1.21663	-1.92725	-0.158182	0.555582
PRUPE.3G145700	LEAF RUST 10 DISEASE-RESISTANCE LOCUS RECEPTOR-LIKE PROTEIN KINASE-like 2.1	17880	-2.72771	-0.0811409	Yes	Yes			1.65872	1.74385	-1.6685	-1.76378	0.528453	0.364933
PRUPE.5G088300	phospholipase D beta 1	17885	-2.74355	-0.0602777	Yes	Yes			1.09271	1.69433	-1.40974	-1.76109	-0.00776126	-0.0286492
PRUPE.1G315000	LEAF RUST 10 DISEASE-RESISTANCE LOCUS RECEPTOR-LIKE PROTEIN KINASE-like 2.1	17916	-2.81824	-0.0402868	Yes	Yes			1.99632	2.27813	-1.74896	-1.96442	0.0171676	0.105653
PRUPE.2G087800	LEAF RUST 10 DISEASE-RESISTANCE LOCUS RECEPTOR-LIKE PROTEIN KINASE-like 2.1	17917	-2.81845	-0.0186254	Yes	Yes			1.61231	2.57938	-1.743	-2.11823	-0.449919	-1.15941
PRUPE.2G088300	rust resistance kinase Lr10-like	18090	-3.84203	0.00133495	Yes	Yes			3.22231	3.98989	-2.83227	-3.46397	-0.279622	-0.222111

## Sheet: 11.9.3
11.9.3 LIPID METABOLISM.LIPID DEGRADATION.LYSOPHOSPHOLIPASES
P1t1_t0							%Tag	0.52	Log2FC
ID	DESCRIPTION	RANK IN GENE LIST	RANK METRIC SCORE	RUNNING ES	CORE ENRICHMENT	ESTATICALLY SIGNIFICANT RNA-Seq			P1t1_t0	P2t1_t0	P1t24_t1	P2t24_t1	P1t48_t24	P2t48_t24
PRUPE.1G319000	uncharacterized LOC18792429	30	4.641	0.0425031	Yes	Yes			4.71714	5.0756	-4.72074	-5.79911	-2.24574	-0.320911
PRUPE.1G318900	-	33	4.62279	0.0863856	Yes	Yes			3.70101	3.78118	-3.67186	-3.94468	-0.514573	-0.0418202
PRUPE.2G088900	rust resistance kinase Lr10-like	65	4.35784	0.126139	Yes	Yes			3.84498	4.14495	-2.96298	-3.17299	-0.236826	-0.141497
PRUPE.3G089700	LEAF RUST 10 DISEASE-RESISTANCE LOCUS RECEPTOR-LIKE PROTEIN KINASE-like 2.2	131	3.959	0.16021	Yes	Yes			3.95439	4.24462	-3.64022	-2.99935	0.697983	0.00430733
PRUPE.2G093700	rust resistance kinase Lr10	186	3.64986	0.19195	Yes	Yes			2.71527	3.00186	-2.52553	-1.87946	0.754727	-0.108387
PRUPE.2G088300	rust resistance kinase Lr10-like	215	3.51291	0.223829	Yes	Yes			3.22231	3.98989	-2.83227	-3.46397	-0.279622	-0.222111
PRUPE.6G138000	-	335	3.11939	0.246916	Yes	Yes			2.10017	2.13657	-0.967026	-0.420675	-0.707737	-0.943552
PRUPE.1G083300	rust resistance kinase Lr10-like	353	3.06708	0.275162	Yes	Yes			2.47062	2.63393	-1.22388	-1.68191	0.0711332	-0.201634
PRUPE.2G103300	LEAF RUST 10 DISEASE-RESISTANCE LOCUS RECEPTOR-LIKE PROTEIN KINASE-like 2.2	370	3.01361	0.302954	Yes	Yes			2.0098	2.71164	-1.16169	-1.79764	-0.0963812	-0.264091
PRUPE.1G315000	LEAF RUST 10 DISEASE-RESISTANCE LOCUS RECEPTOR-LIKE PROTEIN KINASE-like 2.1	376	2.99873	0.331214	Yes	Yes			1.99632	2.27813	-1.74896	-1.96442	0.0171676	0.105653
PRUPE.2G089000	rust resistance kinase Lr10	400	2.92804	0.357804	Yes	Yes			1.93341	2.10346	-1.60676	-1.65952	0.0929738	-0.063905
PRUPE.2G103400	rust resistance kinase Lr10-like	401	2.92791	0.385668	Yes	Yes			1.92862	2.3865	-0.959057	-1.04169	0.118725	-0.560956
PRUPE.1G319100	uncharacterized LOC18790770	468	2.68421	0.407553	Yes	Yes			2.68696	3.62617	-3.09248	-3.36872	-0.221865	-0.378212
PRUPE.3G145700	LEAF RUST 10 DISEASE-RESISTANCE LOCUS RECEPTOR-LIKE PROTEIN KINASE-like 2.1	500	2.59719	0.43055	Yes	Yes			1.65872	1.74385	-1.6685	-1.76378	0.528453	0.364933
PRUPE.2G087200	rust resistance kinase Lr10-like	545	2.46879	0.451605	Yes	Yes			1.82579	1.2753	-0.540816	1.49749	-0.648436	-1.55515
PRUPE.3G145600	-	592	2.35983	0.471512	Yes	Yes			1.60597	1.87569	-1.30122	-2.2294	-0.350897	0.839014
PRUPE.6G352800	U-box domain-containing protein 35-like	596	2.35015	0.493711	Yes	Yes			1.4711	1.57964	-1.69628	-1.53722	0.144183	-0.0850756
PRUPE.2G092500	rust resistance kinase Lr10-like	604	2.33644	0.515558	Yes	Yes			2.12535	2.14778	-2.10481	-1.02699	0.523741	-0.631083
PRUPE.6G142300	-	649	2.2299	0.534339	Yes	Yes			1.35978	1.20682	-0.579552	0.439484	0.192673	-0.356584
PRUPE.3G310500	glycerophosphodiester phosphodiesterase GDPD1, chloroplastic	772	1.96792	0.546302	Yes	Yes			1.42956	2.03098	2.70714	1.3682	-0.624491	-1.12671
PRUPE.2G093300	rust resistance kinase Lr10-like	804	1.91056	0.562765	Yes	Yes			2.2269	1.961	-2.7401	-1.27691	0.550348	-0.125094
PRUPE.5G109300	caffeoylshikimate esterase	817	1.90038	0.580184	Yes	Yes			1.15345	1.13436	-1.07544	-1.24536	0.17926	0.413348
PRUPE.5G088300	phospholipase D beta 1	881	1.81401	0.593954	Yes	Yes			1.09271	1.69433	-1.40974	-1.76109	-0.00776126	-0.0286492
PRUPE.6G352900	rust resistance kinase Lr10	905	1.77721	0.609592	Yes	Yes			1.07117	1.20115	-1.38922	-1.22405	0.40789	0.147001
PRUPE.1G312200	caffeoylshikimate esterase	913	1.77018	0.62605	Yes	Yes			1.41718	1.98699	-1.24294	-1.77048	0.124799	-0.0314975
PRUPE.1G359000	phospholipase D delta-like	986	1.66849	0.637935	Yes	Yes			0.993532	1.71177	-0.935364	-1.748	0.146144	0.103446
PRUPE.2G092800	rust resistance kinase Lr10	1022	1.6178	0.651391	Yes	Yes			2.62614	2.41638	-3.44901	-2.14316	1.54712	0.567494
PRUPE.2G093000	-	1025	1.6148	0.666647	Yes	Yes			1.17674	1.69052	-1.75661	-1.84255	0.876092	0.388147
PRUPE.2G047400	uncharacterized LOC18787035	1060	1.56738	0.679678	Yes	Yes			0.935535	1.01718	-0.614593	-0.803251	-0.846973	-0.304455
PRUPE.2G312200	LEAF RUST 10 DISEASE-RESISTANCE LOCUS RECEPTOR-LIKE PROTEIN KINASE-like 2.2	1116	1.49476	0.690853	Yes	No			1.69064	1.74605	-1.0278	-0.627031	-0.793209	-0.415215
PRUPE.2G226400	caffeoylshikimate esterase	1158	1.43457	0.702232	Yes	Yes			0.851389	1.12884	-0.530854	-0.880243	-0.080489	-0.00474318
PRUPE.6G142200	rust resistance kinase Lr10-like	1201	1.38101	0.713045	Yes	Yes			1.0184	1.39645	-0.644197	-0.46744	0.174075	0.065916
PRUPE.6G141600	rust resistance kinase Lr10	1436	1.1856	0.711352	Yes	No			0.701899	0.590988	-0.457995	0.199322	0.402286	-0.424649
PRUPE.2G152600	transcription factor TCP9	1530	1.12872	0.716936	Yes	No			0.661105	0.530693	-0.750553	-0.767422	0.725282	0.884733
PRUPE.1G222000	transcription factor TCP20	1534	1.12572	0.727483	Yes	No			0.660358	0.358854	-0.853771	-0.562112	-0.749338	-0.509195
PRUPE.2G087800	LEAF RUST 10 DISEASE-RESISTANCE LOCUS RECEPTOR-LIKE PROTEIN KINASE-like 2.1	1557	1.10722	0.7368	Yes	Yes			1.61231	2.57938	-1.743	-2.11823	-0.449919	-1.15941
PRUPE.1G070500	transcription factor TCP7-like	1589	1.08967	0.745451	Yes	No			0.638893	0.620704	-0.797171	-0.831797	0.501925	0.534564
PRUPE.3G051200	phospholipase D alpha 4	1631	1.06403	0.753303	Yes	No			0.517225	0.794406	-0.666988	-0.990848	1.72514	0.593049
PRUPE.7G131800	PI-PLC X domain-containing protein At5g67130	1790	0.981966	0.753887	Yes	No			0.568619	0.976096	-0.542991	-0.715046	-0.0741854	-0.102745
PRUPE.1G315400	rust resistance kinase Lr10	2025	0.862736	0.749121	Yes	No			0.470157	0.349886	-0.448325	-0.579937	0.291639	0.112066
PRUPE.3G146100	LEAF RUST 10 DISEASE-RESISTANCE LOCUS RECEPTOR-LIKE PROTEIN KINASE-like 2.5	2026	0.862275	0.757327	Yes	Yes			1.43891	1.804	-1.21663	-1.92725	-0.158182	0.555582
PRUPE.7G214100	probable phospholipase A2 homolog 1	2053	0.853315	0.764006	Yes	No			0.495679	0.790033	-0.608513	-0.688549	-0.285153	-0.274509
PRUPE.8G127500	PI-PLC X domain-containing protein At5g67130	2122	0.826859	0.768104	Yes	No			0.480618	0.956544	-0.252286	-0.561479	0.461053	0.230983
P2t1_t0							%Tag	0.49	Log2FC
ID	DESCRIPTION	RANK IN GENE LIST	RANK METRIC SCORE	RUNNING ES	CORE ENRICHMENT	ESTATICALLY SIGNIFICANT RNA-Seq			P1t1_t0	P2t1_t0	P1t24_t1	P2t24_t1	P1t48_t24	P2t48_t24
PRUPE.2G088300	rust resistance kinase Lr10-like	56	3.85127	0.0351237	Yes	Yes			3.22231	3.98989	-2.83227	-3.46397	-0.279622	-0.222111
PRUPE.2G103300	LEAF RUST 10 DISEASE-RESISTANCE LOCUS RECEPTOR-LIKE PROTEIN KINASE-like 2.2	76	3.67785	0.0705778	Yes	Yes			2.0098	2.71164	-1.16169	-1.79764	-0.0963812	-0.264091
PRUPE.2G103400	rust resistance kinase Lr10-like	114	3.40197	0.102295	Yes	Yes			1.92862	2.3865	-0.959057	-1.04169	0.118725	-0.560956
PRUPE.2G093700	rust resistance kinase Lr10	158	3.17877	0.131464	Yes	Yes			2.71527	3.00186	-2.52553	-1.87946	0.754727	-0.108387
PRUPE.6G138000	-	165	3.15769	0.162476	Yes	Yes			2.10017	2.13657	-0.967026	-0.420675	-0.707737	-0.943552
PRUPE.1G315000	LEAF RUST 10 DISEASE-RESISTANCE LOCUS RECEPTOR-LIKE PROTEIN KINASE-like 2.1	172	3.12666	0.19318	Yes	Yes			1.99632	2.27813	-1.74896	-1.96442	0.0171676	0.105653
PRUPE.2G089000	rust resistance kinase Lr10	176	3.1151	0.223935	Yes	Yes			1.93341	2.10346	-1.60676	-1.65952	0.0929738	-0.063905
PRUPE.2G093000	-	296	2.71244	0.24426	Yes	Yes			1.17674	1.69052	-1.75661	-1.84255	0.876092	0.388147
PRUPE.3G310500	glycerophosphodiester phosphodiesterase GDPD1, chloroplastic	298	2.70949	0.2711	Yes	Yes			1.42956	2.03098	2.70714	1.3682	-0.624491	-1.12671
PRUPE.3G145700	LEAF RUST 10 DISEASE-RESISTANCE LOCUS RECEPTOR-LIKE PROTEIN KINASE-like 2.1	300	2.70332	0.297879	Yes	Yes			1.65872	1.74385	-1.6685	-1.76378	0.528453	0.364933
PRUPE.5G088300	phospholipase D beta 1	315	2.66023	0.323509	Yes	Yes			1.09271	1.69433	-1.40974	-1.76109	-0.00776126	-0.0286492
PRUPE.2G088900	rust resistance kinase Lr10-like	324	2.64135	0.349284	Yes	Yes			3.84498	4.14495	-2.96298	-3.17299	-0.236826	-0.141497
PRUPE.2G087800	LEAF RUST 10 DISEASE-RESISTANCE LOCUS RECEPTOR-LIKE PROTEIN KINASE-like 2.1	429	2.41212	0.367461	Yes	Yes			1.61231	2.57938	-1.743	-2.11823	-0.449919	-1.15941
PRUPE.6G352800	U-box domain-containing protein 35-like	527	2.27587	0.384673	Yes	Yes			1.4711	1.57964	-1.69628	-1.53722	0.144183	-0.0850756
PRUPE.2G092500	rust resistance kinase Lr10-like	546	2.25023	0.406011	Yes	Yes			2.12535	2.14778	-2.10481	-1.02699	0.523741	-0.631083
PRUPE.3G089700	LEAF RUST 10 DISEASE-RESISTANCE LOCUS RECEPTOR-LIKE PROTEIN KINASE-like 2.2	605	2.16418	0.424277	Yes	Yes			3.95439	4.24462	-3.64022	-2.99935	0.697983	0.00430733
PRUPE.3G146100	LEAF RUST 10 DISEASE-RESISTANCE LOCUS RECEPTOR-LIKE PROTEIN KINASE-like 2.5	630	2.12116	0.444002	Yes	Yes			1.43891	1.804	-1.21663	-1.92725	-0.158182	0.555582
PRUPE.1G319000	uncharacterized LOC18792429	674	2.05697	0.462036	Yes	Yes			4.71714	5.0756	-4.72074	-5.79911	-2.24574	-0.320911
PRUPE.6G142300	-	707	2.01014	0.480214	Yes	Yes			1.35978	1.20682	-0.579552	0.439484	0.192673	-0.356584
PRUPE.1G359000	phospholipase D delta-like	725	1.98475	0.498973	Yes	Yes			0.993532	1.71177	-0.935364	-1.748	0.146144	0.103446
PRUPE.6G352900	rust resistance kinase Lr10	737	1.97089	0.517927	Yes	Yes			1.07117	1.20115	-1.38922	-1.22405	0.40789	0.147001
PRUPE.3G145600	-	784	1.9074	0.534309	Yes	Yes			1.60597	1.87569	-1.30122	-2.2294	-0.350897	0.839014
PRUPE.5G109300	caffeoylshikimate esterase	806	1.872	0.551727	Yes	Yes			1.15345	1.13436	-1.07544	-1.24536	0.17926	0.413348
PRUPE.2G226400	caffeoylshikimate esterase	924	1.72901	0.562402	Yes	Yes			0.851389	1.12884	-0.530854	-0.880243	-0.080489	-0.00474318
PRUPE.1G318900	-	928	1.72457	0.579354	Yes	Yes			3.70101	3.78118	-3.67186	-3.94468	-0.514573	-0.0418202
PRUPE.1G083300	rust resistance kinase Lr10-like	938	1.7188	0.595916	Yes	Yes			2.47062	2.63393	-1.22388	-1.68191	0.0711332	-0.201634
PRUPE.2G312200	LEAF RUST 10 DISEASE-RESISTANCE LOCUS RECEPTOR-LIKE PROTEIN KINASE-like 2.2	951	1.70303	0.612156	Yes	No			1.69064	1.74605	-1.0278	-0.627031	-0.793209	-0.415215
PRUPE.2G047400	uncharacterized LOC18787035	954	1.69384	0.628859	Yes	Yes			0.935535	1.01718	-0.614593	-0.803251	-0.846973	-0.304455
PRUPE.7G131800	PI-PLC X domain-containing protein At5g67130	1001	1.6426	0.642613	Yes	No			0.568619	0.976096	-0.542991	-0.715046	-0.0741854	-0.102745
PRUPE.2G092800	rust resistance kinase Lr10	1043	1.60449	0.656266	Yes	Yes			2.62614	2.41638	-3.44901	-2.14316	1.54712	0.567494
PRUPE.8G127500	PI-PLC X domain-containing protein At5g67130	1045	1.60197	0.672112	Yes	No			0.480618	0.956544	-0.252286	-0.561479	0.461053	0.230983
PRUPE.2G093300	rust resistance kinase Lr10-like	1101	1.55199	0.684468	Yes	Yes			2.2269	1.961	-2.7401	-1.27691	0.550348	-0.125094
PRUPE.1G312200	caffeoylshikimate esterase	1142	1.51821	0.69732	Yes	Yes			1.41718	1.98699	-1.24294	-1.77048	0.124799	-0.0314975
PRUPE.6G142200	rust resistance kinase Lr10-like	1155	1.5082	0.711626	Yes	Yes			1.0184	1.39645	-0.644197	-0.46744	0.174075	0.065916
PRUPE.2G088400	-	1187	1.46953	0.724494	Yes	Yes			0.154656	1.07329	-0.185208	-1.55982	-0.167209	0.121104
PRUPE.2G087200	rust resistance kinase Lr10-like	1267	1.38623	0.733873	Yes	Yes			1.82579	1.2753	-0.540816	1.49749	-0.648436	-1.55515
PRUPE.7G214100	probable phospholipase A2 homolog 1	1315	1.33958	0.744564	Yes	No			0.495679	0.790033	-0.608513	-0.688549	-0.285153	-0.274509
PRUPE.1G319100	uncharacterized LOC18790770	1449	1.22373	0.749336	Yes	Yes			2.68696	3.62617	-3.09248	-3.36872	-0.221865	-0.378212
PRUPE.1G070500	transcription factor TCP7-like	1707	1.0596	0.745602	Yes	No			0.638893	0.620704	-0.797171	-0.831797	0.501925	0.534564
PRUPE.6G141600	rust resistance kinase Lr10	1778	1.01319	0.751777	Yes	No			0.701899	0.590988	-0.457995	0.199322	0.402286	-0.424649
P1t24_t1							%Tag	-0.5	Log2FC
ID	DESCRIPTION	RANK IN GENE LIST	RANK METRIC SCORE	RUNNING ES	CORE ENRICHMENT	ESTATICALLY SIGNIFICANT RNA-Seq			P1t1_t0	P2t1_t0	P1t24_t1	P2t24_t1	P1t48_t24	P2t48_t24
PRUPE.2G312200	LEAF RUST 10 DISEASE-RESISTANCE LOCUS RECEPTOR-LIKE PROTEIN KINASE-like 2.2	15660	-0.835714	-0.694704	Yes	No			1.69064	1.74605	-1.0278	-0.627031	-0.793209	-0.415215
PRUPE.6G142200	rust resistance kinase Lr10-like	15700	-0.848605	-0.688362	Yes	Yes			1.0184	1.39645	-0.644197	-0.46744	0.174075	0.065916
PRUPE.6G142300	-	15795	-0.890671	-0.684648	Yes	Yes			1.35978	1.20682	-0.579552	0.439484	0.192673	-0.356584
PRUPE.2G226400	caffeoylshikimate esterase	15846	-0.910009	-0.678301	Yes	Yes			0.851389	1.12884	-0.530854	-0.880243	-0.080489	-0.00474318
PRUPE.7G131800	PI-PLC X domain-containing protein At5g67130	15887	-0.926777	-0.671231	Yes	No			0.568619	0.976096	-0.542991	-0.715046	-0.0741854	-0.102745
PRUPE.2G087200	rust resistance kinase Lr10-like	16109	-1.0248	-0.673216	Yes	Yes			1.82579	1.2753	-0.540816	1.49749	-0.648436	-1.55515
PRUPE.2G033400	-	16141	-1.03942	-0.664518	Yes	No			0.260441	0.34533	-0.608487	-0.808756	0.110647	0.257962
PRUPE.7G214100	probable phospholipase A2 homolog 1	16153	-1.04429	-0.654662	Yes	No			0.495679	0.790033	-0.608513	-0.688549	-0.285153	-0.274509
PRUPE.2G047400	uncharacterized LOC18787035	16163	-1.04965	-0.644642	Yes	Yes			0.935535	1.01718	-0.614593	-0.803251	-0.846973	-0.304455
PRUPE.3G051200	phospholipase D alpha 4	16249	-1.09387	-0.638393	Yes	No			0.517225	0.794406	-0.666988	-0.990848	1.72514	0.593049
PRUPE.2G152600	transcription factor TCP9	16277	-1.10708	-0.628795	Yes	No			0.661105	0.530693	-0.750553	-0.767422	0.725282	0.884733
PRUPE.1G070500	transcription factor TCP7-like	16673	-1.34767	-0.637193	Yes	No			0.638893	0.620704	-0.797171	-0.831797	0.501925	0.534564
PRUPE.2G087800	LEAF RUST 10 DISEASE-RESISTANCE LOCUS RECEPTOR-LIKE PROTEIN KINASE-like 2.1	16761	-1.41612	-0.627826	Yes	Yes			1.61231	2.57938	-1.743	-2.11823	-0.449919	-1.15941
PRUPE.1G312200	caffeoylshikimate esterase	16763	-1.41778	-0.613672	Yes	Yes			1.41718	1.98699	-1.24294	-1.77048	0.124799	-0.0314975
PRUPE.1G222000	transcription factor TCP20	16782	-1.43906	-0.600248	Yes	No			0.660358	0.358854	-0.853771	-0.562112	-0.749338	-0.509195
PRUPE.7G243800	phospholipase D alpha 1	16812	-1.47079	-0.587117	Yes	Yes			0.232733	-0.0452855	-1.57116	-0.924482	1.24349	0.399329
PRUPE.1G359000	phospholipase D delta-like	16866	-1.512	-0.574903	Yes	Yes			0.993532	1.71177	-0.935364	-1.748	0.146144	0.103446
PRUPE.2G103400	rust resistance kinase Lr10-like	16979	-1.60708	-0.565007	Yes	Yes			1.92862	2.3865	-0.959057	-1.04169	0.118725	-0.560956
PRUPE.6G138000	-	16994	-1.62018	-0.549547	Yes	Yes			2.10017	2.13657	-0.967026	-0.420675	-0.707737	-0.943552
PRUPE.4G228400	glycerophosphodiester phosphodiesterase GDPDL3	17003	-1.62808	-0.533674	Yes	No			0.363084	0.453832	-0.974925	-0.842539	0.032794	-0.0618875
PRUPE.2G093000	-	17105	-1.76068	-0.521629	Yes	Yes			1.17674	1.69052	-1.75661	-1.84255	0.876092	0.388147
PRUPE.5G109300	caffeoylshikimate esterase	17118	-1.7834	-0.504422	Yes	Yes			1.15345	1.13436	-1.07544	-1.24536	0.17926	0.413348
PRUPE.2G103300	LEAF RUST 10 DISEASE-RESISTANCE LOCUS RECEPTOR-LIKE PROTEIN KINASE-like 2.2	17207	-1.91242	-0.490136	Yes	Yes			2.0098	2.71164	-1.16169	-1.79764	-0.0963812	-0.264091
PRUPE.3G145600	-	17277	-2.03681	-0.473549	Yes	Yes			1.60597	1.87569	-1.30122	-2.2294	-0.350897	0.839014
PRUPE.2G092800	rust resistance kinase Lr10	17286	-2.0457	-0.453491	Yes	Yes			2.62614	2.41638	-3.44901	-2.14316	1.54712	0.567494
PRUPE.2G092500	rust resistance kinase Lr10-like	17327	-2.1173	-0.43449	Yes	Yes			2.12535	2.14778	-2.10481	-1.02699	0.523741	-0.631083
PRUPE.1G083300	rust resistance kinase Lr10-like	17336	-2.12777	-0.41361	Yes	Yes			2.47062	2.63393	-1.22388	-1.68191	0.0711332	-0.201634
PRUPE.6G352900	rust resistance kinase Lr10	17405	-2.23955	-0.394936	Yes	Yes			1.07117	1.20115	-1.38922	-1.22405	0.40789	0.147001
PRUPE.5G088300	phospholipase D beta 1	17428	-2.27362	-0.37337	Yes	Yes			1.09271	1.69433	-1.40974	-1.76109	-0.00776126	-0.0286492
PRUPE.2G093300	rust resistance kinase Lr10-like	17559	-2.52739	-0.35525	Yes	Yes			2.2269	1.961	-2.7401	-1.27691	0.550348	-0.125094
PRUPE.2G089000	rust resistance kinase Lr10	17562	-2.53061	-0.33	Yes	Yes			1.93341	2.10346	-1.60676	-1.65952	0.0929738	-0.063905
PRUPE.3G145700	LEAF RUST 10 DISEASE-RESISTANCE LOCUS RECEPTOR-LIKE PROTEIN KINASE-like 2.1	17596	-2.60957	-0.305677	Yes	Yes			1.65872	1.74385	-1.6685	-1.76378	0.528453	0.364933
PRUPE.6G352800	U-box domain-containing protein 35-like	17612	-2.64307	-0.28002	Yes	Yes			1.4711	1.57964	-1.69628	-1.53722	0.144183	-0.0850756
PRUPE.1G315000	LEAF RUST 10 DISEASE-RESISTANCE LOCUS RECEPTOR-LIKE PROTEIN KINASE-like 2.1	17641	-2.70948	-0.254419	Yes	Yes			1.99632	2.27813	-1.74896	-1.96442	0.0171676	0.105653
PRUPE.2G093700	rust resistance kinase Lr10	17888	-3.53135	-0.23267	Yes	Yes			2.71527	3.00186	-2.52553	-1.87946	0.754727	-0.108387
PRUPE.2G088300	rust resistance kinase Lr10-like	17938	-3.72658	-0.19804	Yes	Yes			3.22231	3.98989	-2.83227	-3.46397	-0.279622	-0.222111
PRUPE.2G088900	rust resistance kinase Lr10-like	17976	-3.87042	-0.161303	Yes	Yes			3.84498	4.14495	-2.96298	-3.17299	-0.236826	-0.141497
PRUPE.1G318900	-	18004	-4.00819	-0.12263	Yes	Yes			3.70101	3.78118	-3.67186	-3.94468	-0.514573	-0.0418202
PRUPE.3G089700	LEAF RUST 10 DISEASE-RESISTANCE LOCUS RECEPTOR-LIKE PROTEIN KINASE-like 2.2	18010	-4.04265	-0.0823927	Yes	Yes			3.95439	4.24462	-3.64022	-2.99935	0.697983	0.00430733
PRUPE.1G319100	uncharacterized LOC18790770	18046	-4.2436	-0.0418048	Yes	Yes			2.68696	3.62617	-3.09248	-3.36872	-0.221865	-0.378212
PRUPE.1G319000	uncharacterized LOC18792429	18086	-4.5421	0.00155273	Yes	Yes			4.71714	5.0756	-4.72074	-5.79911	-2.24574	-0.320911
P2t24_t1							%Tag	-0.48	Log2FC
ID	DESCRIPTION	RANK IN GENE LIST	RANK METRIC SCORE	RUNNING ES	CORE ENRICHMENT	ESTATICALLY SIGNIFICANT RNA-Seq			P1t1_t0	P2t1_t0	P1t24_t1	P2t24_t1	P1t48_t24	P2t48_t24
PRUPE.8G127500	PI-PLC X domain-containing protein At5g67130	15984	-0.962267	-0.630379	Yes	No			0.480618	0.956544	-0.252286	-0.561479	0.461053	0.230983
PRUPE.1G222000	transcription factor TCP20	15988	-0.962924	-0.62064	Yes	No			0.660358	0.358854	-0.853771	-0.562112	-0.749338	-0.509195
PRUPE.2G312200	LEAF RUST 10 DISEASE-RESISTANCE LOCUS RECEPTOR-LIKE PROTEIN KINASE-like 2.2	16076	-1.00375	-0.61514	Yes	No			1.69064	1.74605	-1.0278	-0.627031	-0.793209	-0.415215
PRUPE.2G093300	rust resistance kinase Lr10-like	16365	-1.14789	-0.619303	Yes	Yes			2.2269	1.961	-2.7401	-1.27691	0.550348	-0.125094
PRUPE.7G214100	probable phospholipase A2 homolog 1	16415	-1.17588	-0.609925	Yes	No			0.495679	0.790033	-0.608513	-0.688549	-0.285153	-0.274509
PRUPE.7G131800	PI-PLC X domain-containing protein At5g67130	16487	-1.2233	-0.601279	Yes	No			0.568619	0.976096	-0.542991	-0.715046	-0.0741854	-0.102745
PRUPE.1G319100	uncharacterized LOC18790770	16499	-1.23079	-0.589229	Yes	Yes			2.68696	3.62617	-3.09248	-3.36872	-0.221865	-0.378212
PRUPE.7G243800	phospholipase D alpha 1	16621	-1.29472	-0.582621	Yes	Yes			0.232733	-0.0452855	-1.57116	-0.924482	1.24349	0.399329
PRUPE.2G152600	transcription factor TCP9	16629	-1.30292	-0.569607	Yes	No			0.661105	0.530693	-0.750553	-0.767422	0.725282	0.884733
PRUPE.1G083300	rust resistance kinase Lr10-like	16690	-1.3419	-0.559132	Yes	Yes			2.47062	2.63393	-1.22388	-1.68191	0.0711332	-0.201634
PRUPE.2G047400	uncharacterized LOC18787035	16711	-1.35764	-0.546276	Yes	Yes			0.935535	1.01718	-0.614593	-0.803251	-0.846973	-0.304455
PRUPE.2G033400	-	16721	-1.36635	-0.53272	Yes	No			0.260441	0.34533	-0.608487	-0.808756	0.110647	0.257962
PRUPE.2G226400	caffeoylshikimate esterase	16746	-1.37946	-0.519862	Yes	Yes			0.851389	1.12884	-0.530854	-0.880243	-0.080489	-0.00474318
PRUPE.1G070500	transcription factor TCP7-like	16777	-1.40316	-0.507092	Yes	No			0.638893	0.620704	-0.797171	-0.831797	0.501925	0.534564
PRUPE.2G092500	rust resistance kinase Lr10-like	16778	-1.40418	-0.492649	Yes	Yes			2.12535	2.14778	-2.10481	-1.02699	0.523741	-0.631083
PRUPE.4G228400	glycerophosphodiester phosphodiesterase GDPDL3	16803	-1.42	-0.479373	Yes	No			0.363084	0.453832	-0.974925	-0.842539	0.032794	-0.0618875
PRUPE.1G312200	caffeoylshikimate esterase	17042	-1.6073	-0.476038	Yes	Yes			1.41718	1.98699	-1.24294	-1.77048	0.124799	-0.0314975
PRUPE.1G318900	-	17055	-1.61562	-0.460085	Yes	Yes			3.70101	3.78118	-3.67186	-3.94468	-0.514573	-0.0418202
PRUPE.2G103400	rust resistance kinase Lr10-like	17172	-1.73359	-0.448686	Yes	Yes			1.92862	2.3865	-0.959057	-1.04169	0.118725	-0.560956
PRUPE.2G092800	rust resistance kinase Lr10	17208	-1.77455	-0.432373	Yes	Yes			2.62614	2.41638	-3.44901	-2.14316	1.54712	0.567494
PRUPE.1G359000	phospholipase D delta-like	17379	-1.95167	-0.421725	Yes	Yes			0.993532	1.71177	-0.935364	-1.748	0.146144	0.103446
PRUPE.6G352900	rust resistance kinase Lr10	17419	-2.00436	-0.403271	Yes	Yes			1.07117	1.20115	-1.38922	-1.22405	0.40789	0.147001
PRUPE.5G109300	caffeoylshikimate esterase	17425	-2.0098	-0.382875	Yes	Yes			1.15345	1.13436	-1.07544	-1.24536	0.17926	0.413348
PRUPE.3G089700	LEAF RUST 10 DISEASE-RESISTANCE LOCUS RECEPTOR-LIKE PROTEIN KINASE-like 2.2	17436	-2.02124	-0.362638	Yes	Yes			3.95439	4.24462	-3.64022	-2.99935	0.697983	0.00430733
PRUPE.1G319000	uncharacterized LOC18792429	17486	-2.09082	-0.343849	Yes	Yes			4.71714	5.0756	-4.72074	-5.79911	-2.24574	-0.320911
PRUPE.3G145600	-	17574	-2.18784	-0.326169	Yes	Yes			1.60597	1.87569	-1.30122	-2.2294	-0.350897	0.839014
PRUPE.2G088400	-	17599	-2.22001	-0.304665	Yes	Yes			0.154656	1.07329	-0.185208	-1.55982	-0.167209	0.121104
PRUPE.6G352800	U-box domain-containing protein 35-like	17605	-2.22652	-0.28204	Yes	Yes			1.4711	1.57964	-1.69628	-1.53722	0.144183	-0.0850756
PRUPE.2G093700	rust resistance kinase Lr10	17681	-2.35671	-0.261957	Yes	Yes			2.71527	3.00186	-2.52553	-1.87946	0.754727	-0.108387
PRUPE.2G093000	-	17702	-2.38898	-0.238493	Yes	Yes			1.17674	1.69052	-1.75661	-1.84255	0.876092	0.388147
PRUPE.2G088900	rust resistance kinase Lr10-like	17720	-2.41568	-0.214587	Yes	Yes			3.84498	4.14495	-2.96298	-3.17299	-0.236826	-0.141497
PRUPE.2G089000	rust resistance kinase Lr10	17828	-2.59784	-0.193799	Yes	Yes			1.93341	2.10346	-1.60676	-1.65952	0.0929738	-0.063905
PRUPE.2G103300	LEAF RUST 10 DISEASE-RESISTANCE LOCUS RECEPTOR-LIKE PROTEIN KINASE-like 2.2	17862	-2.68163	-0.168045	Yes	Yes			2.0098	2.71164	-1.16169	-1.79764	-0.0963812	-0.264091
PRUPE.3G146100	LEAF RUST 10 DISEASE-RESISTANCE LOCUS RECEPTOR-LIKE PROTEIN KINASE-like 2.5	17875	-2.71322	-0.140802	Yes	Yes			1.43891	1.804	-1.21663	-1.92725	-0.158182	0.555582
PRUPE.3G145700	LEAF RUST 10 DISEASE-RESISTANCE LOCUS RECEPTOR-LIKE PROTEIN KINASE-like 2.1	17880	-2.72771	-0.112966	Yes	Yes			1.65872	1.74385	-1.6685	-1.76378	0.528453	0.364933
PRUPE.5G088300	phospholipase D beta 1	17885	-2.74355	-0.0849672	Yes	Yes			1.09271	1.69433	-1.40974	-1.76109	-0.00776126	-0.0286492
PRUPE.1G315000	LEAF RUST 10 DISEASE-RESISTANCE LOCUS RECEPTOR-LIKE PROTEIN KINASE-like 2.1	17916	-2.81824	-0.0576419	Yes	Yes			1.99632	2.27813	-1.74896	-1.96442	0.0171676	0.105653
PRUPE.2G087800	LEAF RUST 10 DISEASE-RESISTANCE LOCUS RECEPTOR-LIKE PROTEIN KINASE-like 2.1	17917	-2.81845	-0.0286508	Yes	Yes			1.61231	2.57938	-1.743	-2.11823	-0.449919	-1.15941
PRUPE.2G088300	rust resistance kinase Lr10-like	18090	-3.84203	0.00133098	Yes	Yes			3.22231	3.98989	-2.83227	-3.46397	-0.279622	-0.222111

## Sheet: 11.9.3.3
11.9.3.3 LIPID METABOLISM.LIPID DEGRADATION.LYSOPHOSPHOLIPASES.GLYCEROPHOSPHODIESTER PHOSPHODIESTERASE
P1t1_t0							%Tag	0.73	Log2FC
ID	DESCRIPTION	RANK IN GENE LIST	RANK METRIC SCORE	RUNNING ES	CORE ENRICHMENT	ESTATICALLY SIGNIFICANT RNA-Seq			P1t1_t0	P2t1_t0	P1t24_t1	P2t24_t1	P1t48_t24	P2t48_t24
PRUPE.1G319000	uncharacterized LOC18792429	30	4.641	0.0554	Yes	Yes			4.71714	5.0756	-4.72074	-5.79911	-2.24574	-0.320911
PRUPE.1G318900	-	33	4.623	0.1122	Yes	Yes			3.70101	3.78118	-3.67186	-3.94468	-0.514573	-0.0418202
PRUPE.2G088900	rust resistance kinase Lr10-like	65	4.358	0.164	Yes	Yes			3.84498	4.14495	-2.96298	-3.17299	-0.236826	-0.141497
PRUPE.3G089700	LEAF RUST 10 DISEASE-RESISTANCE LOCUS RECEPTOR-LIKE PROTEIN KINASE-like 2.2	131	3.959	0.2091	Yes	Yes			3.95439	4.24462	-3.64022	-2.99935	0.697983	0.00430733
PRUPE.2G093700	rust resistance kinase Lr10	186	3.65	0.251	Yes	Yes			2.71527	3.00186	-2.52553	-1.87946	0.754727	-0.108387
PRUPE.2G088300	rust resistance kinase Lr10-like	215	3.513	0.2927	Yes	Yes			3.22231	3.98989	-2.83227	-3.46397	-0.279622	-0.222111
PRUPE.6G138000	-	335	3.119	0.3245	Yes	Yes			2.10017	2.13657	-0.967026	-0.420675	-0.707737	-0.943552
PRUPE.1G083300	rust resistance kinase Lr10-like	353	3.067	0.3612	Yes	Yes			2.47062	2.63393	-1.22388	-1.68191	0.0711332	-0.201634
PRUPE.2G103300	LEAF RUST 10 DISEASE-RESISTANCE LOCUS RECEPTOR-LIKE PROTEIN KINASE-like 2.2	370	3.014	0.3974	Yes	Yes			2.0098	2.71164	-1.16169	-1.79764	-0.0963812	-0.264091
PRUPE.1G315000	LEAF RUST 10 DISEASE-RESISTANCE LOCUS RECEPTOR-LIKE PROTEIN KINASE-like 2.1	376	2.999	0.434	Yes	Yes			1.99632	2.27813	-1.74896	-1.96442	0.0171676	0.105653
PRUPE.2G089000	rust resistance kinase Lr10	400	2.928	0.4688	Yes	Yes			1.93341	2.10346	-1.60676	-1.65952	0.0929738	-0.063905
PRUPE.2G103400	rust resistance kinase Lr10-like	401	2.928	0.5048	Yes	Yes			1.92862	2.3865	-0.959057	-1.04169	0.118725	-0.560956
PRUPE.1G319100	uncharacterized LOC18790770	468	2.684	0.5341	Yes	Yes			2.68696	3.62617	-3.09248	-3.36872	-0.221865	-0.378212
PRUPE.3G145700	LEAF RUST 10 DISEASE-RESISTANCE LOCUS RECEPTOR-LIKE PROTEIN KINASE-like 2.1	500	2.597	0.5644	Yes	Yes			1.65872	1.74385	-1.6685	-1.76378	0.528453	0.364933
PRUPE.2G087200	rust resistance kinase Lr10-like	545	2.469	0.5923	Yes	Yes			1.82579	1.2753	-0.540816	1.49749	-0.648436	-1.55515
PRUPE.3G145600	-	592	2.36	0.6188	Yes	Yes			1.60597	1.87569	-1.30122	-2.2294	-0.350897	0.839014
PRUPE.6G352800	U-box domain-containing protein 35-like	596	2.35	0.6475	Yes	Yes			1.4711	1.57964	-1.69628	-1.53722	0.144183	-0.0850756
PRUPE.2G092500	rust resistance kinase Lr10-like	604	2.336	0.6758	Yes	Yes			2.12535	2.14778	-2.10481	-1.02699	0.523741	-0.631083
PRUPE.6G142300	-	649	2.23	0.7008	Yes	Yes			1.35978	1.20682	-0.579552	0.439484	0.192673	-0.356584
PRUPE.3G310500	glycerophosphodiester phosphodiesterase GDPD1, chloroplastic	772	1.968	0.7183	Yes	Yes			1.42956	2.03098	2.70714	1.3682	-0.624491	-1.12671
PRUPE.2G093300	rust resistance kinase Lr10-like	804	1.911	0.7401	Yes	Yes			2.2269	1.961	-2.7401	-1.27691	0.550348	-0.125094
PRUPE.6G352900	rust resistance kinase Lr10	905	1.777	0.7564	Yes	Yes			1.07117	1.20115	-1.38922	-1.22405	0.40789	0.147001
PRUPE.2G092800	rust resistance kinase Lr10	1022	1.618	0.7699	Yes	Yes			2.62614	2.41638	-3.44901	-2.14316	1.54712	0.567494
PRUPE.2G093000	-	1025	1.615	0.7896	Yes	Yes			1.17674	1.69052	-1.75661	-1.84255	0.876092	0.388147
PRUPE.2G047400	uncharacterized LOC18787035	1060	1.567	0.807	Yes	Yes			0.935535	1.01718	-0.614593	-0.803251	-0.846973	-0.304455
PRUPE.2G312200	LEAF RUST 10 DISEASE-RESISTANCE LOCUS RECEPTOR-LIKE PROTEIN KINASE-like 2.2	1116	1.495	0.8224	Yes	No			1.69064	1.74605	-1.0278	-0.627031	-0.793209	-0.415215
PRUPE.6G142200	rust resistance kinase Lr10-like	1201	1.381	0.8347	Yes	Yes			1.0184	1.39645	-0.644197	-0.46744	0.174075	0.065916
PRUPE.6G141600	rust resistance kinase Lr10	1436	1.186	0.8363	Yes	No			0.701899	0.590988	-0.457995	0.199322	0.402286	-0.424649
PRUPE.2G087800	LEAF RUST 10 DISEASE-RESISTANCE LOCUS RECEPTOR-LIKE PROTEIN KINASE-like 2.1	1557	1.107	0.8433	Yes	Yes			1.61231	2.57938	-1.743	-2.11823	-0.449919	-1.15941
P2t1_t0							%Tag	0.75	Log2FC
ID	DESCRIPTION	RANK IN GENE LIST	RANK METRIC SCORE	RUNNING ES	CORE ENRICHMENT	ESTATICALLY SIGNIFICANT RNA-Seq			P1t1_t0	P2t1_t0	P1t24_t1	P2t24_t1	P1t48_t24	P2t48_t24
PRUPE.2G088300	rust resistance kinase Lr10-like	56	3.851	0.0484	Yes	Yes			3.22231	3.98989	-2.83227	-3.46397	-0.279622	-0.222111
PRUPE.2G103300	LEAF RUST 10 DISEASE-RESISTANCE LOCUS RECEPTOR-LIKE PROTEIN KINASE-like 2.2	76	3.678	0.0964	Yes	Yes			2.0098	2.71164	-1.16169	-1.79764	-0.0963812	-0.264091
PRUPE.2G103400	rust resistance kinase Lr10-like	114	3.402	0.1398	Yes	Yes			1.92862	2.3865	-0.959057	-1.04169	0.118725	-0.560956
PRUPE.2G093700	rust resistance kinase Lr10	158	3.179	0.1799	Yes	Yes			2.71527	3.00186	-2.52553	-1.87946	0.754727	-0.108387
PRUPE.6G138000	-	165	3.158	0.2218	Yes	Yes			2.10017	2.13657	-0.967026	-0.420675	-0.707737	-0.943552
PRUPE.1G315000	LEAF RUST 10 DISEASE-RESISTANCE LOCUS RECEPTOR-LIKE PROTEIN KINASE-like 2.1	172	3.127	0.2632	Yes	Yes			1.99632	2.27813	-1.74896	-1.96442	0.0171676	0.105653
PRUPE.2G089000	rust resistance kinase Lr10	176	3.115	0.3047	Yes	Yes			1.93341	2.10346	-1.60676	-1.65952	0.0929738	-0.063905
PRUPE.2G093000	-	296	2.712	0.3343	Yes	Yes			1.17674	1.69052	-1.75661	-1.84255	0.876092	0.388147
PRUPE.3G310500	glycerophosphodiester phosphodiesterase GDPD1, chloroplastic	298	2.709	0.3705	Yes	Yes			1.42956	2.03098	2.70714	1.3682	-0.624491	-1.12671
PRUPE.3G145700	LEAF RUST 10 DISEASE-RESISTANCE LOCUS RECEPTOR-LIKE PROTEIN KINASE-like 2.1	300	2.703	0.4066	Yes	Yes			1.65872	1.74385	-1.6685	-1.76378	0.528453	0.364933
PRUPE.2G088900	rust resistance kinase Lr10-like	324	2.641	0.4406	Yes	Yes			3.84498	4.14495	-2.96298	-3.17299	-0.236826	-0.141497
PRUPE.2G087800	LEAF RUST 10 DISEASE-RESISTANCE LOCUS RECEPTOR-LIKE PROTEIN KINASE-like 2.1	429	2.412	0.467	Yes	Yes			1.61231	2.57938	-1.743	-2.11823	-0.449919	-1.15941
PRUPE.6G352800	U-box domain-containing protein 35-like	527	2.276	0.4921	Yes	Yes			1.4711	1.57964	-1.69628	-1.53722	0.144183	-0.0850756
PRUPE.2G092500	rust resistance kinase Lr10-like	546	2.25	0.5212	Yes	Yes			2.12535	2.14778	-2.10481	-1.02699	0.523741	-0.631083
PRUPE.3G089700	LEAF RUST 10 DISEASE-RESISTANCE LOCUS RECEPTOR-LIKE PROTEIN KINASE-like 2.2	605	2.164	0.5469	Yes	Yes			3.95439	4.24462	-3.64022	-2.99935	0.697983	0.00430733
PRUPE.3G146100	LEAF RUST 10 DISEASE-RESISTANCE LOCUS RECEPTOR-LIKE PROTEIN KINASE-like 2.5	630	2.121	0.5739	Yes	Yes			1.43891	1.804	-1.21663	-1.92725	-0.158182	0.555582
PRUPE.1G319000	uncharacterized LOC18792429	674	2.057	0.599	Yes	Yes			4.71714	5.0756	-4.72074	-5.79911	-2.24574	-0.320911
PRUPE.6G142300	-	707	2.01	0.6241	Yes	Yes			1.35978	1.20682	-0.579552	0.439484	0.192673	-0.356584
PRUPE.6G352900	rust resistance kinase Lr10	737	1.971	0.6488	Yes	Yes			1.07117	1.20115	-1.38922	-1.22405	0.40789	0.147001
PRUPE.3G145600	-	784	1.907	0.6717	Yes	Yes			1.60597	1.87569	-1.30122	-2.2294	-0.350897	0.839014
PRUPE.1G318900	-	928	1.725	0.6869	Yes	Yes			3.70101	3.78118	-3.67186	-3.94468	-0.514573	-0.0418202
PRUPE.1G083300	rust resistance kinase Lr10-like	938	1.719	0.7093	Yes	Yes			2.47062	2.63393	-1.22388	-1.68191	0.0711332	-0.201634
PRUPE.2G312200	LEAF RUST 10 DISEASE-RESISTANCE LOCUS RECEPTOR-LIKE PROTEIN KINASE-like 2.2	951	1.703	0.7314	Yes	No			1.69064	1.74605	-1.0278	-0.627031	-0.793209	-0.415215
PRUPE.2G047400	uncharacterized LOC18787035	954	1.694	0.7539	Yes	Yes			0.935535	1.01718	-0.614593	-0.803251	-0.846973	-0.304455
PRUPE.2G092800	rust resistance kinase Lr10	1043	1.604	0.7705	Yes	Yes			2.62614	2.41638	-3.44901	-2.14316	1.54712	0.567494
PRUPE.2G093300	rust resistance kinase Lr10-like	1101	1.552	0.7881	Yes	Yes			2.2269	1.961	-2.7401	-1.27691	0.550348	-0.125094
PRUPE.6G142200	rust resistance kinase Lr10-like	1155	1.508	0.8053	Yes	Yes			1.0184	1.39645	-0.644197	-0.46744	0.174075	0.065916
PRUPE.2G088400	-	1187	1.47	0.8232	Yes	Yes			0.154656	1.07329	-0.185208	-1.55982	-0.167209	0.121104
PRUPE.2G087200	rust resistance kinase Lr10-like	1267	1.386	0.8374	Yes	Yes			1.82579	1.2753	-0.540816	1.49749	-0.648436	-1.55515
PRUPE.1G319100	uncharacterized LOC18790770	1449	1.224	0.8437	Yes	Yes			2.68696	3.62617	-3.09248	-3.36872	-0.221865	-0.378212
P1t24_t1							%Tag	-0.73	Log2FC
ID	DESCRIPTION	RANK IN GENE LIST	RANK METRIC SCORE	RUNNING ES	CORE ENRICHMENT	ESTATICALLY SIGNIFICANT RNA-Seq			P1t1_t0	P2t1_t0	P1t24_t1	P2t24_t1	P1t48_t24	P2t48_t24
PRUPE.6G141600	rust resistance kinase Lr10	15488	-0.783	-0.7714	Yes	No			0.701899	0.590988	-0.457995	0.199322	0.402286	-0.424649
PRUPE.2G312200	LEAF RUST 10 DISEASE-RESISTANCE LOCUS RECEPTOR-LIKE PROTEIN KINASE-like 2.2	15660	-0.836	-0.7695	Yes	No			1.69064	1.74605	-1.0278	-0.627031	-0.793209	-0.415215
PRUPE.6G142200	rust resistance kinase Lr10-like	15700	-0.849	-0.7601	Yes	Yes			1.0184	1.39645	-0.644197	-0.46744	0.174075	0.065916
PRUPE.6G142300	-	15795	-0.891	-0.7531	Yes	Yes			1.35978	1.20682	-0.579552	0.439484	0.192673	-0.356584
PRUPE.2G087200	rust resistance kinase Lr10-like	16109	-1.025	-0.7565	Yes	Yes			1.82579	1.2753	-0.540816	1.49749	-0.648436	-1.55515
PRUPE.2G033400	-	16141	-1.039	-0.7441	Yes	No			0.260441	0.34533	-0.608487	-0.808756	0.110647	0.257962
PRUPE.2G047400	uncharacterized LOC18787035	16163	-1.05	-0.7309	Yes	Yes			0.935535	1.01718	-0.614593	-0.803251	-0.846973	-0.304455
PRUPE.2G087800	LEAF RUST 10 DISEASE-RESISTANCE LOCUS RECEPTOR-LIKE PROTEIN KINASE-like 2.1	16761	-1.416	-0.7447	Yes	Yes			1.61231	2.57938	-1.743	-2.11823	-0.449919	-1.15941
PRUPE.2G103400	rust resistance kinase Lr10-like	16979	-1.607	-0.7348	Yes	Yes			1.92862	2.3865	-0.959057	-1.04169	0.118725	-0.560956
PRUPE.6G138000	-	16994	-1.62	-0.7135	Yes	Yes			2.10017	2.13657	-0.967026	-0.420675	-0.707737	-0.943552
PRUPE.4G228400	glycerophosphodiester phosphodiesterase GDPDL3	17003	-1.628	-0.6918	Yes	No			0.363084	0.453832	-0.974925	-0.842539	0.032794	-0.0618875
PRUPE.2G093000	-	17105	-1.761	-0.6734	Yes	Yes			1.17674	1.69052	-1.75661	-1.84255	0.876092	0.388147
PRUPE.2G103300	LEAF RUST 10 DISEASE-RESISTANCE LOCUS RECEPTOR-LIKE PROTEIN KINASE-like 2.2	17207	-1.912	-0.6529	Yes	Yes			2.0098	2.71164	-1.16169	-1.79764	-0.0963812	-0.264091
PRUPE.3G145600	-	17277	-2.037	-0.629	Yes	Yes			1.60597	1.87569	-1.30122	-2.2294	-0.350897	0.839014
PRUPE.2G092800	rust resistance kinase Lr10	17286	-2.046	-0.6016	Yes	Yes			2.62614	2.41638	-3.44901	-2.14316	1.54712	0.567494
PRUPE.2G092500	rust resistance kinase Lr10-like	17327	-2.117	-0.5749	Yes	Yes			2.12535	2.14778	-2.10481	-1.02699	0.523741	-0.631083
PRUPE.1G083300	rust resistance kinase Lr10-like	17336	-2.128	-0.5464	Yes	Yes			2.47062	2.63393	-1.22388	-1.68191	0.0711332	-0.201634
PRUPE.6G352900	rust resistance kinase Lr10	17405	-2.24	-0.5197	Yes	Yes			1.07117	1.20115	-1.38922	-1.22405	0.40789	0.147001
PRUPE.2G093300	rust resistance kinase Lr10-like	17559	-2.527	-0.4937	Yes	Yes			2.2269	1.961	-2.7401	-1.27691	0.550348	-0.125094
PRUPE.2G089000	rust resistance kinase Lr10	17562	-2.531	-0.4593	Yes	Yes			1.93341	2.10346	-1.60676	-1.65952	0.0929738	-0.063905
PRUPE.3G145700	LEAF RUST 10 DISEASE-RESISTANCE LOCUS RECEPTOR-LIKE PROTEIN KINASE-like 2.1	17596	-2.61	-0.4256	Yes	Yes			1.65872	1.74385	-1.6685	-1.76378	0.528453	0.364933
PRUPE.6G352800	U-box domain-containing protein 35-like	17612	-2.643	-0.3905	Yes	Yes			1.4711	1.57964	-1.69628	-1.53722	0.144183	-0.0850756
PRUPE.1G315000	LEAF RUST 10 DISEASE-RESISTANCE LOCUS RECEPTOR-LIKE PROTEIN KINASE-like 2.1	17641	-2.709	-0.3551	Yes	Yes			1.99632	2.27813	-1.74896	-1.96442	0.0171676	0.105653
PRUPE.2G093700	rust resistance kinase Lr10	17888	-3.531	-0.3206	Yes	Yes			2.71527	3.00186	-2.52553	-1.87946	0.754727	-0.108387
PRUPE.2G088300	rust resistance kinase Lr10-like	17938	-3.727	-0.2726	Yes	Yes			3.22231	3.98989	-2.83227	-3.46397	-0.279622	-0.222111
PRUPE.2G088900	rust resistance kinase Lr10-like	17976	-3.87	-0.2219	Yes	Yes			3.84498	4.14495	-2.96298	-3.17299	-0.236826	-0.141497
PRUPE.1G318900	-	18004	-4.008	-0.1688	Yes	Yes			3.70101	3.78118	-3.67186	-3.94468	-0.514573	-0.0418202
PRUPE.3G089700	LEAF RUST 10 DISEASE-RESISTANCE LOCUS RECEPTOR-LIKE PROTEIN KINASE-like 2.2	18010	-4.043	-0.114	Yes	Yes			3.95439	4.24462	-3.64022	-2.99935	0.697983	0.00430733
PRUPE.1G319100	uncharacterized LOC18790770	18046	-4.244	-0.0582	Yes	Yes			2.68696	3.62617	-3.09248	-3.36872	-0.221865	-0.378212
PRUPE.1G319000	uncharacterized LOC18792429	18086	-4.542	0.0015	Yes	Yes			4.71714	5.0756	-4.72074	-5.79911	-2.24574	-0.320911
P2t24_t1							%Tag	-0.65	Log2FC
ID	DESCRIPTION	RANK IN GENE LIST	RANK METRIC SCORE	RUNNING ES	CORE ENRICHMENT	ESTATICALLY SIGNIFICANT RNA-Seq			P1t1_t0	P2t1_t0	P1t24_t1	P2t24_t1	P1t48_t24	P2t48_t24
PRUPE.2G312200	LEAF RUST 10 DISEASE-RESISTANCE LOCUS RECEPTOR-LIKE PROTEIN KINASE-like 2.2	16076	-1.004	-0.6998	Yes	No			1.69064	1.74605	-1.0278	-0.627031	-0.793209	-0.415215
PRUPE.2G093300	rust resistance kinase Lr10-like	16365	-1.148	-0.6986	Yes	Yes			2.2269	1.961	-2.7401	-1.27691	0.550348	-0.125094
PRUPE.1G319100	uncharacterized LOC18790770	16499	-1.231	-0.6877	Yes	Yes			2.68696	3.62617	-3.09248	-3.36872	-0.221865	-0.378212
PRUPE.1G083300	rust resistance kinase Lr10-like	16690	-1.342	-0.6782	Yes	Yes			2.47062	2.63393	-1.22388	-1.68191	0.0711332	-0.201634
PRUPE.2G047400	uncharacterized LOC18787035	16711	-1.358	-0.6591	Yes	Yes			0.935535	1.01718	-0.614593	-0.803251	-0.846973	-0.304455
PRUPE.2G033400	-	16721	-1.366	-0.6393	Yes	No			0.260441	0.34533	-0.608487	-0.808756	0.110647	0.257962
PRUPE.2G092500	rust resistance kinase Lr10-like	16778	-1.404	-0.6215	Yes	Yes			2.12535	2.14778	-2.10481	-1.02699	0.523741	-0.631083
PRUPE.4G228400	glycerophosphodiester phosphodiesterase GDPDL3	16803	-1.42	-0.6017	Yes	No			0.363084	0.453832	-0.974925	-0.842539	0.032794	-0.0618875
PRUPE.1G318900	-	17055	-1.616	-0.5915	Yes	Yes			3.70101	3.78118	-3.67186	-3.94468	-0.514573	-0.0418202
PRUPE.2G103400	rust resistance kinase Lr10-like	17172	-1.734	-0.5721	Yes	Yes			1.92862	2.3865	-0.959057	-1.04169	0.118725	-0.560956
PRUPE.2G092800	rust resistance kinase Lr10	17208	-1.775	-0.5477	Yes	Yes			2.62614	2.41638	-3.44901	-2.14316	1.54712	0.567494
PRUPE.6G352900	rust resistance kinase Lr10	17419	-2.004	-0.5295	Yes	Yes			1.07117	1.20115	-1.38922	-1.22405	0.40789	0.147001
PRUPE.3G089700	LEAF RUST 10 DISEASE-RESISTANCE LOCUS RECEPTOR-LIKE PROTEIN KINASE-like 2.2	17436	-2.021	-0.5003	Yes	Yes			3.95439	4.24462	-3.64022	-2.99935	0.697983	0.00430733
PRUPE.1G319000	uncharacterized LOC18792429	17486	-2.091	-0.4719	Yes	Yes			4.71714	5.0756	-4.72074	-5.79911	-2.24574	-0.320911
PRUPE.3G145600	-	17574	-2.188	-0.4441	Yes	Yes			1.60597	1.87569	-1.30122	-2.2294	-0.350897	0.839014
PRUPE.2G088400	-	17599	-2.22	-0.4124	Yes	Yes			0.154656	1.07329	-0.185208	-1.55982	-0.167209	0.121104
PRUPE.6G352800	U-box domain-containing protein 35-like	17605	-2.227	-0.3795	Yes	Yes			1.4711	1.57964	-1.69628	-1.53722	0.144183	-0.0850756
PRUPE.2G093700	rust resistance kinase Lr10	17681	-2.357	-0.3486	Yes	Yes			2.71527	3.00186	-2.52553	-1.87946	0.754727	-0.108387
PRUPE.2G093000	-	17702	-2.389	-0.3142	Yes	Yes			1.17674	1.69052	-1.75661	-1.84255	0.876092	0.388147
PRUPE.2G088900	rust resistance kinase Lr10-like	17720	-2.416	-0.2792	Yes	Yes			3.84498	4.14495	-2.96298	-3.17299	-0.236826	-0.141497
PRUPE.2G089000	rust resistance kinase Lr10	17828	-2.598	-0.2464	Yes	Yes			1.93341	2.10346	-1.60676	-1.65952	0.0929738	-0.063905
PRUPE.2G103300	LEAF RUST 10 DISEASE-RESISTANCE LOCUS RECEPTOR-LIKE PROTEIN KINASE-like 2.2	17862	-2.682	-0.2084	Yes	Yes			2.0098	2.71164	-1.16169	-1.79764	-0.0963812	-0.264091
PRUPE.3G146100	LEAF RUST 10 DISEASE-RESISTANCE LOCUS RECEPTOR-LIKE PROTEIN KINASE-like 2.5	17875	-2.713	-0.1686	Yes	Yes			1.43891	1.804	-1.21663	-1.92725	-0.158182	0.555582
PRUPE.3G145700	LEAF RUST 10 DISEASE-RESISTANCE LOCUS RECEPTOR-LIKE PROTEIN KINASE-like 2.1	17880	-2.728	-0.1283	Yes	Yes			1.65872	1.74385	-1.6685	-1.76378	0.528453	0.364933
PRUPE.1G315000	LEAF RUST 10 DISEASE-RESISTANCE LOCUS RECEPTOR-LIKE PROTEIN KINASE-like 2.1	17916	-2.818	-0.0883	Yes	Yes			1.99632	2.27813	-1.74896	-1.96442	0.0171676	0.105653
PRUPE.2G087800	LEAF RUST 10 DISEASE-RESISTANCE LOCUS RECEPTOR-LIKE PROTEIN KINASE-like 2.1	17917	-2.818	-0.0463	Yes	Yes			1.61231	2.57938	-1.743	-2.11823	-0.449919	-1.15941
PRUPE.2G088300	rust resistance kinase Lr10-like	18090	-3.842	0.0013	Yes	Yes			3.22231	3.98989	-2.83227	-3.46397	-0.279622	-0.222111
PRUPE.3G089700	LEAF RUST 10 DISEASE-RESISTANCE LOCUS RECEPTOR-LIKE PROTEIN KINASE-like 2.2	18010	-4.043	-0.114	Yes	Yes			3.95439	4.24462	-3.64022	-2.99935	0.697983	0.00430733
PRUPE.1G319100	uncharacterized LOC18790770	18046	-4.244	-0.0582	Yes	Yes			2.68696	3.62617	-3.09248	-3.36872	-0.221865	-0.378212
PRUPE.1G319000	uncharacterized LOC18792429	18086	-4.542	0.0015	Yes	Yes			4.71714	5.0756	-4.72074	-5.79911	-2.24574	-0.320911

## Sheet: 27.3.21
27.3.21 RNA.REGULATION OF TRANSCRIPTION.GRAS TRANSCRIPTION FACTOR FAMILY
P1t1_t0							%Tag	0.58	Log2FC
ID	DESCRIPTION	RANK IN GENE LIST	RANK METRIC SCORE	RUNNING ES	CORE ENRICHMENT	ESTATICALLY SIGNIFICANT RNA-Seq			P1t1_t0	P2t1_t0	P1t24_t1	P2t24_t1	P1t48_t24	P2t48_t24
PRUPE.6G073300	scarecrow-like protein 30	175	3.71704	0.139766	Yes	Yes			2.96897	3.40868	-2.81152	-3.09816	-0.712551	-1.04047
PRUPE.4G200200	scarecrow-like protein 21	231	3.45909	0.275794	Yes	Yes			2.45491	2.76747	-2.23406	-2.49404	-0.193656	-0.157107
PRUPE.6G073900	scarecrow-like protein 33	447	2.74155	0.374131	Yes	Yes			1.77402	1.94515	-1.51198	-1.5615	0.46859	0.189185
PRUPE.6G073500	scarecrow-like protein 30	560	2.42397	0.465393	Yes	Yes			1.64863	1.92724	-1.42712	-1.55833	0.281321	-0.019067
PRUPE.6G073600	scarecrow-like protein 30	1094	1.52174	0.49711	Yes	Yes			1.11978	0.961833	-1.03584	-0.781665	-0.241893	-0.356517
PRUPE.I004400	scarecrow-like protein 14	1102	1.50955	0.557413	Yes	Yes			0.897423	1.05814	-0.798276	-1.03791	0.537395	0.427141
PRUPE.4G007500	scarecrow-like protein 13	1554	1.10865	0.577056	Yes	No			0.650425	0.604431	-0.262319	-0.325442	0.298451	0.177033
PRUPE.I004500	scarecrow-like protein 30	1587	1.09014	0.619115	Yes	No			0.63911	0.629636	-0.492669	-0.678925	-0.00782158	0.053543
PRUPE.6G073400	scarecrow-like protein 14	1955	0.894562	0.634793	Yes	No			0.521692	0.440531	-0.419397	-0.522559	0.0675306	0.253131
PRUPE.1G329600	DELLA protein GAIP-B	2142	0.819431	0.657456	Yes	No			0.477082	0.380075	-0.461875	-0.591054	0.423662	0.476352
PRUPE.3G187000	scarecrow-like protein 23	2173	0.8076	0.688266	Yes	No			0.491257	0.230115	-0.297196	-0.205015	0.00175892	0.192153
PRUPE.7G236100	DELLA protein DWARF8	2578	0.663217	0.692598	Yes	No			0.384712	0.403168	-0.667462	-0.888978	0.571044	0.515184
PRUPE.6G073800	scarecrow-like protein 14	2609	0.650105	0.717077	Yes	No			0.804466	0.383988	-0.643502	0.0266101	0.75456	-0.498138
PRUPE.4G233000	scarecrow-like transcription factor PAT1	2752	0.614046	0.733915	Yes	Yes			0.355934	0.491606	-0.179518	-0.363393	-1.53826	-1.45793

## Sheet: 27.3.22
27.3.22 RNA.REGULATION OF TRANSCRIPTION.HOMEOBOX TRANSCRIPTION FACTOR FAMILY (HB)
P1t1_t0							%Tag	-0.53	Log2FC
ID	DESCRIPTION	RANK IN GENE LIST	RANK METRIC SCORE	RUNNING ES	CORE ENRICHMENT	ESTATICALLY SIGNIFICANT RNA-Seq			P1t1_t0	P2t1_t0	P1t24_t1	P2t24_t1	P1t48_t24	P2t48_t24
PRUPE.3G060300	protein SAWADEE HOMEODOMAIN HOMOLOG 1	14830	-0.392946	-0.573279	Yes	No			-0.2288	-0.226551	0.340572	0.292184	-0.0325076	0.244783
PRUPE.3G060700	homeobox-leucine zipper protein ATHB-15	14871	-0.396679	-0.559387	Yes	No			-0.309887	-0.229136	0.125234	-0.12863	-0.108729	0.108608
PRUPE.4G172900	protein SAWADEE HOMEODOMAIN HOMOLOG 2	15302	-0.440127	-0.565316	Yes	No			-0.120118	-0.254166	0.200528	0.297794	0.0227269	0.0674151
PRUPE.4G206100	-	15417	-0.452272	-0.553262	Yes	No			-0.178963	-0.261647	0.139059	0.206038	0.26795	0.193283
PRUPE.7G094300	BEL1-like homeodomain protein 1	15824	-0.498108	-0.555508	Yes	No			-0.116233	-0.288367	0.427195	0.529272	-0.241909	-0.371514
PRUPE.2G156900	homeobox-leucine zipper protein ANTHOCYANINLESS 2	15891	-0.507931	-0.538538	Yes	No			-0.205346	-0.294044	0.262635	0.248536	0.427811	0.301892
PRUPE.7G183300	WUSCHEL-related homeobox 8	15905	-0.509858	-0.518556	Yes	No			-0.406887	-0.294381	0.66167	0.34512	-0.032104	0.407951
PRUPE.2G241700	BEL1-like homeodomain protein 9	16079	-0.534218	-0.50644	Yes	No			-0.00953873	-0.404807	0.16811	0.536646	-0.851502	-0.688079
PRUPE.1G325000	homeobox-leucine zipper protein HOX3	16299	-0.570913	-0.495381	Yes	No			0.448745	-0.441155	-1.31722	0.196789	0.799501	-0.147549
PRUPE.1G445500	protein SAWADEE HOMEODOMAIN HOMOLOG 1	16424	-0.592171	-0.4782	Yes	No			-0.382481	-0.34084	0.271635	0.252182	-0.200381	-0.178081
PRUPE.3G218500	homeobox-leucine zipper protein HDG2	16477	-0.601597	-0.456652	Yes	No			-0.488996	-0.348571	0.550356	0.0982811	0.233526	0.180912
PRUPE.5G029000	homeobox-leucine zipper protein HDG5	16683	-0.645006	-0.44181	Yes	No			-0.281047	-0.373383	0.524632	0.42817	0.416905	0.085407
PRUPE.6G102300	homeobox-leucine zipper protein REVOLUTA	16734	-0.658748	-0.41783	Yes	No			-0.374004	-0.381842	-0.10927	0.0643259	0.235276	0.170241
PRUPE.4G090100	homeobox-leucine zipper protein ATHB-14	16945	-0.716564	-0.400359	Yes	No			-0.439826	-0.415548	0.225754	0.113407	0.167069	0.279509
PRUPE.7G146900	BEL1-like homeodomain protein 2	16964	-0.723168	-0.371993	Yes	No			-0.497016	-0.42017	0.793191	0.534921	-0.0573459	-0.0273769
PRUPE.4G024800	homeobox-leucine zipper protein PROTODERMAL FACTOR 2	17100	-0.762429	-0.348508	Yes	No			-0.634637	-0.440259	0.791231	0.326204	0.738103	0.430634
PRUPE.5G104600	homeobox protein BEL1 homolog	17209	-0.803166	-0.321875	Yes	No			-0.29278	-0.467491	0.211427	0.424053	-0.172822	-0.296276
PRUPE.7G079300	homeobox-leucine zipper protein HOX11	17216	-0.805843	-0.289488	Yes	No			-0.501663	-0.468044	0.356828	0.535136	0.229789	-0.082647
PRUPE.1G413700	homeobox protein ATH1	17304	-0.835971	-0.260361	Yes	No			-0.643782	-0.485004	0.252474	0.188286	0.420563	0.524079
PRUPE.1G373700	BEL1-like homeodomain protein 11	17320	-0.841712	-0.227016	Yes	No			-0.151217	-0.486371	-0.1071	0.394938	0.135023	-0.0749569
PRUPE.5G088100	homeobox protein HD1	17400	-0.875046	-0.195859	Yes	No			-0.390686	-0.510017	0.22798	0.273225	0.275029	0.305469
PRUPE.6G144900	BEL1-like homeodomain protein 1	17743	-1.09798	-0.170207	Yes	No			-0.282519	-0.643884	0.265384	0.538405	-0.0264873	-0.0795212
PRUPE.2G127300	homeobox-leucine zipper protein HAT3	17813	-1.17971	-0.126127	Yes	No			-0.323754	-0.831148	-0.328424	0.348731	0.138176	0.588794
PRUPE.3G067200	homeobox-leucine zipper protein GLABRA 2	18048	-1.68166	-0.0707989	Yes	Yes			-0.945711	-1.00899	0.544507	0.758055	0.806952	0.518819
PRUPE.1G416800	homeobox-leucine zipper protein HAT22	18071	-1.83232	0.00237981	Yes	Yes			-1.55945	-1.34947	1.71588	1.93746	-0.222238	-0.473582

## Sheet: 27.3.32
27.3.32 RNA.REGULATION OF TRANSCRIPTION.WRKY DOMAIN TRANSCRIPTION FACTOR FAMILY
P1t1_t0							%Tag	0.43	Log2FC
ID	DESCRIPTION	RANK IN GENE LIST	RANK METRIC SCORE	RUNNING ES	CORE ENRICHMENT	ESTATICALLY SIGNIFICANT RNA-Seq			P1t1_t0	P2t1_t0	P1t24_t1	P2t24_t1	P1t48_t24	P2t48_t24
PRUPE.6G286000	probable WRKY transcription factor 33	8	4.85466	0.0596047	Yes	Yes			6.26086	6.59945	-5.46081	-4.98296	0.129457	-0.406956
PRUPE.2G307400	probable WRKY transcription factor 53	24	4.68177	0.116683	Yes	Yes			5.07765	5.60228	-4.59117	-4.32215	-0.323525	-1.51302
PRUPE.5G117000	probable WRKY transcription factor 53	36	4.59995	0.172972	Yes	Yes			4.57386	5.20182	-4.18903	-3.82836	-0.0924535	-0.64675
PRUPE.2G185100	probable WRKY transcription factor 46	124	3.99574	0.217579	Yes	Yes			3.16078	3.1867	-3.05096	-2.54638	0.813015	0.196581
PRUPE.3G098100	probable WRKY transcription factor 40	138	3.92504	0.265409	Yes	Yes			5.56256	5.83974	-4.91563	-4.79135	0.468613	0.37561
PRUPE.5G106700	probable WRKY transcription factor 29	140	3.91273	0.31375	Yes	Yes			5.98644	7.10518	-5.57825	-6.95559	-0.392515	0.573868
PRUPE.5G187800	robable WRKY transcription factor 61	160	3.80244	0.359731	Yes	Yes			3.28914	3.98252	-3.78633	-3.13442	0.788869	-0.597586
PRUPE.1G393000	WRKY transcription factor 18	181	3.68352	0.404186	Yes	Yes			4.13191	4.35436	-4.05733	-3.88936	0.300757	0.0788838
PRUPE.4G017600	probable WRKY transcription factor 31	232	3.45772	0.444187	Yes	Yes			2.45326	2.5718	-2.22818	-2.13869	-0.67174	-0.511599
PRUPE.1G407500	probable WRKY transcription factor 50	264	3.35084	0.483918	Yes	Yes			2.29768	2.46545	-1.24036	-0.524858	0.0535122	-0.359982
PRUPE.1G459100	probable WRKY transcription factor 17	317	3.16421	0.520178	Yes	Yes			2.15155	2.37596	-1.84224	-2.03007	0.340717	0.130959
PRUPE.1G114800	probable WRKY transcription factor 48	328	3.13777	0.558435	Yes	Yes			2.10478	2.556	-1.9384	-1.84842	0.692833	0.379945
PRUPE.6G169700	probable WRKY transcription factor 51	333	3.12432	0.596859	Yes	Yes			2.11257	1.56971	-1.49439	-0.920665	0.0701499	-0.33103
PRUPE.6G230600	probable WRKY transcription factor 7	334	3.12057	0.635457	Yes	Yes			2.10943	2.45889	-2.17248	-2.45106	0.551826	0.53953
PRUPE.6G046900	WRKY transcription factor WRKY24	382	2.98877	0.669824	Yes	Yes			1.98885	2.11966	-1.73352	-1.76156	-0.292113	-0.192148
PRUPE.2G264900	WRKY transcription factor 55	475	2.66604	0.697708	Yes	Yes			4.05715	4.52859	-2.26843	-1.63817	0.230338	-0.955836
PRUPE.6G295000	probable WRKY transcription factor 70	538	2.48586	0.725024	Yes	Yes			2.36971	1.31159	-2.7701	-0.545835	1.8328	-0.24091
PRUPE.2G265000	probable WRKY transcription factor 70	576	2.38227	0.752442	Yes	Yes			1.65027	1.43301	-1.27662	-1.03615	-0.673436	-0.543721
PRUPE.6G361100	probable tyrosine-protein phosphatase At1g05000	620	2.31734	0.778725	Yes	Yes			1.43275	1.5279	-1.25757	-1.01775	-0.286331	-0.429722
PRUPE.1G431100	probable WRKY transcription factor 7	655	2.21978	0.8043	Yes	Yes			1.45635	1.88655	-1.44948	-1.39546	0.748161	0.235217
PRUPE.2G177400	WRKY transcription factor 22	750	2.02747	0.824175	Yes	Yes			1.22879	2.14516	-1.44273	-2.34009	0.0569338	0.334294
P2t1_t0							%Tag	0.47	Log2FC
ID	DESCRIPTION	RANK IN GENE LIST	RANK METRIC SCORE	RUNNING ES	CORE ENRICHMENT	ESTATICALLY SIGNIFICANT RNA-Seq			P1t1_t0	P2t1_t0	P1t24_t1	P2t24_t1	P1t48_t24	P2t48_t24
PRUPE.2G264900	WRKY transcription factor 55	63	3.78194	0.0612671	Yes	Yes			4.05715	4.52859	-2.26843	-1.63817	0.230338	-0.955836
PRUPE.2G307400	probable WRKY transcription factor 53	201	2.99318	0.104933	Yes	Yes			5.07765	5.60228	-4.59117	-4.32215	-0.323525	-1.51302
PRUPE.1G114800	probable WRKY transcription factor 48	217	2.92807	0.154237	Yes	Yes			2.10478	2.556	-1.9384	-1.84842	0.692833	0.379945
PRUPE.1G459100	probable WRKY transcription factor 17	260	2.8071	0.199975	Yes	Yes			2.15155	2.37596	-1.84224	-2.03007	0.340717	0.130959
PRUPE.5G117000	probable WRKY transcription factor 53	263	2.80146	0.247831	Yes	Yes			4.57386	5.20182	-4.18903	-3.82836	-0.0924535	-0.64675
PRUPE.6G230600	probable WRKY transcription factor 7	288	2.72778	0.293208	Yes	Yes			2.10943	2.45889	-2.17248	-2.45106	0.551826	0.53953
PRUPE.6G286000	probable WRKY transcription factor 33	316	2.66007	0.337259	Yes	Yes			6.26086	6.59945	-5.46081	-4.98296	0.129457	-0.406956
PRUPE.1G393000	WRKY transcription factor 18	357	2.57422	0.379121	Yes	Yes			4.13191	4.35436	-4.05733	-3.88936	0.300757	0.0788838
PRUPE.5G187800	robable WRKY transcription factor 61	406	2.46983	0.418752	Yes	Yes			3.28914	3.98252	-3.78633	-3.13442	0.788869	-0.597586
PRUPE.6G046900	WRKY transcription factor WRKY24	408	2.46891	0.460969	Yes	Yes			1.98885	2.11966	-1.73352	-1.76156	-0.292113	-0.192148
PRUPE.1G407500	probable WRKY transcription factor 50	518	2.28618	0.49408	Yes	Yes			2.29768	2.46545	-1.24036	-0.524858	0.0535122	-0.359982
PRUPE.3G098100	probable WRKY transcription factor 40	528	2.27333	0.532506	Yes	Yes			5.56256	5.83974	-4.91563	-4.79135	0.468613	0.37561
PRUPE.4G017600	probable WRKY transcription factor 31	542	2.25782	0.570444	Yes	Yes			2.45326	2.5718	-2.22818	-2.13869	-0.67174	-0.511599
PRUPE.2G185100	probable WRKY transcription factor 46	580	2.19768	0.606025	Yes	Yes			3.16078	3.1867	-3.05096	-2.54638	0.813015	0.196581
PRUPE.1G431100	probable WRKY transcription factor 7	620	2.13594	0.640438	Yes	Yes			1.45635	1.88655	-1.44948	-1.39546	0.748161	0.235217
PRUPE.5G106700	probable WRKY transcription factor 29	644	2.09914	0.675106	Yes	Yes			5.98644	7.10518	-5.57825	-6.95559	-0.392515	0.573868
PRUPE.2G177400	WRKY transcription factor 22	902	1.75816	0.690984	Yes	Yes			1.22879	2.14516	-1.44273	-2.34009	0.0569338	0.334294
PRUPE.6G361100	probable tyrosine-protein phosphatase At1g05000	925	1.72851	0.719361	Yes	Yes			1.43275	1.5279	-1.25757	-1.01775	-0.286331	-0.429722
PRUPE.3G214800	probable WRKY transcription factor 31	1278	1.37781	0.723468	Yes	Yes			0.971962	0.988149	-1.2934	-0.771532	0.515153	0.257254
PRUPE.6G169700	probable WRKY transcription factor 51	1417	1.24887	0.737213	Yes	Yes			2.11257	1.56971	-1.49439	-0.920665	0.0701499	-0.33103
PRUPE.6G295000	probable WRKY transcription factor 70	1669	1.07492	0.741724	Yes	Yes			2.36971	1.31159	-2.7701	-0.545835	1.8328	-0.24091
PRUPE.3G113300	probable WRKY transcription factor 69	1701	1.06185	0.758189	Yes	No			0.181371	0.592797	0.278438	-0.552333	0.230205	-0.164006
PRUPE.2G265000	probable WRKY transcription factor 70	1734	1.03991	0.774223	Yes	Yes			1.65027	1.43301	-1.27662	-1.03615	-0.673436	-0.543721
P1t24_t1							%Tag	-0.45	Log2FC
ID	DESCRIPTION	RANK IN GENE LIST	RANK METRIC SCORE	RUNNING ES	CORE ENRICHMENT	ESTATICALLY SIGNIFICANT RNA-Seq			P1t1_t0	P2t1_t0	P1t24_t1	P2t24_t1	P1t48_t24	P2t48_t24
PRUPE.1G407500	probable WRKY transcription factor 50	17249	-1.97805	-0.76095	Yes	Yes			2.29768	2.46545	-1.24036	-0.524858	0.0535122	-0.359982
PRUPE.6G361100	probable tyrosine-protein phosphatase At1g05000	17297	-2.06849	-0.738329	Yes	Yes			1.43275	1.5279	-1.25757	-1.01775	-0.286331	-0.429722
PRUPE.2G265000	probable WRKY transcription factor 70	17305	-2.07884	-0.713367	Yes	Yes			1.65027	1.43301	-1.27662	-1.03615	-0.673436	-0.543721
PRUPE.3G214800	probable WRKY transcription factor 31	17322	-2.1056	-0.688577	Yes	Yes			0.971962	0.988149	-1.2934	-0.771532	0.515153	0.257254
PRUPE.2G264900	WRKY transcription factor 55	17376	-2.18052	-0.664922	Yes	Yes			4.05715	4.52859	-2.26843	-1.63817	0.230338	-0.955836
PRUPE.2G177400	WRKY transcription factor 22	17453	-2.31517	-0.640898	Yes	Yes			1.22879	2.14516	-1.44273	-2.34009	0.0569338	0.334294
PRUPE.1G431100	probable WRKY transcription factor 7	17458	-2.3313	-0.612692	Yes	Yes			1.45635	1.88655	-1.44948	-1.39546	0.748161	0.235217
PRUPE.6G169700	probable WRKY transcription factor 51	17488	-2.38212	-0.58525	Yes	Yes			2.11257	1.56971	-1.49439	-0.920665	0.0701499	-0.33103
PRUPE.6G295000	probable WRKY transcription factor 70	17525	-2.44763	-0.557397	Yes	Yes			2.36971	1.31159	-2.7701	-0.545835	1.8328	-0.24091
PRUPE.6G046900	WRKY transcription factor WRKY24	17632	-2.68907	-0.530474	Yes	Yes			1.98885	2.11966	-1.73352	-1.76156	-0.292113	-0.192148
PRUPE.1G459100	probable WRKY transcription factor 17	17678	-2.8205	-0.498572	Yes	Yes			2.15155	2.37596	-1.84224	-2.03007	0.340717	0.130959
PRUPE.1G114800	probable WRKY transcription factor 48	17691	-2.86644	-0.464283	Yes	Yes			2.10478	2.556	-1.9384	-1.84842	0.692833	0.379945
PRUPE.6G230600	probable WRKY transcription factor 7	17804	-3.18647	-0.431628	Yes	Yes			2.10943	2.45889	-2.17248	-2.45106	0.551826	0.53953
PRUPE.4G017600	probable WRKY transcription factor 31	17822	-3.24272	-0.393027	Yes	Yes			2.45326	2.5718	-2.22818	-2.13869	-0.67174	-0.511599
PRUPE.3G098100	probable WRKY transcription factor 40	17940	-3.73695	-0.353936	Yes	Yes			5.56256	5.83974	-4.91563	-4.79135	0.468613	0.37561
PRUPE.1G393000	WRKY transcription factor 18	17952	-3.76857	-0.308591	Yes	Yes			4.13191	4.35436	-4.05733	-3.88936	0.300757	0.0788838
PRUPE.5G106700	probable WRKY transcription factor 29	17972	-3.84503	-0.262757	Yes	Yes			5.98644	7.10518	-5.57825	-6.95559	-0.392515	0.573868
PRUPE.2G185100	probable WRKY transcription factor 46	17992	-3.92472	-0.215952	Yes	Yes			3.16078	3.1867	-3.05096	-2.54638	0.813015	0.196581
PRUPE.5G187800	robable WRKY transcription factor 61	18061	-4.37554	-0.166361	Yes	Yes			3.28914	3.98252	-3.78633	-3.13442	0.788869	-0.597586
PRUPE.5G117000	probable WRKY transcription factor 53	18073	-4.48305	-0.112304	Yes	Yes			4.57386	5.20182	-4.18903	-3.82836	-0.0924535	-0.64675
PRUPE.2G307400	probable WRKY transcription factor 53	18095	-4.6079	-0.0572787	Yes	Yes			5.07765	5.60228	-4.59117	-4.32215	-0.323525	-1.51302
PRUPE.6G286000	probable WRKY transcription factor 33	18106	-4.77905	0.000442752	Yes	Yes			6.26086	6.59945	-5.46081	-4.98296	0.129457	-0.406956
P2t24_t1							%Tag	-0.49	Log2FC
ID	DESCRIPTION	RANK IN GENE LIST	RANK METRIC SCORE	RUNNING ES	CORE ENRICHMENT	ESTATICALLY SIGNIFICANT RNA-Seq			P1t1_t0	P2t1_t0	P1t24_t1	P2t24_t1	P1t48_t24	P2t48_t24
PRUPE.2G265000	probable WRKY transcription factor 70	15422	-0.762458	-0.633038	Yes	Yes			1.65027	1.43301	-1.27662	-1.03615	-0.673436	-0.543721
PRUPE.6G169700	probable WRKY transcription factor 51	15498	-0.787185	-0.623162	Yes	Yes			2.11257	1.56971	-1.49439	-0.920665	0.0701499	-0.33103
PRUPE.3G002300	probable WRKY transcription factor 47	15522	-0.792726	-0.61031	Yes	No			-0.275375	-0.455883	-0.569164	-0.853321	0.522497	1.16249
PRUPE.3G113300	probable WRKY transcription factor 69	15632	-0.826354	-0.601619	Yes	No			0.181371	0.592797	0.278438	-0.552333	0.230205	-0.164006
PRUPE.3G008600	probable WRKY transcription factor 23	16103	-1.01715	-0.60951	Yes	No			0.508283	0.451628	-0.521697	-0.593277	-0.0857059	0.131393
PRUPE.2G302500	probable WRKY transcription factor 27	16168	-1.04878	-0.594364	Yes	No			0.490261	0.364924	-0.548675	-0.742214	0.0735453	0.507743
PRUPE.6G361100	probable tyrosine-protein phosphatase At1g05000	16524	-1.24252	-0.591874	Yes	Yes			1.43275	1.5279	-1.25757	-1.01775	-0.286331	-0.429722
PRUPE.3G214800	probable WRKY transcription factor 31	16636	-1.30776	-0.574715	Yes	Yes			0.971962	0.988149	-1.2934	-0.771532	0.515153	0.257254
PRUPE.1G431100	probable WRKY transcription factor 7	17192	-1.75844	-0.574102	Yes	Yes			1.45635	1.88655	-1.44948	-1.39546	0.748161	0.235217
PRUPE.2G177400	WRKY transcription factor 22	17240	-1.80889	-0.544471	Yes	Yes			1.22879	2.14516	-1.44273	-2.34009	0.0569338	0.334294
PRUPE.2G185100	probable WRKY transcription factor 46	17405	-1.98603	-0.51816	Yes	Yes			3.16078	3.1867	-3.05096	-2.54638	0.813015	0.196581
PRUPE.4G017600	probable WRKY transcription factor 31	17444	-2.03297	-0.484038	Yes	Yes			2.45326	2.5718	-2.22818	-2.13869	-0.67174	-0.511599
PRUPE.5G106700	probable WRKY transcription factor 29	17500	-2.10389	-0.449593	Yes	Yes			5.98644	7.10518	-5.57825	-6.95559	-0.392515	0.573868
PRUPE.6G046900	WRKY transcription factor WRKY24	17554	-2.17077	-0.413846	Yes	Yes			1.98885	2.11966	-1.73352	-1.76156	-0.292113	-0.192148
PRUPE.3G098100	probable WRKY transcription factor 40	17567	-2.1817	-0.375634	Yes	Yes			5.56256	5.83974	-4.91563	-4.79135	0.468613	0.37561
PRUPE.5G187800	robable WRKY transcription factor 61	17630	-2.25377	-0.338906	Yes	Yes			3.28914	3.98252	-3.78633	-3.13442	0.788869	-0.597586
PRUPE.2G264900	WRKY transcription factor 55	17671	-2.34112	-0.299404	Yes	Yes			4.05715	4.52859	-2.26843	-1.63817	0.230338	-0.955836
PRUPE.1G114800	probable WRKY transcription factor 48	17689	-2.36838	-0.258143	Yes	Yes			2.10478	2.556	-1.9384	-1.84842	0.692833	0.379945
PRUPE.1G393000	WRKY transcription factor 18	17777	-2.50279	-0.218361	Yes	Yes			4.13191	4.35436	-4.05733	-3.88936	0.300757	0.0788838
PRUPE.1G459100	probable WRKY transcription factor 17	17794	-2.53366	-0.1741	Yes	Yes			2.15155	2.37596	-1.84224	-2.03007	0.340717	0.130959
PRUPE.6G286000	probable WRKY transcription factor 33	17811	-2.56322	-0.129311	Yes	Yes			6.26086	6.59945	-5.46081	-4.98296	0.129457	-0.406956
PRUPE.5G117000	probable WRKY transcription factor 53	17831	-2.6044	-0.0839553	Yes	Yes			4.57386	5.20182	-4.18903	-3.82836	-0.0924535	-0.64675
PRUPE.6G230600	probable WRKY transcription factor 7	17878	-2.72268	-0.037986	Yes	Yes			2.10943	2.45889	-2.17248	-2.45106	0.551826	0.53953
PRUPE.2G307400	probable WRKY transcription factor 53	17934	-2.86177	0.00996351	Yes	Yes			5.07765	5.60228	-4.59117	-4.32215	-0.323525	-1.51302

## Sheet: 27.3.4
27.3.4 RNA.REGULATION OF TRANSCRIPTION.AUXIN RESPONSE TRANSCRIPTION FACTOR FAMILY (ARF)
P1t1_t0							%Tag	-0.56	Log2FC
ID	DESCRIPTION	RANK IN GENE LIST	RANK METRIC SCORE	RUNNING ES	CORE ENRICHMENT	ESTATICALLY SIGNIFICANT RNA-Seq			P1t1_t0	P2t1_t0	P1t24_t1	P2t24_t1	P1t48_t24	P2t48_t24
PRUPE.7G194200	auxin response factor 7	16333	-0.601253	-0.611037	Yes	No			-0.348385	-0.479801	0.133713	0.254326	-0.249191	-0.373595
PRUPE.3G011800	-	16418	-0.615119	-0.54721	Yes	No			-0.356244	-0.34524	0.126462	0.118792	0.168097	0.122044
PRUPE.6G102800	auxin response factor 18	16737	-0.6754	-0.489601	Yes	No			-0.391179	-0.231675	0.641753	0.420309	-0.0895474	-0.192162
PRUPE.6G097700	auxin response factor 4	16854	-0.701102	-0.417971	Yes	No			-0.406542	-0.199476	-0.175083	-0.17119	0.529973	0.20787
PRUPE.1G507000	auxin response factor 17	17261	-0.827043	-0.348346	Yes	No			-0.479344	-0.492334	0.379701	0.268154	0.255328	0.122756
PRUPE.5G123400	auxin response factor 9	17302	-0.843438	-0.256674	Yes	No			-0.491066	-0.734624	0.664066	0.596701	0.449105	0.564483
PRUPE.1G368300	auxin response factor 5	17324	-0.851485	-0.163056	Yes	No			-0.643287	-0.37113	0.479334	0.00765063	-0.165106	0.172307
PRUPE.4G085900	auxin response factor 6	17364	-0.864518	-0.0689823	Yes	No			-0.508232	-0.467634	0.113471	-0.0316544	0.313098	0.408241
PRUPE.2G213000	auxin response factor 18	17600	-0.991525	0.0283994	Yes	No			-0.571668	-0.547492	0.232289	0.48486	0.314618	-0.251035

## Sheet: 27.3.41
27.3.41 RNA.REGULATION OF TRANSCRIPTION.B3 TRANSCRIPTION FACTOR FAMILY
P1t24_t1							%Tag	0.56	Log2FC
ID	DESCRIPTION	RANK IN GENE LIST	RANK METRIC SCORE	RUNNING ES	CORE ENRICHMENT	ESTATICALLY SIGNIFICANT RNA-Seq			P1t1_t0	P2t1_t0	P1t24_t1	P2t24_t1	P1t48_t24	P2t48_t24
PRUPE.7G143600	B3 domain-containing transcription factor VRN1	62	2.1773	0.222557	Yes	Yes			-0.907128	-0.502166	1.32865	0.732694	-0.0298723	-0.0299712
PRUPE.4G178100	putative B3 domain-containing protein Os03g0621600	542	1.19592	0.320216	Yes	No			-0.61238	-0.587771	0.696546	0.858346	0.63582	0.169375
PRUPE.1G579400	B3 domain-containing transcription factor VRN1	701	1.07168	0.422716	Yes	No			-0.236084	0.0246577	0.757938	0.286138	0.30425	0.414334
PRUPE.1G489700	-	1069	0.896419	0.495478	Yes	No			-0.994161	-0.86058	0.518071	0.553996	-0.356785	-0.502395
PRUPE.4G178000	putative B3 domain-containing protein At5g66980	1731	0.68176	0.529717	Yes	No			-0.261182	0.387483	0.429369	-0.361938	-0.75808	-0.49668
PRUPE.7G143100	-	1896	0.644842	0.587584	Yes	No			-0.289861	-0.298295	0.52236	0.289424	-0.425951	-0.0111655
PRUPE.7G044800	B3 domain-containing transcription factor VRN1	2002	0.6267	0.646828	Yes	No			-0.251553	-0.245271	0.36256	0.208199	-0.094454	0.0899095
PRUPE.1G388300	B3 domain-containing protein At5g18000-like	2363	0.566016	0.685684	Yes	No			-0.507129	-0.715713	0.320704	0.719506	-0.0560112	-0.14521
PRUPE.1G388100	-	2748	0.513344	0.717747	Yes	No			-0.3578	-0.195997	0.29431	0.0529399	-0.671842	-0.379062

## Sheet: 27.3.44
27.3.44 RNA.REGULATION OF TRANSCRIPTION.CHROMATIN REMODELING FACTORS
P1t1_t0							%Tag	0.44	Log2FC
ID	DESCRIPTION	RANK IN GENE LIST	RANK METRIC SCORE	RUNNING ES	CORE ENRICHMENT	ESTATICALLY SIGNIFICANT RNA-Seq			P1t1_t0	P2t1_t0	P1t24_t1	P2t24_t1	P1t48_t24	P2t48_t24
PRUPE.1G319000	uncharacterized LOC18792429	30	4.641	0.0455078	Yes	Yes			4.71714	5.0756	-4.72074	-5.79911	-2.24574	-0.320911
PRUPE.1G318900	-	33	4.62279	0.0923825	Yes	Yes			3.70101	3.78118	-3.67186	-3.94468	-0.514573	-0.0418202
PRUPE.2G088900	rust resistance kinase Lr10-like	65	4.35784	0.134957	Yes	Yes			3.84498	4.14495	-2.96298	-3.17299	-0.236826	-0.141497
PRUPE.3G089700	LEAF RUST 10 DISEASE-RESISTANCE LOCUS RECEPTOR-LIKE PROTEIN KINASE-like 2.2	131	3.959	0.171593	Yes	Yes			3.95439	4.24462	-3.64022	-2.99935	0.697983	0.00430733
PRUPE.2G093700	rust resistance kinase Lr10	186	3.64986	0.205697	Yes	Yes			2.71527	3.00186	-2.52553	-1.87946	0.754727	-0.108387
PRUPE.2G088300	rust resistance kinase Lr10-like	215	3.51291	0.23985	Yes	Yes			3.22231	3.98989	-2.83227	-3.46397	-0.279622	-0.222111
PRUPE.1G315900	LEAF RUST 10 DISEASE-RESISTANCE LOCUS RECEPTOR-LIKE PROTEIN KINASE-like 1.2	234	3.45509	0.27397	Yes	Yes			2.44979	2.76865	-2.16454	-2.23272	0.0655224	-0.178108
PRUPE.3G146500	-	246	3.39836	0.3079	Yes	Yes			2.38837	2.81081	-2.12843	-2.61093	-0.0372292	-0.16432
PRUPE.6G138000	-	335	3.11939	0.334728	Yes	Yes			2.10017	2.13657	-0.967026	-0.420675	-0.707737	-0.943552
PRUPE.1G083300	rust resistance kinase Lr10-like	353	3.06708	0.36496	Yes	Yes			2.47062	2.63393	-1.22388	-1.68191	0.0711332	-0.201634
PRUPE.2G103300	LEAF RUST 10 DISEASE-RESISTANCE LOCUS RECEPTOR-LIKE PROTEIN KINASE-like 2.2	370	3.01361	0.394703	Yes	Yes			2.0098	2.71164	-1.16169	-1.79764	-0.0963812	-0.264091
PRUPE.1G315000	LEAF RUST 10 DISEASE-RESISTANCE LOCUS RECEPTOR-LIKE PROTEIN KINASE-like 2.1	376	2.99873	0.424904	Yes	Yes			1.99632	2.27813	-1.74896	-1.96442	0.0171676	0.105653
PRUPE.2G089000	rust resistance kinase Lr10	400	2.92804	0.45339	Yes	Yes			1.93341	2.10346	-1.60676	-1.65952	0.0929738	-0.063905
PRUPE.2G103400	rust resistance kinase Lr10-like	401	2.92791	0.483149	Yes	Yes			1.92862	2.3865	-0.959057	-1.04169	0.118725	-0.560956
PRUPE.1G319100	uncharacterized LOC18790770	468	2.68421	0.506773	Yes	Yes			2.68696	3.62617	-3.09248	-3.36872	-0.221865	-0.378212
PRUPE.3G145700	LEAF RUST 10 DISEASE-RESISTANCE LOCUS RECEPTOR-LIKE PROTEIN KINASE-like 2.1	500	2.59719	0.531452	Yes	Yes			1.65872	1.74385	-1.6685	-1.76378	0.528453	0.364933
PRUPE.5G223900	LEAF RUST 10 DISEASE-RESISTANCE LOCUS RECEPTOR-LIKE PROTEIN KINASE-like 1.2	542	2.47386	0.554324	Yes	Yes			1.56226	1.85227	-0.916728	-1.13467	-0.314249	-0.496317
PRUPE.2G087200	rust resistance kinase Lr10-like	545	2.46879	0.579306	Yes	Yes			1.82579	1.2753	-0.540816	1.49749	-0.648436	-1.55515
PRUPE.3G145600	-	592	2.35983	0.600741	Yes	Yes			1.60597	1.87569	-1.30122	-2.2294	-0.350897	0.839014
PRUPE.6G352800	U-box domain-containing protein 35-like	596	2.35015	0.624462	Yes	Yes			1.4711	1.57964	-1.69628	-1.53722	0.144183	-0.0850756
PRUPE.2G092500	rust resistance kinase Lr10-like	604	2.33644	0.647821	Yes	Yes			2.12535	2.14778	-2.10481	-1.02699	0.523741	-0.631083
PRUPE.6G142300	-	649	2.2299	0.668047	Yes	Yes			1.35978	1.20682	-0.579552	0.439484	0.192673	-0.356584
PRUPE.4G040600	helicase-like transcription factor CHR28	783	1.95507	0.680547	Yes	Yes			1.1913	1.23607	-1.31167	-1.29604	0.286838	0.0850804
PRUPE.2G093300	rust resistance kinase Lr10-like	804	1.91056	0.698857	Yes	Yes			2.2269	1.961	-2.7401	-1.27691	0.550348	-0.125094
PRUPE.6G352900	rust resistance kinase Lr10	905	1.77721	0.711378	Yes	Yes			1.07117	1.20115	-1.38922	-1.22405	0.40789	0.147001
PRUPE.2G092800	rust resistance kinase Lr10	1022	1.6178	0.721392	Yes	Yes			2.62614	2.41638	-3.44901	-2.14316	1.54712	0.567494
PRUPE.2G093000	-	1025	1.6148	0.737694	Yes	Yes			1.17674	1.69052	-1.75661	-1.84255	0.876092	0.388147
PRUPE.2G047400	uncharacterized LOC18787035	1060	1.56738	0.75174	Yes	Yes			0.935535	1.01718	-0.614593	-0.803251	-0.846973	-0.304455
PRUPE.2G312200	LEAF RUST 10 DISEASE-RESISTANCE LOCUS RECEPTOR-LIKE PROTEIN KINASE-like 2.2	1116	1.49476	0.763884	Yes	No			1.69064	1.74605	-1.0278	-0.627031	-0.793209	-0.415215
PRUPE.6G142200	rust resistance kinase Lr10-like	1201	1.38101	0.773265	Yes	Yes			1.0184	1.39645	-0.644197	-0.46744	0.174075	0.065916
PRUPE.6G141600	rust resistance kinase Lr10	1436	1.1856	0.772346	Yes	No			0.701899	0.590988	-0.457995	0.199322	0.402286	-0.424649
PRUPE.2G087800	LEAF RUST 10 DISEASE-RESISTANCE LOCUS RECEPTOR-LIKE PROTEIN KINASE-like 2.1	1557	1.10722	0.776949	Yes	Yes			1.61231	2.57938	-1.743	-2.11823	-0.449919	-1.15941
P2t1_t0							%Tag	0.46	Log2FC
ID	DESCRIPTION	RANK IN GENE LIST	RANK METRIC SCORE	RUNNING ES	CORE ENRICHMENT	ESTATICALLY SIGNIFICANT RNA-Seq			P1t1_t0	P2t1_t0	P1t24_t1	P2t24_t1	P1t48_t24	P2t48_t24
PRUPE.2G088300	rust resistance kinase Lr10-like	56	3.85127	0.039735	Yes	Yes			3.22231	3.98989	-2.83227	-3.46397	-0.279622	-0.222111
PRUPE.1G315900	LEAF RUST 10 DISEASE-RESISTANCE LOCUS RECEPTOR-LIKE PROTEIN KINASE-like 1.2	72	3.72239	0.0803088	Yes	Yes			2.44979	2.76865	-2.16454	-2.23272	0.0655224	-0.178108
PRUPE.2G103300	LEAF RUST 10 DISEASE-RESISTANCE LOCUS RECEPTOR-LIKE PROTEIN KINASE-like 2.2	76	3.67785	0.121052	Yes	Yes			2.0098	2.71164	-1.16169	-1.79764	-0.0963812	-0.264091
PRUPE.2G103400	rust resistance kinase Lr10-like	114	3.40197	0.156843	Yes	Yes			1.92862	2.3865	-0.959057	-1.04169	0.118725	-0.560956
PRUPE.2G093700	rust resistance kinase Lr10	158	3.17877	0.189818	Yes	Yes			2.71527	3.00186	-2.52553	-1.87946	0.754727	-0.108387
PRUPE.6G138000	-	165	3.15769	0.224609	Yes	Yes			2.10017	2.13657	-0.967026	-0.420675	-0.707737	-0.943552
PRUPE.1G315000	LEAF RUST 10 DISEASE-RESISTANCE LOCUS RECEPTOR-LIKE PROTEIN KINASE-like 2.1	172	3.12666	0.259055	Yes	Yes			1.99632	2.27813	-1.74896	-1.96442	0.0171676	0.105653
PRUPE.2G089000	rust resistance kinase Lr10	176	3.1151	0.293539	Yes	Yes			1.93341	2.10346	-1.60676	-1.65952	0.0929738	-0.063905
PRUPE.5G223900	LEAF RUST 10 DISEASE-RESISTANCE LOCUS RECEPTOR-LIKE PROTEIN KINASE-like 1.2	252	2.83455	0.320912	Yes	Yes			1.56226	1.85227	-0.916728	-1.13467	-0.314249	-0.496317
PRUPE.2G093000	-	296	2.71244	0.3487	Yes	Yes			1.17674	1.69052	-1.75661	-1.84255	0.876092	0.388147
PRUPE.3G145700	LEAF RUST 10 DISEASE-RESISTANCE LOCUS RECEPTOR-LIKE PROTEIN KINASE-like 2.1	300	2.70332	0.378603	Yes	Yes			1.65872	1.74385	-1.6685	-1.76378	0.528453	0.364933
PRUPE.2G088900	rust resistance kinase Lr10-like	324	2.64135	0.406709	Yes	Yes			3.84498	4.14495	-2.96298	-3.17299	-0.236826	-0.141497
PRUPE.3G146500	-	345	2.59798	0.434498	Yes	Yes			2.38837	2.81081	-2.12843	-2.61093	-0.0372292	-0.16432
PRUPE.2G087800	LEAF RUST 10 DISEASE-RESISTANCE LOCUS RECEPTOR-LIKE PROTEIN KINASE-like 2.1	429	2.41212	0.456729	Yes	Yes			1.61231	2.57938	-1.743	-2.11823	-0.449919	-1.15941
PRUPE.6G352800	U-box domain-containing protein 35-like	527	2.27587	0.476668	Yes	Yes			1.4711	1.57964	-1.69628	-1.53722	0.144183	-0.0850756
PRUPE.2G092500	rust resistance kinase Lr10-like	546	2.25023	0.5007	Yes	Yes			2.12535	2.14778	-2.10481	-1.02699	0.523741	-0.631083
PRUPE.3G089700	LEAF RUST 10 DISEASE-RESISTANCE LOCUS RECEPTOR-LIKE PROTEIN KINASE-like 2.2	605	2.16418	0.521558	Yes	Yes			3.95439	4.24462	-3.64022	-2.99935	0.697983	0.00430733
PRUPE.3G146100	LEAF RUST 10 DISEASE-RESISTANCE LOCUS RECEPTOR-LIKE PROTEIN KINASE-like 2.5	630	2.12116	0.543822	Yes	Yes			1.43891	1.804	-1.21663	-1.92725	-0.158182	0.555582
PRUPE.1G319000	uncharacterized LOC18792429	674	2.05697	0.564319	Yes	Yes			4.71714	5.0756	-4.72074	-5.79911	-2.24574	-0.320911
PRUPE.6G142300	-	707	2.01014	0.584905	Yes	Yes			1.35978	1.20682	-0.579552	0.439484	0.192673	-0.356584
PRUPE.6G352900	rust resistance kinase Lr10	737	1.97089	0.60522	Yes	Yes			1.07117	1.20115	-1.38922	-1.22405	0.40789	0.147001
PRUPE.4G040600	helicase-like transcription factor CHR28	777	1.91818	0.624395	Yes	Yes			1.1913	1.23607	-1.31167	-1.29604	0.286838	0.0850804
PRUPE.3G145600	-	784	1.9074	0.645279	Yes	Yes			1.60597	1.87569	-1.30122	-2.2294	-0.350897	0.839014
PRUPE.1G318900	-	928	1.72457	0.656537	Yes	Yes			3.70101	3.78118	-3.67186	-3.94468	-0.514573	-0.0418202
PRUPE.1G083300	rust resistance kinase Lr10-like	938	1.7188	0.675157	Yes	Yes			2.47062	2.63393	-1.22388	-1.68191	0.0711332	-0.201634
PRUPE.2G312200	LEAF RUST 10 DISEASE-RESISTANCE LOCUS RECEPTOR-LIKE PROTEIN KINASE-like 2.2	951	1.70303	0.693435	Yes	No			1.69064	1.74605	-1.0278	-0.627031	-0.793209	-0.415215
PRUPE.2G047400	uncharacterized LOC18787035	954	1.69384	0.712165	Yes	Yes			0.935535	1.01718	-0.614593	-0.803251	-0.846973	-0.304455
PRUPE.2G092800	rust resistance kinase Lr10	1043	1.60449	0.725135	Yes	Yes			2.62614	2.41638	-3.44901	-2.14316	1.54712	0.567494
PRUPE.2G093300	rust resistance kinase Lr10-like	1101	1.55199	0.739239	Yes	Yes			2.2269	1.961	-2.7401	-1.27691	0.550348	-0.125094
PRUPE.6G142200	rust resistance kinase Lr10-like	1155	1.5082	0.753077	Yes	Yes			1.0184	1.39645	-0.644197	-0.46744	0.174075	0.065916
PRUPE.2G088400	-	1187	1.46953	0.767705	Yes	Yes			0.154656	1.07329	-0.185208	-1.55982	-0.167209	0.121104
PRUPE.2G087200	rust resistance kinase Lr10-like	1267	1.38623	0.778746	Yes	Yes			1.82579	1.2753	-0.540816	1.49749	-0.648436	-1.55515
PRUPE.1G319100	uncharacterized LOC18790770	1449	1.22373	0.782327	Yes	Yes			2.68696	3.62617	-3.09248	-3.36872	-0.221865	-0.378212
P1t24_t1							%Tag	-0.46	Log2FC
ID	DESCRIPTION	RANK IN GENE LIST	RANK METRIC SCORE	RUNNING ES	CORE ENRICHMENT	ESTATICALLY SIGNIFICANT RNA-Seq			P1t1_t0	P2t1_t0	P1t24_t1	P2t24_t1	P1t48_t24	P2t48_t24
PRUPE.2G312200	LEAF RUST 10 DISEASE-RESISTANCE LOCUS RECEPTOR-LIKE PROTEIN KINASE-like 2.2	15660	-0.835714	-0.70013	Yes	No			1.69064	1.74605	-1.0278	-0.627031	-0.793209	-0.415215
PRUPE.6G142200	rust resistance kinase Lr10-like	15700	-0.848605	-0.692932	Yes	Yes			1.0184	1.39645	-0.644197	-0.46744	0.174075	0.065916
PRUPE.6G142300	-	15795	-0.890671	-0.688317	Yes	Yes			1.35978	1.20682	-0.579552	0.439484	0.192673	-0.356584
PRUPE.4G022300	SWI/SNF complex subunit SWI3B	15908	-0.933613	-0.684226	Yes	No			0.473491	0.416116	-0.544225	-0.565338	0.184289	0.372385
PRUPE.2G087200	rust resistance kinase Lr10-like	16109	-1.0248	-0.684007	Yes	Yes			1.82579	1.2753	-0.540816	1.49749	-0.648436	-1.55515
PRUPE.2G033400	-	16141	-1.03942	-0.67426	Yes	No			0.260441	0.34533	-0.608487	-0.808756	0.110647	0.257962
PRUPE.2G047400	uncharacterized LOC18787035	16163	-1.04965	-0.663845	Yes	Yes			0.935535	1.01718	-0.614593	-0.803251	-0.846973	-0.304455
PRUPE.2G087800	LEAF RUST 10 DISEASE-RESISTANCE LOCUS RECEPTOR-LIKE PROTEIN KINASE-like 2.1	16761	-1.41612	-0.681312	Yes	Yes			1.61231	2.57938	-1.743	-2.11823	-0.449919	-1.15941
PRUPE.5G223900	LEAF RUST 10 DISEASE-RESISTANCE LOCUS RECEPTOR-LIKE PROTEIN KINASE-like 1.2	16901	-1.53909	-0.67204	Yes	Yes			1.56226	1.85227	-0.916728	-1.13467	-0.314249	-0.496317
PRUPE.2G103400	rust resistance kinase Lr10-like	16979	-1.60708	-0.65858	Yes	Yes			1.92862	2.3865	-0.959057	-1.04169	0.118725	-0.560956
PRUPE.6G138000	-	16994	-1.62018	-0.641485	Yes	Yes			2.10017	2.13657	-0.967026	-0.420675	-0.707737	-0.943552
PRUPE.2G093000	-	17105	-1.76068	-0.628161	Yes	Yes			1.17674	1.69052	-1.75661	-1.84255	0.876092	0.388147
PRUPE.2G103300	LEAF RUST 10 DISEASE-RESISTANCE LOCUS RECEPTOR-LIKE PROTEIN KINASE-like 2.2	17207	-1.91242	-0.612663	Yes	Yes			2.0098	2.71164	-1.16169	-1.79764	-0.0963812	-0.264091
PRUPE.3G145600	-	17277	-2.03681	-0.594021	Yes	Yes			1.60597	1.87569	-1.30122	-2.2294	-0.350897	0.839014
PRUPE.2G092800	rust resistance kinase Lr10	17286	-2.0457	-0.571899	Yes	Yes			2.62614	2.41638	-3.44901	-2.14316	1.54712	0.567494
PRUPE.2G092500	rust resistance kinase Lr10-like	17327	-2.1173	-0.550761	Yes	Yes			2.12535	2.14778	-2.10481	-1.02699	0.523741	-0.631083
PRUPE.1G083300	rust resistance kinase Lr10-like	17336	-2.12777	-0.527734	Yes	Yes			2.47062	2.63393	-1.22388	-1.68191	0.0711332	-0.201634
PRUPE.4G040600	helicase-like transcription factor CHR28	17338	-2.12891	-0.504307	Yes	Yes			1.1913	1.23607	-1.31167	-1.29604	0.286838	0.0850804
PRUPE.6G352900	rust resistance kinase Lr10	17405	-2.23955	-0.483262	Yes	Yes			1.07117	1.20115	-1.38922	-1.22405	0.40789	0.147001
PRUPE.2G093300	rust resistance kinase Lr10-like	17559	-2.52739	-0.463863	Yes	Yes			2.2269	1.961	-2.7401	-1.27691	0.550348	-0.125094
PRUPE.2G089000	rust resistance kinase Lr10	17562	-2.53061	-0.436061	Yes	Yes			1.93341	2.10346	-1.60676	-1.65952	0.0929738	-0.063905
PRUPE.3G145700	LEAF RUST 10 DISEASE-RESISTANCE LOCUS RECEPTOR-LIKE PROTEIN KINASE-like 2.1	17596	-2.60957	-0.409105	Yes	Yes			1.65872	1.74385	-1.6685	-1.76378	0.528453	0.364933
PRUPE.6G352800	U-box domain-containing protein 35-like	17612	-2.64307	-0.380782	Yes	Yes			1.4711	1.57964	-1.69628	-1.53722	0.144183	-0.0850756
PRUPE.1G315000	LEAF RUST 10 DISEASE-RESISTANCE LOCUS RECEPTOR-LIKE PROTEIN KINASE-like 2.1	17641	-2.70948	-0.352447	Yes	Yes			1.99632	2.27813	-1.74896	-1.96442	0.0171676	0.105653
PRUPE.3G146500	-	17791	-3.14047	-0.326064	Yes	Yes			2.38837	2.81081	-2.12843	-2.61093	-0.0372292	-0.16432
PRUPE.1G315900	LEAF RUST 10 DISEASE-RESISTANCE LOCUS RECEPTOR-LIKE PROTEIN KINASE-like 1.2	17802	-3.17829	-0.291561	Yes	Yes			2.44979	2.76865	-2.16454	-2.23272	0.0655224	-0.178108
PRUPE.2G093700	rust resistance kinase Lr10	17888	-3.53135	-0.257319	Yes	Yes			2.71527	3.00186	-2.52553	-1.87946	0.754727	-0.108387
PRUPE.2G088300	rust resistance kinase Lr10-like	17938	-3.72658	-0.218929	Yes	Yes			3.22231	3.98989	-2.83227	-3.46397	-0.279622	-0.222111
PRUPE.2G088900	rust resistance kinase Lr10-like	17976	-3.87042	-0.178287	Yes	Yes			3.84498	4.14495	-2.96298	-3.17299	-0.236826	-0.141497
PRUPE.1G318900	-	18004	-4.00819	-0.135572	Yes	Yes			3.70101	3.78118	-3.67186	-3.94468	-0.514573	-0.0418202
PRUPE.3G089700	LEAF RUST 10 DISEASE-RESISTANCE LOCUS RECEPTOR-LIKE PROTEIN KINASE-like 2.2	18010	-4.04265	-0.0912567	Yes	Yes			3.95439	4.24462	-3.64022	-2.99935	0.697983	0.00430733
PRUPE.1G319100	uncharacterized LOC18790770	18046	-4.2436	-0.0463878	Yes	Yes			2.68696	3.62617	-3.09248	-3.36872	-0.221865	-0.378212
PRUPE.1G319000	uncharacterized LOC18792429	18086	-4.5421	0.00155201	Yes	Yes			4.71714	5.0756	-4.72074	-5.79911	-2.24574	-0.320911
P2t24_t1							%Tag	-0.43	Log2FC
ID	DESCRIPTION	RANK IN GENE LIST	RANK METRIC SCORE	RUNNING ES	CORE ENRICHMENT	ESTATICALLY SIGNIFICANT RNA-Seq			P1t1_t0	P2t1_t0	P1t24_t1	P2t24_t1	P1t48_t24	P2t48_t24
PRUPE.4G022300	SWI/SNF complex subunit SWI3B	16000	-0.969015	-0.66491	Yes	No			0.473491	0.416116	-0.544225	-0.565338	0.184289	0.372385
PRUPE.2G312200	LEAF RUST 10 DISEASE-RESISTANCE LOCUS RECEPTOR-LIKE PROTEIN KINASE-like 2.2	16076	-1.00375	-0.656771	Yes	No			1.69064	1.74605	-1.0278	-0.627031	-0.793209	-0.415215
PRUPE.2G093300	rust resistance kinase Lr10-like	16365	-1.14789	-0.658671	Yes	Yes			2.2269	1.961	-2.7401	-1.27691	0.550348	-0.125094
PRUPE.1G319100	uncharacterized LOC18790770	16499	-1.23079	-0.650965	Yes	Yes			2.68696	3.62617	-3.09248	-3.36872	-0.221865	-0.378212
PRUPE.1G083300	rust resistance kinase Lr10-like	16690	-1.3419	-0.645058	Yes	Yes			2.47062	2.63393	-1.22388	-1.68191	0.0711332	-0.201634
PRUPE.2G047400	uncharacterized LOC18787035	16711	-1.35764	-0.629536	Yes	Yes			0.935535	1.01718	-0.614593	-0.803251	-0.846973	-0.304455
PRUPE.2G033400	-	16721	-1.36635	-0.613297	Yes	No			0.260441	0.34533	-0.608487	-0.808756	0.110647	0.257962
PRUPE.2G092500	rust resistance kinase Lr10-like	16778	-1.40418	-0.5992	Yes	Yes			2.12535	2.14778	-2.10481	-1.02699	0.523741	-0.631083
PRUPE.1G318900	-	17055	-1.61562	-0.594705	Yes	Yes			3.70101	3.78118	-3.67186	-3.94468	-0.514573	-0.0418202
PRUPE.2G103400	rust resistance kinase Lr10-like	17172	-1.73359	-0.579898	Yes	Yes			1.92862	2.3865	-0.959057	-1.04169	0.118725	-0.560956
PRUPE.2G092800	rust resistance kinase Lr10	17208	-1.77455	-0.5601	Yes	Yes			2.62614	2.41638	-3.44901	-2.14316	1.54712	0.567494
PRUPE.5G223900	LEAF RUST 10 DISEASE-RESISTANCE LOCUS RECEPTOR-LIKE PROTEIN KINASE-like 1.2	17304	-1.87276	-0.542425	Yes	Yes			1.56226	1.85227	-0.916728	-1.13467	-0.314249	-0.496317
PRUPE.4G040600	helicase-like transcription factor CHR28	17412	-1.99884	-0.52387	Yes	Yes			1.1913	1.23607	-1.31167	-1.29604	0.286838	0.0850804
PRUPE.6G352900	rust resistance kinase Lr10	17419	-2.00436	-0.499649	Yes	Yes			1.07117	1.20115	-1.38922	-1.22405	0.40789	0.147001
PRUPE.3G089700	LEAF RUST 10 DISEASE-RESISTANCE LOCUS RECEPTOR-LIKE PROTEIN KINASE-like 2.2	17436	-2.02124	-0.475776	Yes	Yes			3.95439	4.24462	-3.64022	-2.99935	0.697983	0.00430733
PRUPE.1G319000	uncharacterized LOC18792429	17486	-2.09082	-0.45288	Yes	Yes			4.71714	5.0756	-4.72074	-5.79911	-2.24574	-0.320911
PRUPE.3G145600	-	17574	-2.18784	-0.430901	Yes	Yes			1.60597	1.87569	-1.30122	-2.2294	-0.350897	0.839014
PRUPE.2G088400	-	17599	-2.22001	-0.405037	Yes	Yes			0.154656	1.07329	-0.185208	-1.55982	-0.167209	0.121104
PRUPE.6G352800	U-box domain-containing protein 35-like	17605	-2.22652	-0.37804	Yes	Yes			1.4711	1.57964	-1.69628	-1.53722	0.144183	-0.0850756
PRUPE.2G093700	rust resistance kinase Lr10	17681	-2.35671	-0.353327	Yes	Yes			2.71527	3.00186	-2.52553	-1.87946	0.754727	-0.108387
PRUPE.2G093000	-	17702	-2.38898	-0.325171	Yes	Yes			1.17674	1.69052	-1.75661	-1.84255	0.876092	0.388147
PRUPE.2G088900	rust resistance kinase Lr10-like	17720	-2.41568	-0.296522	Yes	Yes			3.84498	4.14495	-2.96298	-3.17299	-0.236826	-0.141497
PRUPE.3G146500	-	17776	-2.50171	-0.268925	Yes	Yes			2.38837	2.81081	-2.12843	-2.61093	-0.0372292	-0.16432
PRUPE.2G089000	rust resistance kinase Lr10	17828	-2.59784	-0.239928	Yes	Yes			1.93341	2.10346	-1.60676	-1.65952	0.0929738	-0.063905
PRUPE.2G103300	LEAF RUST 10 DISEASE-RESISTANCE LOCUS RECEPTOR-LIKE PROTEIN KINASE-like 2.2	17862	-2.68163	-0.208908	Yes	Yes			2.0098	2.71164	-1.16169	-1.79764	-0.0963812	-0.264091
PRUPE.3G146100	LEAF RUST 10 DISEASE-RESISTANCE LOCUS RECEPTOR-LIKE PROTEIN KINASE-like 2.5	17875	-2.71322	-0.176337	Yes	Yes			1.43891	1.804	-1.21663	-1.92725	-0.158182	0.555582
PRUPE.3G145700	LEAF RUST 10 DISEASE-RESISTANCE LOCUS RECEPTOR-LIKE PROTEIN KINASE-like 2.1	17880	-2.72771	-0.143144	Yes	Yes			1.65872	1.74385	-1.6685	-1.76378	0.528453	0.364933
PRUPE.1G315000	LEAF RUST 10 DISEASE-RESISTANCE LOCUS RECEPTOR-LIKE PROTEIN KINASE-like 2.1	17916	-2.81824	-0.110561	Yes	Yes			1.99632	2.27813	-1.74896	-1.96442	0.0171676	0.105653
PRUPE.2G087800	LEAF RUST 10 DISEASE-RESISTANCE LOCUS RECEPTOR-LIKE PROTEIN KINASE-like 2.1	17917	-2.81845	-0.076036	Yes	Yes			1.61231	2.57938	-1.743	-2.11823	-0.449919	-1.15941
PRUPE.1G315900	LEAF RUST 10 DISEASE-RESISTANCE LOCUS RECEPTOR-LIKE PROTEIN KINASE-like 1.2	18032	-3.24735	-0.0425749	Yes	Yes			2.44979	2.76865	-2.16454	-2.23272	0.0655224	-0.178108
PRUPE.2G088300	rust resistance kinase Lr10-like	18090	-3.84203	0.00133005	Yes	Yes			3.22231	3.98989	-2.83227	-3.46397	-0.279622	-0.222111

## Sheet: 28.1.1
28.1.1 DNA.SYNTHESIS/CHROMATIN STRUCTURE.RETROTRANSPOSON/TRANSPOSASE
P2t1_t0							%Tag	0.37	Log2FC
ID	DESCRIPTION	RANK IN GENE LIST	RANK METRIC SCORE	RUNNING ES	CORE ENRICHMENT	ESTATICALLY SIGNIFICANT RNA-Seq			P1t1_t0	P2t1_t0	P1t24_t1	P2t24_t1	P1t48_t24	P2t48_t24
PRUPE.4G031600	-	-	-	-	Yes	Yes			3.81243	4.40756	-3.22588	-3.34663	0.0106182	-0.719926
PRUPE.4G032200	-	-	-	-	Yes	Yes			3.14144	4.00473	-2.90451	-3.18208	0.179444	-0.674341
PRUPE.4G032000	-	-	-	-	Yes	Yes			5.12415	6.07649	-5.08097	-5.25239	-0.41693	-0.801863
PRUPE.4G142700	-	-	-	-	Yes	Yes			2.29056	2.55808	-1.70506	-1.79626	-0.212173	-0.678676
PRUPE.4G032500	-	-	-	-	Yes	Yes			3.65303	4.01036	-3.93663	-4.74752	0.195928	0.330161
PRUPE.4G032100	-	-	-	-	Yes	Yes			1.18932	1.77317	-1.55081	-1.89951	0.165833	0.148749
PRUPE.4G033200	uncharacterized LOC18779778	-	-	-	Yes	Yes			2.47546	2.91913	-2.72729	-2.99754	0.513324	0.0927081
PRUPE.4G031800	G-type lectin S-receptor-like serine/threonine-protein kinase At1g11410	-	-	-	Yes	Yes			1.55925	1.4852	-1.41815	-1.35438	0.662142	0.0638557
PRUPE.4G032900	G-type lectin S-receptor-like serine/threonine-protein kinase SD1-29	-	-	-	Yes	Yes			1.0426	1.52008	-0.918297	-1.28746	-0.426076	-0.534064
PRUPE.3G225100	G-type lectin S-receptor-like serine/threonine-protein kinase At4g27290	-	-	-	Yes	Yes			0.786808	1.13687	-0.569359	-0.963292	-0.05428	-0.0190912
PRUPE.4G237700	receptor-like serine/threonine-protein kinase SD1-8	-	-	-	Yes	Yes			0.84997	1.123	-1.43543	-1.20142	-0.0453571	-0.455397
PRUPE.4G195000	G-type lectin S-receptor-like serine/threonine-protein kinase At4g27290	-	-	-	Yes	Yes			0.57759	1.12924	-0.836085	-1.1508	0.640141	-0.0493543
PRUPE.4G193600	G-type lectin S-receptor-like serine/threonine-protein kinase SD1-1	-	-	-	Yes	Yes			0.881515	1.09399	-0.976103	-1.09319	-0.432448	-0.398962
PRUPE.4G142400	G-type lectin S-receptor-like serine/threonine-protein kinase At4g27290	-	-	-	Yes	No			0.840671	0.953086	-0.233554	-0.0491353	0.654811	0.021127
PRUPE.4G237800	-	-	-	-	Yes	Yes			0.980372	1.21553	-1.37825	-1.25237	-0.219287	-0.414704
PRUPE.3G224900	G-type lectin S-receptor-like serine/threonine-protein kinase At4g27290	-	-	-	Yes	No			0.728516	0.950578	-0.37378	-0.607365	-0.0471323	-0.0994337
PRUPE.4G142800	-	-	-	-	Yes	Yes			0.614346	1.16285	-0.569532	-0.927228	0.133467	-0.100336
PRUPE.4G195600	-	-	-	-	Yes	No			0.74803	0.908848	-0.568523	-0.879371	0.119953	0.221096
PRUPE.4G193300	-	-	-	-	Yes	No			0.0839199	0.643931	-0.166673	-0.68323	0.540897	0.261884
PRUPE.4G031900	uncharacterized LOC18780400	-	-	-	Yes	No			0.359261	0.549858	-0.338988	-0.594803	-0.023033	-0.244688
P2t1_t0							%Tag	-0.41	Log2FC
ID	DESCRIPTION	RANK IN GENE LIST	RANK METRIC SCORE	RUNNING ES	CORE ENRICHMENT	ESTATICALLY SIGNIFICANT RNA-Seq			P1t1_t0	P2t1_t0	P1t24_t1	P2t24_t1	P1t48_t24	P2t48_t24
PRUPE.3G070000	G-type lectin S-receptor-like serine/threonine-protein kinase CES101	-	-	-	Yes	No			0.0400312	0.185499	-0.303131	-0.458559	0.3121	0.30747
PRUPE.4G194900	G-type lectin S-receptor-like serine/threonine-protein kinase At4g27290	-	-	-	Yes	No			-0.198303	0.377794	-0.12002	-0.469933	0.671432	-0.0185188
PRUPE.4G195600	-	-	-	-	Yes	No			0.74803	0.908848	-0.568523	-0.879371	0.119953	0.221096
PRUPE.4G031900	uncharacterized LOC18780400	-	-	-	Yes	No			0.359261	0.549858	-0.338988	-0.594803	-0.023033	-0.244688
PRUPE.3G224900	G-type lectin S-receptor-like serine/threonine-protein kinase At4g27290	-	-	-	Yes	No			0.728516	0.950578	-0.37378	-0.607365	-0.0471323	-0.0994337
PRUPE.4G033000	-	-	-	-	Yes	No			0.56	0.48	-0.35	-0.54	0.14	-0.11
PRUPE.4G193300	-	-	-	-	Yes	No			0.0839199	0.643931	-0.166673	-0.68323	0.540897	0.261884
PRUPE.4G142800	-	-	-	-	Yes	Yes			0.614346	1.16285	-0.569532	-0.927228	0.133467	-0.100336
PRUPE.3G225100	G-type lectin S-receptor-like serine/threonine-protein kinase At4g27290	-	-	-	Yes	Yes			0.786808	1.13687	-0.569359	-0.963292	-0.05428	-0.0190912
PRUPE.4G237800	-	-	-	-	Yes	Yes			0.980372	1.21553	-1.37825	-1.25237	-0.219287	-0.414704
PRUPE.4G195000	G-type lectin S-receptor-like serine/threonine-protein kinase At4g27290	-	-	-	Yes	Yes			0.57759	1.12924	-0.836085	-1.1508	0.640141	-0.0493543
PRUPE.4G193600	G-type lectin S-receptor-like serine/threonine-protein kinase SD1-1	-	-	-	Yes	Yes			0.881515	1.09399	-0.976103	-1.09319	-0.432448	-0.398962
PRUPE.4G032900	G-type lectin S-receptor-like serine/threonine-protein kinase SD1-29	-	-	-	Yes	Yes			1.0426	1.52008	-0.918297	-1.28746	-0.426076	-0.534064
PRUPE.4G237700	receptor-like serine/threonine-protein kinase SD1-8	-	-	-	Yes	Yes			0.84997	1.123	-1.43543	-1.20142	-0.0453571	-0.455397
PRUPE.4G031800	G-type lectin S-receptor-like serine/threonine-protein kinase At1g11410	-	-	-	Yes	Yes			1.55925	1.4852	-1.41815	-1.35438	0.662142	0.0638557
PRUPE.4G142700	-	-	-	-	Yes	Yes			2.29056	2.55808	-1.70506	-1.79626	-0.212173	-0.678676
PRUPE.4G032100	-	-	-	-	Yes	Yes			1.18932	1.77317	-1.55081	-1.89951	0.165833	0.148749
PRUPE.G4033200	-	-	-	-	Yes	No			0.982549	0.540275	-1.34	-1.08	-0.0238736	-0.244688
PRUPE.4G032500	-	-	-	-	Yes	Yes			3.65303	4.01036	-3.93663	-4.74752	0.195928	0.330161
PRUPE.4G032000	-	-	-	-	Yes	Yes			5.12415	6.07649	-5.08097	-5.25239	-0.41693	-0.801863
PRUPE.4G032200	-	-	-	-	Yes	Yes			3.14144	4.00473	-2.90451	-3.18208	0.179444	-0.674341
PRUPE.4G031600	-	-	-	-	Yes	Yes			3.81243	4.40756	-3.22588	-3.34663	0.0106182	-0.719926

[truncated: 39 more sheets: 28.1.1.4, 30.1, 30.1.1, 30.2.3, 30.2.11, 30.2.16, 30.2.17, 30.2.19, 30.2.25, 30.3, 33.2, 34.21, 20.1.2, 20.1.2.1, 20.1.2.2, 17.1, 17.1.2, 17.5, 17.5.2, 29.4.1.57 …]
