# Supplementary material for: Prunus persica plant endogenous peptides PpPep1 and PpPep2 cause PTI-like transcriptome reprogramming in peach and enhance resistance to Xanthomonas arboricola pv. pruni
Source: BMC Genomics. 2021 May 18;22:360. doi: 10.1186/s12864-021-07571-9 (PMC8132438; doi:10.1186/s12864-021-07571-9)
Supplement: Supplementary file 15 — Additional file 15. Nodes and edges input information needed for visualization of P. persica Pep DiNAR network (PEPN) on DiNAR. These databases were built using peach to A. thaliana translation based on orthologue gene information. [file 12864_2021_7571_MOESM15_ESM.txt]

geneID	shortDescription	shortName	MapManBin	sortingOrder	superClusterID	clusterID	clusterOrigin	x	y	networkSimplifiedNodeDegree	superClusterSimplifiedNodeDegree	clusterSimplifiedNodeDegree	isConnected	Pp_ID	AT_ID	expressed
R-gene	R-gene	R-gene	TRUE	1	1	1	normal_1_1	7.292698626	174.2511449	1	1	1	TRUE			1
ORTHO04D003774	2-oxoglutarate (2OG) and Fe(II)-dependent oxygenase superfamily protein	AT4G23340	TRUE	2	1	1	normal_1_2	1.464253368	-2.577227843	1	1	1	TRUE			1
ORTHO04D003301	DUF1442 family protein (DUF1442)	AT5G62280	TRUE	3	1	1	normal_1_3	52.58488972	31.39624341	5	5	5	TRUE			1
ORTHO04D003155	Tetratricopeptide repeat (TPR)-like superfamily protein	AT2G47440	TRUE	4	1	1	normal_1_4	67.20569348	36.30723569	5	5	5	TRUE			1
ORTHO04D000683	hypothetical protein (DUF3511)	AT3G13910	TRUE	5	1	1	normal_1_5	65.48308202	14.89543382	3	3	3	TRUE			1
ORTHO04D000660	Pectin lyase-like superfamily protein	AT3G16850	TRUE	6	1	1	normal_1_6	69.18358471	34.54136422	6	6	6	TRUE			1
ORTHO04D001000	Peroxidase superfamily protein	AT5G17820	TRUE	7	1	1	normal_1_7	44.16417193	2.275423288	6	5	5	TRUE			1
ORTHO04D000751	Cysteine/Histidine-rich C1 domain family protein	AT2G16050	TRUE	8	1	1	normal_1_8	75.50065801	-30.00704433	3	3	3	TRUE			1
ORTHO04D001116	Mitochondrial transcription termination factor family protein	AT2G34620	TRUE	9	1	1	normal_1_9	102.5201771	13.81567404	5	5	5	TRUE			1
ORTHO04D000780	RHD SIX-LIKE 1	AT5G37800	TRUE	10	1	1	normal_1_10	67.06911183	50.4077709	13	14	14	TRUE			1
ORTHO04D009132	Putative membrane lipoprotein	AT4G29030	TRUE	11	1	1	normal_1_11	199.933207	2.294482974	5	8	8	TRUE			1
ORTHO04D008041	maternal effect embryo arrest 14	AT2G15890	TRUE	12	1	1	normal_1_12	216.4103706	12.08690859	4	3	3	TRUE			1
ORTHO04D002884	Putative cysteine-rich receptor-like protein kinase 35	CRK35	TRUE	13	4	2	normal_4_1	66.56379699	140.2148895	1	1	1	TRUE	PRUPE.1G330500	AT1G70740	1
ORTHO04D002625	hypothetical protein (DUF2358)	AT1G79510	TRUE	14	1	1	normal_1_13	127.4962003	16.67413421	4	3	3	TRUE			1
ORTHO04D008007	Probable folate-biopterin transporter 4	Probable folate-biopterin transporter 4	TRUE	15	4	2	normal_4_2	-159.6000061	42.28712463	1	1	1	TRUE	PRUPE.4G210100	AT5G54860	1
ORTHO04D007892	Receptor like protein kinase S.2	LECRKS2	TRUE	16	4	2	normal_4_3	84.78420999	38.18124771	4	4	4	TRUE	PRUPE.1G007200	AT2G32800	1
ORTHO04D006972	WRKY transcription factor 55	WRKY55	TRUE	17	4	2	normal_4_4	126.8522949	-72.10005189	2	1	1	TRUE	PRUPE.2G264900	AT2G40740	1
ORTHO04D006875	Urea-proton symporter DUR3	DUR3	TRUE	18	4	2	normal_4_5	-173.7505947	67.10573599	2	1	1	TRUE	PRUPE.5G019100	AT5G45380	1
ORTHO04D005107	Uncharacterized protein family (UPF0497)	AT4G15610	TRUE	19	1	1	normal_1_14	135.6085651	11.51693267	3	2	2	TRUE			1
ORTHO04D004280	NAC domain-containing protein 22	NAC021	TRUE	20	4	2	normal_4_6	-47.04246779	-44.48668301	17	16	16	TRUE	PRUPE.8G174800	AT2G17040	1
ORTHO04D004120	Scarecrow-like protein 1	SCL1	TRUE	21	4	2	normal_4_7	223.93573	-12.96390916	8	5	5	TRUE	PRUPE.8G016200	AT1G21450	1
ORTHO04D003644	Putative transcription factor bHLH041	BHLH41	TRUE	22	4	2	normal_4_8	-287.8000488	-78.31467807	2	1	1	TRUE	PRUPE.7G207500	AT5G56960	1
ORTHO04D003222	Stress induced protein	AT2G40170	TRUE	23	1	1	normal_1_15	146.094579	-22.33166335	5	4	4	TRUE			1
ORTHO04D003112	Ph phoglycerate mutase family protein	PGM	TRUE	24	4	2	normal_4_9	182.0482178	-139.0600128	5	4	4	TRUE	PRUPE.2G124000	AT3G60420	1
ORTHO04D002887	Transcription factor jumonji (jmj) family protein / zinc finger (C5HC2 type) family protein	AT5G46910	TRUE	25	1	1	normal_1_16	150.5729932	23.23097773	3	2	2	TRUE			1
ORTHO04D002637	Transcription factor bHLH68	BHLH68	TRUE	26	4	2	normal_4_10	-3.788654333	-65.6680069	1	1	1	TRUE	PRUPE.7G225800	AT4G29100	1
ORTHO04D002462	hypothetical protein	PRUPE.6G118800	TRUE	27	4	2	normal_4_11	223.2471924	-80.85604859	12	8	8	TRUE	PRUPE.6G118800	AT2G27830	1
ORTHO04D002395	Integrase-type DNA-binding superfamily protein	AT3G25890	TRUE	28	1	1	normal_1_17	153.2626612	30.75010072	4	3	3	TRUE			1
ORTHO04D002320	pathogenic type III effector avirulence factor Avr AvrRpt-cleavage: cleavage site protein	pathogenic type III effector avirulence factor Avr AvrRpt-cleavage: cleavage site protein	TRUE	29	4	2	normal_4_12	-9.901656121	-218.961913	5	3	3	TRUE	PRUPE.8G190600	AT5G48500	1
ORTHO04D002308	GATA transcription factor 26	AT4G17570	TRUE	30	1	1	normal_1_18	192.4992182	-21.45639538	2	1	1	TRUE			1
ORTHO04D002273	Integrase-type DNA-binding superfamily protein	AT5G25190	TRUE	31	1	1	normal_1_19	47.52220692	51.99870882	5	4	4	TRUE			1
ORTHO04D002226	C2 and GRAM domain-containing protein At1g03370	C2 and GRAM domain-containing protein At1g03370	TRUE	32	4	2	normal_4_13	17.27414273	154.8510432	2	2	2	TRUE	PRUPE.4G002600	AT5G50170	1
ORTHO04D001929	basic helix-loop-helix (bHLH) DNA-binding superfamily protein	AT3G20640	TRUE	33	1	1	normal_1_20	39.94180601	41.26516198	7	3	3	TRUE			1
ORTHO04D001927	glycosyltransferase family protein (DUF23)	AT4G20170	TRUE	34	1	1	normal_1_21	46.66769001	49.17889773	4	3	3	TRUE			1
ORTHO04D001871	Probable protein ph phatase 2C 39	Probable protein phosphatase 2C 39	TRUE	35	4	2	normal_4_14	-26.54995767	184.9587383	7	5	5	TRUE	PRUPE.4G177100	AT4G28400	1
ORTHO04D001793	armadillo repeat only 3	AT4G36030	TRUE	36	1	1	normal_1_22	56.27334314	39.4716562	8	4	4	TRUE			1
ORTHO04D001692	NAC domain-containing protein 90	NAC090	TRUE	37	4	2	normal_4_15	10.65404129	-104.8416972	1	1	1	TRUE	PRUPE.7G102000	AT3G44350	1
ORTHO04D001660	UDP-Glycosyltransferase superfamily protein	AT5G12890	TRUE	38	1	1	normal_1_23	63.89353369	25.81517694	5	4	4	TRUE			1
ORTHO04D001419	phytosulfokine 2 precursor	AT2G22860	TRUE	39	1	1	normal_1_24	60.95331961	7.900499203	3	2	2	TRUE			1
ORTHO04D001313	ankyrin repeat/KH domain protein (DUF1442)	Ankyrin repeat/KH domain protein (DUF1442)	TRUE	40	4	2	normal_4_16	216.4828491	49.66695785	3	2	2	TRUE	PRUPE.8G007800	AT2G45360	1
ORTHO04D001281	Plant neutral invertase family protein	AT3G06500	TRUE	41	1	1	normal_1_25	84.29241492	23.7669739	12	5	5	TRUE			1
ORTHO04D001219	Plant L-ascorbate oxidase	AT5G21100	TRUE	42	1	1	normal_1_26	88.26555982	17.39210204	4	3	3	TRUE			1
ORTHO04D000745	Zinc finger C-x8-C-x5-C-x3-H type family protein	AT2G25900	TRUE	43	1	1	normal_1_27	95.56792806	39.15529919	9	7	7	TRUE			1
ORTHO04D000611	Class V chitinase CHIT5a	CHIT5A	TRUE	44	4	2	normal_4_17	51.7091217	-210.5751038	2	1	1	TRUE	PRUPE.1G391300	AT4G19810	1
ORTHO04D000493	farnesoic acid carboxyl-O-methyltransferase	AT3G44860	TRUE	45	1	1	normal_1_28	125.8314269	5.558927331	4	4	4	TRUE			1
ORTHO04D000517	FAD/NAD(P)-binding oxidoreductase family protein	AT5G05320	TRUE	46	1	1	normal_1_29	129.0715773	20.52752921	7	3	3	TRUE			1
ORTHO04D003897	Uncharacterized protein At5g19025	Ribosomal protein L34e superfamily protein	TRUE	47	4	2	normal_4_18	77.85005187	188.5439148	3	2	2	TRUE	PRUPE.3G266300	AT5G15260	1
ORTHO04D003111	hypothetical protein	PRUPE.7G229300	TRUE	48	4	2	normal_4_19	-167.4411168	12.78992038	8	7	7	TRUE	PRUPE.7G229300	AT2G25735	1
ORTHO04D002433	hypothetical protein	PRUPE.3G019100	TRUE	49	4	2	normal_4_20	198.4534912	-8.264549261	15	9	9	TRUE	PRUPE.3G019100	AT4G29905	1
ORTHO04D001234	Serine/threonine-protein kinase-like protein CCR4	CCR4	TRUE	50	4	2	normal_4_21	16.96193249	49.35546617	8	7	7	TRUE	PRUPE.1G556500	AT3G55950	1
ORTHO04D000843	calmodulin-binding protein (DUF1645)	Calmodulin-binding protein (DUF1645)	TRUE	51	4	2	normal_4_22	-45.59504678	67.63146951	19	13	13	TRUE	PRUPE.1G441300	AT2G15760	1
ORTHO04D000500	EXORDIUM like 2	AT5G64260	TRUE	52	1	1	normal_1_30	133.7776631	32.72609761	11	6	6	TRUE			1
ORTHO04D000039	cytochrome P450%2C family 709%2C subfamily B%2C polypeptide 3	AT4G27710	TRUE	53	1	1	normal_1_31	115.5644312	38.00940781	13	9	9	TRUE			1
ORTHO04D007195	Nucleotide-diphospho-sugar transferases superfamily protein	AT2G37090	TRUE	54	1	1	normal_1_32	125.8844848	3.414362197	12	7	7	TRUE			1
ORTHO04D003823	hypothetical protein	PRUPE.7G109200	TRUE	55	4	2	normal_4_23	-203.1872406	135.9689789	9	7	7	TRUE	PRUPE.7G109200	AT2G36220	1
ORTHO04D003289	membrane insertase 2C putative (DUF1685)	MED26B	TRUE	56	4	2	normal_4_24	-23.697258	-179.3460999	5	3	3	TRUE	PRUPE.7G133400	AT4G33985	1
ORTHO04D002623	Probable serine/threonine-protein kinase PBL19	PBL19	TRUE	57	4	2	normal_4_25	83.86734674	131.3555131	8	6	6	TRUE	PRUPE.5G052200	AT5G47070	1
ORTHO04D002454	MACPF domain-containing protein At1g14780	MACPF domain-containing protein At1g14780 OS	TRUE	58	4	2	normal_4_26	56.51340004	-168.1593018	4	3	3	TRUE	PRUPE.1G175000	AT1G14780	1
ORTHO04D002154	MACPF domain-containing protein NSL1	NSL1	TRUE	59	4	2	normal_4_27	-82.11872482	-179.2456131	13	13	13	TRUE	PRUPE.4G051500	AT1G28380	1
ORTHO04D001768	mediator of RNA polymerase II transcription subunit	MED25	TRUE	60	4	2	normal_4_28	-223.0027771	115.6570511	16	13	13	TRUE	PRUPE.1G322400	AT1G15010	1
ORTHO04D001562	Probable 2-oxoglutarate-dependent dioxygenase At5g05600	Probable 2-oxoglutarate-dependent dioxygenase At5g05600	TRUE	61	4	2	normal_4_29	-205.2242724	4.1061306	12	7	7	TRUE	PRUPE.2G250900	AT2G38240	1
ORTHO04D000609	Chitinase family protein	AT1G02360	TRUE	62	1	1	normal_1_33	89.34440129	15.67983072	8	4	4	TRUE			1
ORTHO04D000386	Protein COBRA	COB	TRUE	63	4	2	normal_4_30	-224.6221619	-111.1548309	10	5	5	TRUE	PRUPE.3G250400	AT5G60920	1
ORTHO04D000186	alpha/beta-Hydrolases superfamily protein	AT1G30370	TRUE	64	1	1	normal_1_34	79.07390296	26.48339547	10	7	7	TRUE			1
ORTHO04D008601	transmembrane protein	transmembrane protein AT2G18690	TRUE	65	4	2	normal_4_31	36.9552894	-145.6948203	11	8	8	TRUE	PRUPE.1G095900	AT2G18690	1
ORTHO04D005262	1-acylglycerol-3-ph phate O-acyltransferase	1-acylglycerol-3-phosphate O-acyltransferase	TRUE	66	4	2	normal_4_32	-146.8241577	129.2529297	13	12	12	TRUE	PRUPE.1G370200	AT4G24160	1
ORTHO04D004926	Avr9/Cf-9 rapidly elicited protein	Avr9/Cf-9 rapidly elicited protein	TRUE	67	4	2	normal_4_33	-256.0626221	-147.0380402	20	15	15	TRUE	PRUPE.5G133200	AT1G32928	1
ORTHO04D004879	transmembrane protein	Transmembrane protein AT1G05575	TRUE	68	4	2	normal_4_34	159.4663696	36.21483611	21	19	19	TRUE	PRUPE.2G002500	AT1G05575	1
ORTHO04D004686	hypothetical protein	AT1G56320	TRUE	69	1	1	normal_1_35	159.7392785	36.35975282	5	3	3	TRUE			1
ORTHO04D004196	RhamnoGalacturonan speci%26	AT1G56550	TRUE	70	1	1	normal_1_36	169.5344374	40.94894299	4	2	2	TRUE			1
ORTHO04D003987	ZCF37	ZCF37	TRUE	71	4	2	normal_4_35	-180.7520142	-4.867006308	6	6	6	TRUE	PRUPE.1G422400	AT1G10220	1
ORTHO04D003928	plant U-box 26	AT1G49780	TRUE	72	1	1	normal_1_37	31.04212168	107.0807904	7	4	4	TRUE			1
ORTHO04D003767	Calcium-dependent lipid-binding (CaLB domain) family protein	Calcium-dependent lipid-binding (CaLB domain)	TRUE	73	4	2	normal_4_36	-103.9228054	52.7851181	17	17	17	TRUE	PRUPE.8G131800	AT4G34150	1
ORTHO04D003416	hypothetical protein	PRUPE.7G061500	TRUE	74	4	2	normal_4_37	179.1264038	-97.52822877	9	7	7	TRUE	PRUPE.7G061500	AT3G57450	1
ORTHO04D003248	Probable mediator of RNA polymerase II transcription subunit 26b	TFIIS	TRUE	75	4	2	normal_4_38	-74.52658795	-109.9735865	18	14	14	TRUE	PRUPE.7G028700	AT3G10820	1
ORTHO04D003122	Alpha-1,3-arabin yltransferase XAT3	XAT3	TRUE	76	4	2	normal_4_39	-78.95516587	-157.2208405	20	16	16	TRUE	PRUPE.7G055700	AT2G41640	1
ORTHO04D002911	polyol transporter%2C putative (DUF1195)	Polyol transporter 2 putative (DUF1195)	TRUE	77	4	2	normal_4_40	-155.9540711	-33.35886765	17	14	14	TRUE	PRUPE.1G380800	AT1G19380	1
ORTHO04D002817	MACPF domain-containing protein CAD1	CAD1	TRUE	78	4	2	normal_4_41	103.6292415	0.50023409	6	6	6	TRUE	PRUPE.4G070000	AT1G29690	1
ORTHO04D002200	Zinc finger CCCH domain-containing protein 29	Zinc finger CCCH domain-containing protein 29	TRUE	79	4	2	normal_4_42	-101.0199437	-113.9864054	26	19	19	TRUE	PRUPE.2G251000	AT2G40140	1
ORTHO04D001894	Glutathione hydrolase 3	GGT3	TRUE	80	4	2	normal_4_43	124.1895752	-203.0813446	7	6	6	TRUE	PRUPE.7G216500	AT4G39640	1
ORTHO04D001876	E3 ubiquitin-protein ligase RDUF2	DURF2	TRUE	81	4	2	normal_4_44	-45.94115595	152.2320133	19	14	14	TRUE	PRUPE.6G071800	AT3G46620	1
ORTHO04D001834	Glycoprotein membrane precursor GPI-anchored	AT3G06035	TRUE	82	1	1	normal_1_38	31.07166979	67.42451674	5	3	3	TRUE			1
ORTHO04D001612	GDSL esterase/lipase At4g16230	GDSL esterase/lipase At4g16230	TRUE	83	4	2	normal_4_45	85.91124725	-160.0482826	3	2	2	TRUE	PRUPE.1G116100	AT3G50400	1
ORTHO04D001537	DNA-binding protein	AT3G28020	TRUE	84	1	1	normal_1_39	5.230332187	-11.76836715	2	1	1	TRUE			1
ORTHO04D001535	Serine/threonine-protein kinase PCRK1	PCRK1	TRUE	85	4	2	normal_4_46	164.9538264	142.1132586	11	9	9	TRUE	PRUPE.2G210500	AT2G28940	1
ORTHO04D001336	S-aden yl-L-methionine-dependent methyltransferases superfamily protein	NAMT1	TRUE	86	4	2	normal_4_47	43.57057425	185.9432983	11	9	9	TRUE	PRUPE.7G045000	AT3G61210	1
ORTHO04D001293	Glutathione S-transferase L3	GSTL3	TRUE	87	4	2	normal_4_48	-33.22680234	102.3418503	2	2	2	TRUE	PRUPE.6G244700	AT5G02780	1
ORTHO04D001250	hypothetical protein	DUF4228 domain protein	TRUE	88	4	2	normal_4_49	188.201355	-66.60700989	19	16	16	TRUE	PRUPE.1G321600	AT1G18290	1
ORTHO04D001237	Uncharacterized protein At1g76660	hydroxyproline-rich glycoprotein family protein	TRUE	89	4	2	normal_4_50	217.4107076	21.98660738	15	11	11	TRUE	PRUPE.5G102900	AT1G63720	1
ORTHO04D001157	Uncharacterized conserved protein UCP031279	PRUPE.8G148800	TRUE	90	4	2	normal_4_51	50.2305336	74.04998715	12	9	9	TRUE	PRUPE.8G148800	AT1G10140	1
ORTHO04D001110	xyloglucan endotransglucosylase/hydrolase 28	AT1G14720	TRUE	91	1	1	normal_1_40	41.50786328	62.56710331	9	7	7	TRUE			1
ORTHO04D000942	Ankyrin repeat family protein	AT1G04780	TRUE	92	1	1	normal_1_41	68.96734664	36.0895883	8	5	5	TRUE			1
ORTHO04D000901	RING/U-box superfamily protein	AT5G53110	TRUE	93	1	1	normal_1_42	57.13647769	64.26183661	22	18	18	TRUE			1
ORTHO04D000808	VQ motif-containing protein	VQ motif-containing protein 22	TRUE	94	4	2	normal_4_52	-107.0521329	-164.9176025	11	6	6	TRUE	PRUPE.4G116000	AT3G22160	1
ORTHO04D000708	vacuolar sorting-associated protein (DUF946)	Vacuolar sorting-associated protein (DUF946)	TRUE	95	4	2	normal_4_53	-192.2942328	-136.5870553	11	8	8	TRUE	PRUPE.8G215600	AT3G04350	1
ORTHO04D000675	Acyl-CoA N-acyltransferases (NAT) superfamily protein	Acyl-CoA N-acyltransferase (NAT)	TRUE	96	4	2	normal_4_54	210.991394	-111.7501907	12	9	9	TRUE	PRUPE.1G016500	AT2G32020	1
ORTHO04D000637	flavin-dependent monooxygenase 1	AT1G19250	TRUE	97	1	1	normal_1_43	144.5650641	5.718826372	4	3	3	TRUE			1
ORTHO04D000508	Flavonoid 3',5'-methyltransferase	FAOMT	TRUE	98	4	2	normal_4_55	61.64284515	182.1419353	16	8	8	TRUE	PRUPE.2G107300	AT1G67980	1
ORTHO04D000422	UDP-Glycosyltransferase superfamily protein	AT3G46690	TRUE	99	1	1	normal_1_44	110.3457496	43.9498396	18	12	12	TRUE			1
ORTHO04D000312	HXXXD-type acyl-transferase family protein	AT5G67160	TRUE	100	1	1	normal_1_45	96	24	10	8	8	TRUE			1
ORTHO04D000302	B2 protein	B2	TRUE	101	4	2	normal_4_56	58.00621414	201.482709	17	16	16	TRUE	PRUPE.5G123200	AT5G42050	1
ORTHO04D000248	alpha/beta-Hydrolases superfamily protein	AT1G11090	TRUE	102	1	1	normal_1_46	108	24	6	4	4	TRUE			1
ORTHO04D000223	TMV resistance protein N	TMV resistance protein N	TRUE	103	4	2	normal_4_57	-103.7484139	-207.9783778	11	11	11	TRUE	PRUPE.8G034700	AT2G20142	1
ORTHO04D000034	Pleiotropic drug resistance protein 2	PDR2	TRUE	104	4	2	normal_4_58	-112.8695526	-6.966022497	20	11	11	TRUE	PRUPE.6G122100	AT2G29940	1
ORTHO04D000078	UDP-glucosyl transferase 73B3	AT4G34131	TRUE	105	1	1	normal_1_47	122.0937773	37.81828215	13	7	7	TRUE			1
MIR838	MIR838	MIR838	TRUE	106	1	1	normal_1_48	204.550232	153.92453	12	7	7	TRUE			1
ORTHO04D005406	GRAS family transcription factor	AT1G63100	TRUE	107	1	1	normal_1_49	206.1192278	29.24827027	11	14	14	TRUE			1
MIR831	MIR831	MIR831	TRUE	108	1	1	normal_1_50	229.3574635	27.17724933	5	2	2	TRUE			1
MIR778	MIR778	MIR778	TRUE	109	2	3	normal_2_1	290.0644012	206.285444	1	1	1	TRUE			1
MIR5658	MIR5658	MIR5658	TRUE	110	1	1	normal_1_51	242.377396	79.48768987	5	2	2	TRUE			1
MIR5647	MIR5647	MIR5647	TRUE	111	4	2	normal_4_59	64.324899	-139.5968323	2	2	2	TRUE	MIR5647	MIR5647	1
MIR5640	MIR5640	MIR5640	TRUE	112	4	2	normal_4_60	158.3048579	71.3327263	1	1	1	TRUE	MIR5640	MIR5640	1
MIR419	MIR419	MIR419	TRUE	113	2	3	normal_2_2	25.36062034	50.25908682	3	2	2	TRUE			1
ORTHO04D002782	Mitochondrial adenine nucleotide transporter ADNT1	ADNT1	TRUE	114	4	2	normal_4_61	-246.3080139	89.08570861	9	6	6	TRUE	PRUPE.6G263800	AT3G55640	1
MIR415	MIR415	MIR415	TRUE	115	1	1	normal_1_52	136.915428	-15.42350602	7	4	4	TRUE			1
ORTHO04D009889	hypothetical protein	PRUPE.2G086100	TRUE	116	4	2	normal_4_62	-163.1543249	-139.687561	9	7	7	TRUE	PRUPE.2G086100	AT2G38790	1
ORTHO04D006475	transmembrane protein AT1G25400	transmembrane protein AT1G25400	TRUE	117	4	2	normal_4_63	-169.4733172	152.0297025	16	12	12	TRUE	PRUPE.1G312600	AT1G25400	1
ORTHO04D003891	Glutaredoxin family protein	AT3G28850	TRUE	118	1	1	normal_1_53	168.417002	42.21836894	4	3	3	TRUE			1
ORTHO04D003720	syringolide-induced protein	syringolide-induced protein	TRUE	119	4	2	normal_4_64	-158.5139465	90.32185363	11	9	9	TRUE	PRUPE.1G359400	AT1G20310	1
ORTHO04D002164	hydroxyproline-rich glycoprotein family protein	AT3G26910	TRUE	120	1	1	normal_1_54	163.3491692	48.83094672	5	4	4	TRUE			1
ORTHO04D000969	Actin cross-linking protein	Actin cross-linking protein	TRUE	121	4	2	normal_4_65	235.6777649	-43.41854478	18	13	13	TRUE	PRUPE.1G265200	AT1G27100	1
ORTHO04D000686	CCT motif family protein	AT5G41380	TRUE	122	1	1	normal_1_55	51.76262952	63.66927399	9	8	8	TRUE			1
ORTHO04D000417	Protein SAR DEFICIENT 1	SARD1	TRUE	123	4	2	normal_4_66	-92.54229736	71.61517356	17	12	12	TRUE	PRUPE.5G223600	AT1G73805	1
ORTHO04D000361	Scarecrow-like protein 14	SCL14	TRUE	124	4	2	normal_4_67	-179.927999	-35.19221259	98	87	87	TRUE	PRUPE.I004400	AT3G46600	1
ORTHO04D000265	SKU5 similar 17	AT5G66920	TRUE	125	1	1	normal_1_56	50.49528977	124.3658333	11	12	12	TRUE			1
MIR414	MIR414	MIR414	TRUE	126	1	1	normal_1_57	116.8558743	91.06033412	63	34	34	TRUE			1
MIR393	MIR393	MIR393	TRUE	127	4	2	normal_4_68	186.9472046	45.61624145	1	1	1	TRUE	MIR393	MIR393	1
ORTHO04D002559	proline-rich protein 3	AT3G62680	TRUE	128	1	1	normal_1_58	15.51709132	127.3652785	6	4	4	TRUE			1
ORTHO04D001013	Subtilisin-like protease SBT3.6	SBT3.6	TRUE	129	4	2	normal_4_69	-13.59423114	151.4157567	8	4	4	TRUE	PRUPE.5G133500	AT1G32960	1
ORTHO04D000824	Transcription factor JUNGBRUNNEN 1	JUB1	TRUE	130	4	2	normal_4_70	22.71780396	-72.70121521	13	9	9	TRUE	PRUPE.3G178000	AT5G39820	1
MIR1886	MIR1886	MIR1886	TRUE	131	1	1	normal_1_59	89.88443482	213.215599	9	4	4	TRUE			1
MIR172	MIR172	MIR172	TRUE	132	1	1	normal_1_60	221.2738867	53.46167768	7	4	4	TRUE			1
ORTHO04D009237	tubby like protein 8	AT1G16070	TRUE	133	1	1	normal_1_61	195.7486738	74.31037354	11	16	16	TRUE			1
ORTHO04D008232	BRCT domain-containing DNA repair protein	AT1G80420	TRUE	134	1	1	normal_1_62	84	36	4	3	3	TRUE			1
ORTHO04D007965	BTB/POZ domain-containing protein	AT2G30600	TRUE	135	1	1	normal_1_63	67.39882192	18.72674533	3	2	2	TRUE			1
ORTHO04D007947	basic region/leucine zipper motif 60	BZIP60	TRUE	136	4	2	normal_4_71	-120.6968231	-92.82584382	50	50	50	TRUE	PRUPE.5G003000	AT1G42990	1
ORTHO04D007861	GSH-induced LITAF domain protein	GILP	TRUE	137	4	2	normal_4_72	197.1625366	-38.30690766	8	6	6	TRUE	PRUPE.1G219100	AT5G13190	1
ORTHO04D007097	U-box domain-containing protein 4	PUB4	TRUE	138	4	2	normal_4_73	-134.2863159	100.2797241	6	5	5	TRUE	PRUPE.2G038900	AT1G08315	1
ORTHO04D006733	F-box protein At1g78280	F-box protein At1g78280	TRUE	139	4	2	normal_4_74	-149.7560946	-98.77677969	7	6	6	TRUE	PRUPE.1G521300	AT1G78280	1
ORTHO04D006122	APR-like 4	AT1G34780	TRUE	140	1	1	normal_1_64	189.4324422	115.5033333	4	2	2	TRUE			1
ORTHO04D006061	coiled-coil protein (DUF572)	Coiled-coil protein (DUF572)	TRUE	141	4	2	normal_4_75	118.4846964	-16.10032664	1	1	1	TRUE	PRUPE.1G304600	AT1G25682	1
ORTHO04D006004	floral meristem identity control protein LEAFY (LFY)	AT5G61850	TRUE	142	1	1	normal_1_65	101.449682	85.5139805	262	174	174	TRUE			1
ORTHO04D005620	HMG (high mobility group) box protein	AT4G11080	TRUE	143	1	1	normal_1_66	191.1649788	-9.946179219	5	4	4	TRUE			1
ORTHO04D005405	Actin-related protein 8	ARP8	TRUE	144	4	2	normal_4_76	80.8274674	2.982825645	2	1	1	TRUE	PRUPE.6G034100	AT5G56180	1
ORTHO04D005254	Aspartyl protease family protein 2	APF2	TRUE	145	4	2	normal_4_77	-131.1710815	-39.16020585	13	10	10	TRUE	PRUPE.3G177100	AT3G59080	1
ORTHO04D005017	Leucine-rich repeat (LRR) family protein	AT2G26380	TRUE	146	1	1	normal_1_67	58.90642107	59.63137824	8	6	6	TRUE			1
ORTHO04D004920	hypothetical protein	AT5G13590	TRUE	147	1	1	normal_1_68	156	36	3	2	2	TRUE			1
ORTHO04D004783	Disease resistance RPP13-like protein 4	RPP13L4	TRUE	148	4	2	normal_4_78	-53.03806305	-212.2681169	2	2	2	TRUE	PRUPE.7G160100	AT3G50950	1
ORTHO04D004667	CDP-diacylglycerol-glycerol-3-phosphate 3-phosphatidyltransferase	pgsA	TRUE	149	4	2	normal_4_79	-136.4876926	-159.4402097	13	13	13	TRUE	PRUPE.1G261100	AT1G19020	1
ORTHO04D004523	Nematode resistance protein-like HSPRO2	HSPRO2	TRUE	150	4	2	normal_4_80	-216.2084351	57.58585357	15	11	11	TRUE	PRUPE.2G247600	AT2G40000	1
ORTHO04D004352	myb domain protein 45	AT3G48920	TRUE	151	1	1	normal_1_69	174.7185401	48.9670891	18	13	13	TRUE			1
ORTHO04D004031	Homeodomain-like protein	AT4G32730	TRUE	152	1	1	normal_1_70	209.0648946	42.37765889	15	18	18	TRUE			1
ORTHO04D003969	Duplicated homeodomain-like superfamily protein	AT1G14350	TRUE	153	1	1	normal_1_71	95.16037811	66.27645516	41	24	24	TRUE			1
ORTHO04D003927	Thioredoxin-like protein CXXS1	CXXS1	TRUE	154	4	2	normal_4_81	165.1796875	-165.5618134	1	1	1	TRUE	PRUPE.4G029100	AT1G11530	1
ORTHO04D003710	Vacuolar protein sorting-associated protein 2 homolog 1	VPS2.1	TRUE	155	4	2	normal_4_82	-136.1529836	-64.00340037	8	8	8	TRUE	PRUPE.7G203100	AT2G06530	1
ORTHO04D004463	nicotinate phosphoribosyltransferase 2	AT2G23420	TRUE	156	5	4	normal_5_1	37.98762071	34.58016952	4	1	1	TRUE			1
ORTHO04D003602	Polyadenylation and cleavage factor homolog 4	PCFS4	TRUE	157	4	2	normal_4_83	-37.89069378	-89.75223049	11	11	11	TRUE	PRUPE.4G024700	AT1G66500	1
ORTHO04D003587	transmembrane protein	Transmembrane protein AT4G17250	TRUE	158	4	2	normal_4_84	-157.6066505	-61.15417506	6	6	6	TRUE	PRUPE.5G071900	AT4G17250	1
ORTHO04D003456	CCCH-type zinc fingerfamily protein with RNA-binding domain-containing protein	AT5G07060	TRUE	159	1	1	normal_1_72	-24.79474333	68.93323189	3	2	2	TRUE			1
ORTHO04D003375	High-affinity nitrate transporter 3.1	NRT3.1	TRUE	160	4	2	normal_4_85	-188.7537689	95.59400939	1	1	1	TRUE	PRUPE.5G164500	AT5G50200	1
ORTHO04D003207	Ankyrin repeat-containing protein At2g01680	Ankyrin repeat-containing protein At2g01680	TRUE	161	4	2	normal_4_86	57.9021759	-14.64388276	16	10	10	TRUE	PRUPE.3G061800	AT1G10340	1
ORTHO04D003158	Serrate RNA effector molecule	SRRT	TRUE	162	4	2	normal_4_87	13.40247535	-59.77218629	1	1	1	TRUE	PRUPE.6G153800	AT2G27100	1
ORTHO04D003148	Haloacid dehalogenase-like hydrolase (HAD) superfamily protein	Haloacid dehalogenase-like hydrolase (HAD) superfamily protein	TRUE	163	4	2	normal_4_88	144.3762823	154.7248083	2	1	1	TRUE	PRUPE.2G250400	AT3G55960	1
ORTHO04D003103	Regulator of Vps4 activity in the MVB pathway protein	Regulator of Vps4 activity in the MVB pathway protein	TRUE	164	4	2	normal_4_89	-47.55809402	97.69518182	5	5	5	TRUE	PRUPE.1G308600	AT1G13340	1
ORTHO04D003052	TSL-kinase interacting protein 1	AT2G36960	TRUE	165	1	1	normal_1_73	58.52424018	47.09390717	5	4	4	TRUE			1
ORTHO04D002928	hypothetical protein	AT4G14365	TRUE	166	1	1	normal_1_74	62.21967807	215.4080157	5	2	2	TRUE			1
ORTHO04D002925	Defensin-like protein 19	PDF1.4	TRUE	167	4	2	normal_4_90	28.95557403	-211.7264862	11	7	7	TRUE	PRUPE.1G376000	AT1G19610	1
ORTHO04D002902	Protein ALP1-like	Protein ALP1-like	TRUE	168	4	2	normal_4_91	-54.42183121	-178.105896	17	13	13	TRUE	PRUPE.7G205200	AT5G12010	1
ORTHO04D002846	pathogen and circadian controlled 1	PCC1	TRUE	169	4	2	normal_4_92	51.70941833	-226.72052	10	8	8	TRUE	PRUPE.3G187300	AT3G22231	1
ORTHO04D002804	Probable protein ph phatase 2C 49	Probable protein phosphatase 2C 49	TRUE	170	4	2	normal_4_93	125.7290649	136.5417328	12	12	12	TRUE	PRUPE.3G006100	AT1G48040	1
ORTHO04D002716	Glutamyl-tRNA reductase 2, chloroplastic	HEMA2	TRUE	171	4	2	normal_4_94	-11.45064355	-11.17215729	9	8	8	TRUE	PRUPE.8G076800	AT1G09940	1
ORTHO04D002710	Homeobox-DDT domain protein RLT1	RLT1	TRUE	172	4	2	normal_4_95	-109.0790958	-40.94162083	2	1	1	TRUE	PRUPE.4G052600	AT1G28420	1
ORTHO04D002666	allene oxide cyclase 3	AT3G25780	TRUE	173	1	1	normal_1_75	32.95492886	96.06412875	7	4	4	TRUE			1
ORTHO04D002472	anthranilate synthase alpha subunit 1	AT5G05730	TRUE	174	1	1	normal_1_76	33.67341343	42.36595012	4	2	2	TRUE			1
ORTHO04D002452	Probable protein ph phatase 2C 10	Probable protein phosphatase 2C 10	TRUE	175	4	2	normal_4_96	109.0670166	162.552124	5	3	3	TRUE	PRUPE.1G517700	AT1G34750	1
ORTHO04D002346	Putative E3 ubiquitin-protein ligase RING1a	RING1A	TRUE	176	4	2	normal_4_97	-4.612202644	168.7649088	1	1	1	TRUE	PRUPE.3G139900	AT1G03770	1
ORTHO04D002342	Serine/threonine-protein kinase AtPK2/AtPK19	ATPK2	TRUE	177	4	2	normal_4_98	103.467041	190.3263397	16	13	13	TRUE	PRUPE.6G295500	AT3G08720	1
ORTHO04D002289	NADPH--cytochrome P450 reductase 2	ATR2	TRUE	178	4	2	normal_4_99	-262.3399297	48.89799965	15	12	12	TRUE	PRUPE.1G085400	AT4G24520	1
ORTHO04D003464	Protein kinase superfamily protein	AT3G46930	TRUE	179	3	0	mini_1	0	0	3	1	1	TRUE			1
ORTHO04D002404	Glutathione gamma-glutamylcysteinyltransferase 1	PCS1	TRUE	180	4	2	normal_4_100	-29.90571976	-13.16237259	3	2	2	TRUE	PRUPE.8G219900	AT5G44070	1
ORTHO04D002332	plant/protein	AT5G43400	TRUE	181	1	1	normal_1_77	-31.29959044	53.84546774	2	2	2	TRUE			1
ORTHO04D002189	plant intracellular ras group-related LRR 5	AT2G17440	TRUE	182	1	1	normal_1_78	15.54680406	78.4180629	3	2	2	TRUE			1
ORTHO04D002867	Probable 1-acyl-sn-glycerol-3-ph phate acyltransferase 5	LPAT5	TRUE	183	4	2	normal_4_101	-274.7280579	-127.7749329	21	11	11	TRUE	PRUPE.8G103400	AT1G75020	1
ORTHO04D003669	Probable protein ph phatase 2C 63	Probable protein phosphatase 2C 63	TRUE	184	4	2	normal_4_102	101.675354	138.0980377	15	13	13	TRUE	PRUPE.8G139700	AT4G33920	1
ORTHO04D002118	relative of early flowering 6	AT3G48430	TRUE	185	1	1	normal_1_79	63.7723738	19.37260805	4	4	4	TRUE			1
ORTHO04D002049	Protein EARLY RESPONSIVE TO DEHYDRATION 15	ERD15	TRUE	186	4	2	normal_4_103	5.777137753	-176.9187164	9	5	5	TRUE	PRUPE.7G049200	AT4G14270	1
ORTHO04D002021	myb domain protein 46	AT5G12870	TRUE	187	1	1	normal_1_80	183.4018935	39.88900098	22	11	11	TRUE			1
ORTHO04D001977	Mitochondrial uncoupling protein 4	SLC25A27	TRUE	188	4	2	normal_4_104	-171.9161682	116.1983719	20	15	15	TRUE	PRUPE.8G067800	AT2G22500	1
ORTHO04D001926	U-box domain-containing protein 4	PUB2	TRUE	189	4	2	normal_4_105	-71.83839417	155.8461609	6	4	4	TRUE	PRUPE.6G225600	AT5G67340	1
ORTHO04D001917	U-box domain-containing protein 21	PUB21	TRUE	190	4	2	normal_4_106	-61.7205124	128.5180206	18	15	15	TRUE	PRUPE.1G336200	AT1G66160	1
ORTHO04D001839	Protein PHLOEM PROTEIN 2-LIKE A1	PP2A1	TRUE	191	4	2	normal_4_107	-105.5572662	-229.9671659	5	4	4	TRUE	PRUPE.8G030100	AT4G19850	1
ORTHO04D001932	BON1-associated protein 2	BAP2	TRUE	192	4	2	normal_4_108	166.1709284	7.17432785	17	15	15	TRUE	PRUPE.2G157400	AT3G61190	1
ORTHO04D001764	Protein BONZAI 1	BON1	TRUE	193	4	2	normal_4_109	-99.76621268	28.65897348	8	7	7	TRUE	PRUPE.5G141800	AT5G61900	1
ORTHO04D001738	Cyclin B1%3B4	AT2G26760	TRUE	194	1	1	normal_1_81	217.1621078	64.62711208	12	13	13	TRUE			1
ORTHO04D001628	C2H2-like zinc finger protein	AT2G45120	TRUE	195	1	1	normal_1_82	59.81826562	27.10359108	5	4	4	TRUE			1
ORTHO04D001626	calreticulin 1b	AT1G09210	TRUE	196	1	1	normal_1_83	118.4419049	8.065879117	4	3	3	TRUE			1
ORTHO04D001586	LONGIFOLIA protein	AT1G18620	TRUE	197	1	1	normal_1_84	105.7976726	34.96496278	7	7	7	TRUE			1
ORTHO04D001552	aldehyde oxidase 2	AT3G43600	TRUE	198	1	1	normal_1_85	81.67486015	9.732279086	6	3	3	TRUE			1
ORTHO04D001544	monofunctional riboflavin biosynthesis protein RIBA 3	AT5G59750	TRUE	199	1	1	normal_1_86	131.9188227	27.6068687	5	3	3	TRUE			1
ORTHO04D001515	LRR receptor-like Serine/Threonine-kinase	AT3G53590	TRUE	200	1	1	normal_1_87	132.2438517	62.43145247	15	11	11	TRUE			1
ORTHO04D001464	Probable CCR4-associated factor 1 homolog 11	CAF1-11	TRUE	201	4	2	normal_4_110	-34.18145752	-153.151371	21	17	17	TRUE	PRUPE.6G139200	AT3G44260	1
ORTHO04D001462	pathogenesis-related 4	AT3G04720	TRUE	202	5	4	normal_5_2	39.3312437	30.76555658	5	2	2	TRUE			1
ORTHO04D001327	Homeodomain-like superfamily protein	AT3G46640	TRUE	203	1	1	normal_1_88	163.447096	62.52308819	7	6	6	TRUE			1
ORTHO04D002112	SPFH/Band 7/PHB domain-containing membrane-associated protein family	AT5G25260	TRUE	204	2	3	normal_2_3	217.4824062	46.40532446	10	5	5	TRUE			1
ORTHO04D001163	Basic-leucine zipper (bZIP) transcription factor family protein	AT2G40620	TRUE	205	1	1	normal_1_89	168.9279666	67.48767456	6	6	6	TRUE			1
ORTHO04D001142	hypothetical protein (DUF1262)	AT1G13550	TRUE	206	1	1	normal_1_90	164.8566973	-18.24504748	3	2	2	TRUE			1
ORTHO04D001120	alpha/beta-Hydrolases superfamily protein	AT3G52430	TRUE	207	1	1	normal_1_91	44.67546196	123.5305795	6	5	5	TRUE			1
ORTHO04D001103	DNAJ heat shock N-terminal domain-containing protein	AT2G21510	TRUE	208	1	1	normal_1_92	45.31418884	81.26373163	8	5	5	TRUE			1
ORTHO04D001707	tRNA-methyltransferase non-catalytic subunit trm6MTase subunit	AT5G66440	TRUE	209	1	1	normal_1_93	18.49169317	55.75897293	3	2	2	TRUE			1
ORTHO04D001045	NEP1-interacting protein 1	NEP1-interacting protein 2	TRUE	210	4	2	normal_4_111	-38.92470551	129.5396423	113	103	103	TRUE	PRUPE.7G174700	AT4G35840	1
ORTHO04D001040	Receptor-like protein 52	RLP52	TRUE	211	4	2	normal_4_112	36.07648619	35.62326471	12	10	10	TRUE	PRUPE.7G219300	AT5G25930	1
ORTHO04D000977	myb domain protein 30	AT3G28910	TRUE	212	1	1	normal_1_94	83.01493812	56.10244945	16	10	10	TRUE			1
ORTHO04D000932	Extra-large guanine nucleotide-binding protein 1	XLG1	TRUE	213	4	2	normal_4_113	-16.808455	93.17713165	15	12	12	TRUE	PRUPE.8G110500	AT1G31930	1
ORTHO04D001328	Tyrosine phosphatase family protein	AT3G02800	TRUE	214	1	1	normal_1_95	48	60	7	5	5	TRUE			1
ORTHO04D000915	phosphate transporter 3%3B1	AT5G14040	TRUE	215	1	1	normal_1_96	23.99557189	84.29254751	4	2	2	TRUE			1
ORTHO04D001842	Probable receptor-like protein kinase At1g11050	Probable receptor-like protein kinase At1g11050	TRUE	216	4	2	normal_4_114	64.52743509	34.85028458	12	9	9	TRUE	PRUPE.1G490800	AT1G11050	1
ORTHO04D000898	Inactive receptor-like serine/threonine-protein kinase At2g40270	Probable inactive receptor-like protein kinase At3g56050	TRUE	217	4	2	normal_4_115	68.98121642	55.08530425	21	14	14	TRUE	PRUPE.6G052400	AT2G40270	1
ORTHO04D000876	Carbohydrate-binding X8 domain superfamily protein	AT2G03505	TRUE	218	1	1	normal_1_97	118.0568733	26.99403917	11	10	10	TRUE			1
ORTHO04D000866	Uncharacterized protein At4g19900	alpha 1,4-glycosyltransferase family protein	TRUE	219	4	2	normal_4_116	195.5927661	81.08573177	3	1	1	TRUE	PRUPE.2G284900	AT3G09020	1
ORTHO04D000831	basic helix-loop-helix (bHLH) DNA-binding superfamily protein	AT1G26945	TRUE	220	1	1	normal_1_98	58.18237108	114.2124133	11	12	12	TRUE			1
ORTHO04D000810	glutathione S-transferase TAU 11	AT1G69930	TRUE	221	1	1	normal_1_99	47.01442768	43.41105122	7	3	3	TRUE			1
ORTHO04D001037	2-oxoglutarate (2OG) and Fe(II)-dependent oxygenase superfamily protein	AT5G24530	TRUE	222	1	1	normal_1_100	166.5532931	58.00030666	5	4	4	TRUE			1
ORTHO04D000786	GEM-like protein 5	GEM-like protein 5	TRUE	223	4	2	normal_4_117	-272.8632813	-60.20323077	14	12	12	TRUE	PRUPE.3G311600	AT1G28200	1
ORTHO04D000783	G-type lectin S-receptor-like serine/threonine-protein kinase At2g19130	G-type lectin S-receptor-like serine/threonine-protein kinase At2g19130	TRUE	224	4	2	normal_4_118	125.0227661	111.1658935	5	2	2	TRUE	PRUPE.3G227300	AT4G00340	1
ORTHO04D000753	TOM1-like protein 6	TOL6	TRUE	225	4	2	normal_4_119	-155.9848633	-214.5948255	9	5	5	TRUE	PRUPE.6G288000	AT4G32760	1
ORTHO04D000696	Nudix hydrolase 8	NUDT8	TRUE	226	4	2	normal_4_120	-49.23949433	-10.34164048	14	10	10	TRUE	PRUPE.5G062300	AT4G12720	1
ORTHO04D000653	E3 ubiquitin-protein ligase PUB24	PUB24	TRUE	227	4	2	normal_4_121	-184.8662946	-57.98566003	25	18	18	TRUE	PRUPE.7G094100	AT3G52450	1
ORTHO04D000645	UPSTREAM OF FLC protein (DUF966)	AT5G10150	TRUE	228	1	1	normal_1_101	99.09226271	24.31922876	7	4	4	TRUE			1
ORTHO04D009077	jasmonate-zim-domain protein 10	AT5G13220	TRUE	229	5	4	normal_5_3	37.68743924	32.69982547	12	12	12	TRUE			1
ORTHO04D003481	jasmonate-zim-domain protein 8	AT1G30135	TRUE	230	5	4	normal_5_4	37.48559025	31.65787048	23	9	9	TRUE			1
ORTHO04D001732	ABA-inducible BHLH-type transcription factor	AT2G46510	TRUE	231	5	4	normal_5_5	38.42927702	32.39173008	20	7	7	TRUE			1
ORTHO04D000632	jasmonate-zim-domain protein 1	AT1G19180	TRUE	232	5	4	normal_5_6	37.11073155	32.10065542	29	10	10	TRUE			1
ORTHO04D002855	PEP1 receptor 2	AT1G17750	TRUE	233	1	1	normal_1_102	144.0512022	135.6542045	7	5	5	TRUE			1
ORTHO04D003585	SAUR-like auxin-responsive protein family	AT4G31320	TRUE	234	1	1	normal_1_103	-22.28590854	130.9132685	7	3	3	TRUE			1
ORTHO04D000584	basic helix-loop-helix (bHLH) DNA-binding superfamily protein	AT4G09180	TRUE	235	1	1	normal_1_104	156	60	12	8	8	TRUE			1
ORTHO04D003666	K-box region and MADS-box transcription factor family protein	AT3G54340	TRUE	236	1	1	normal_1_105	168	60	12	17	17	TRUE			1
ORTHO04D000573	Probable ph pholipid-transporting ATPase 4	ALA4	TRUE	237	4	2	normal_4_122	-211.9951782	83.02867126	18	12	12	TRUE	PRUPE.3G046100	AT1G72700	1
ORTHO04D007018	Sterile alpha motif (SAM) domain-containing protein	AT3G07760	TRUE	238	1	1	normal_1_106	180	60	4	3	3	TRUE			1
ORTHO04D001679	phosphoinositide 4-kinase gamma 4	AT2G46500	TRUE	239	1	1	normal_1_107	181.297664	74.37268488	5	2	2	TRUE			1
ORTHO04D000534	phenyl alanine ammonia-lyase 3	AT5G04230	TRUE	240	1	1	normal_1_108	139.0276978	41.08270965	17	11	11	TRUE			1
ORTHO04D000957	Non-functional pseudokinase ZED1	ZED1	TRUE	241	4	2	normal_4_123	140.830658	108.7868891	6	5	5	TRUE	PRUPE.8G149300	AT3G57730	1
ORTHO04D001309	BTB/POZ domain and ankyrin repeat-containing protein NPR2	NPR2	TRUE	242	4	2	normal_4_124	101.0810433	-109.1740835	19	15	15	TRUE	PRUPE.3G178800	AT5G45110	1
ORTHO04D000492	Nudix hydrolase 17, mitochondrial	NUDT17	TRUE	243	4	2	normal_4_125	-68.15672303	-10.17969514	16	12	12	TRUE	PRUPE.3G017600	AT1G18300	1
ORTHO04D000481	Probable disease resistance protein At5g66900	Probable disease resistance protein At5g66900	TRUE	244	4	2	normal_4_126	-81.28045628	-212.6654053	12	8	8	TRUE	PRUPE.7G138900	AT5G04720	1
ORTHO04D000477	AP2/ERF and B3 domain-containing transcription repressor TEM1	TEM1	TRUE	245	4	2	normal_4_127	-210.9123797	-52.88121987	61	41	41	TRUE	PRUPE.1G305900	AT3G11580	1
ORTHO04D001968	soluble N-ethylmaleimide-sensitive factor adaptor protein 33	AT5G61210	TRUE	246	1	1	normal_1_109	16.36138379	91.21644686	4	2	2	TRUE			1
ORTHO04D004005	AGAMOUS-like 18	AT3G57390	TRUE	247	1	1	normal_1_110	103.2024678	91.37488968	385	203	203	TRUE			1
ORTHO04D002677	receptor-like kinase in in flowers 3	AT2G48010	TRUE	248	1	1	normal_1_111	24	72	5	3	3	TRUE			1
ORTHO04D002497	U-box domain-containing protein 17	PUB17	TRUE	249	4	2	normal_4_128	13.79859352	139.3766327	13	8	8	TRUE	PRUPE.4G067800	AT5G01830	1
ORTHO04D001953	abscisic acid responsive element-binding factor 1	AT1G49720	TRUE	250	1	1	normal_1_112	58.10773659	77.66678614	14	12	12	TRUE			1
ORTHO04D001307	K-box region and MADS-box transcription factor family protein	AT1G26310	TRUE	251	1	1	normal_1_113	103.7072816	62.56824943	19	28	28	TRUE			1
ORTHO04D001284	AGAMOUS-like 16	AT3G57230	TRUE	252	1	1	normal_1_114	60	72	13	13	13	TRUE			1
ORTHO04D000839	Scarecrow-like transcription factor PAT1	PAT1	TRUE	253	4	2	normal_4_129	-72.77320379	-44.63068725	108	97	97	TRUE	PRUPE.4G233000	AT4G17230	1
ORTHO04D000702	poly polymerase	Poly polymerase	TRUE	254	4	2	normal_4_130	-170.0735474	-85.17912978	23	13	13	TRUE	PRUPE.5G001600	AT1G76600	1
ORTHO04D000436	basic helix-loop-helix (bHLH) DNA-binding superfamily protein	AT2G22760	TRUE	255	1	1	normal_1_115	72	72	13	10	10	TRUE			1
ORTHO04D000427	WUSCHEL related homeobox 2	AT5G59340	TRUE	256	1	1	normal_1_116	77.09275369	59.93505311	13	9	9	TRUE			1
ORTHO04D000424	Plant regulator RWP-RK family protein	AT4G35270	TRUE	257	1	1	normal_1_117	36.42712395	72.97711882	8	6	6	TRUE			1
ORTHO04D000420	transmembrane kinase 1	AT1G66150	TRUE	258	1	1	normal_1_118	108.3823522	91.65493369	5	4	4	TRUE			1
ORTHO04D000408	myb domain protein 37	AT5G23000	TRUE	259	1	1	normal_1_119	139.7466425	40.07122892	14	11	11	TRUE			1
ORTHO04D001889	ACD11 homolog protein	ACD11 homolog protein	TRUE	260	4	2	normal_4_131	85.64423321	-19.21001816	3	2	2	TRUE	PRUPE.1G309200	AT4G39670	1
ORTHO04D000434	basic helix-loop-helix (bHLH) DNA-binding superfamily protein	AT5G09750	TRUE	261	1	1	normal_1_120	132.8098083	48.36231676	9	13	13	TRUE			1
ORTHO04D000393	DNAJ-like 20	AT4G13830	TRUE	262	1	1	normal_1_121	137.37972	36.1516181	7	5	5	TRUE			1
ORTHO04D000391	HAD superfamily%2C subfamily IIIB acid phosphatase	AT5G44020	TRUE	263	5	4	normal_5_7	37.50026789	31.0256242	15	5	5	TRUE			1
ORTHO04D000377	IQ domain-containing protein IQM1	IQM1	TRUE	264	4	2	normal_4_132	-48.83706025	31.46430711	19	13	13	TRUE	PRUPE.7G206600	AT3G52870	1
ORTHO04D001610	serine acetyltransferase 1%3B1	AT5G56760	TRUE	265	1	1	normal_1_122	156	72	9	5	5	TRUE			1
ORTHO04D000346	nine-cis-epoxycarotenoid dioxygenase 4	AT4G19170	TRUE	266	1	1	normal_1_123	168	72	12	10	10	TRUE			1
ORTHO04D001102	Protein translation factor SUI1 homolog	protein translation factor SUI1	TRUE	267	4	2	normal_4_133	-53.29678345	51.17311139	12	9	9	TRUE	PRUPE.4G213900	AT5G54940	1
ORTHO04D000380	12-oxophytodienoate reductase 3	OPR3	TRUE	268	4	2	normal_4_134	-272.1126688	8.329151452	13	9	9	TRUE	PRUPE.7G200800	AT2G06050	1
ORTHO04D007730	mitogen-activated protein kinase kinase 3	AT5G40440	TRUE	269	1	1	normal_1_124	220.3257442	92.49591558	2	2	2	TRUE			1
ORTHO04D006200	indole-3-butyric acid response 5	AT2G04550	TRUE	270	1	1	normal_1_125	188.4671852	83.35708717	2	2	2	TRUE			1
ORTHO04D005799	hydroxyproline-rich glycoprotein family protein	AT4G26750	TRUE	271	1	1	normal_1_126	193.7231803	190.3123996	1	1	1	TRUE			1
ORTHO04D004840	homologue of NAP57	AT3G57150	TRUE	272	1	1	normal_1_127	181.9762568	109.4307065	10	9	9	TRUE			1
ORTHO04D004634	dual specificity protein phosphatase family protein	AT5G23720	TRUE	273	1	1	normal_1_128	23.74604969	122.308931	2	2	2	TRUE			1
ORTHO04D004438	protein tyrosine phosphatase 1	AT1G71860	TRUE	274	1	1	normal_1_129	227.4240629	132.0450836	1	1	1	TRUE			1
ORTHO04D004349	centrin2	AT3G50360	TRUE	275	1	1	normal_1_130	17.59775946	65.31204196	2	2	2	TRUE			1
ORTHO04D004056	Rab3 GTPase-activating protein catalytic protein	AT5G58510	TRUE	276	1	1	normal_1_131	191.998463	173.0065489	2	2	2	TRUE			1
ORTHO04D003691	aspartate kinase 3	AT3G02020	TRUE	277	1	1	normal_1_132	40.90366959	115.4690409	4	4	4	TRUE			1
ORTHO04D001458	Adenine nucleotide alpha hydrolases-like superfamily protein	AT4G27320	TRUE	278	1	1	normal_1_133	17.95549578	85.06000877	4	4	4	TRUE			1
ORTHO04D000340	Leucine-rich repeat (LRR) family protein	AT3G19020	TRUE	279	1	1	normal_1_134	84	84	28	27	27	TRUE			1
ORTHO04D000337	polyol/monosaccharide transporter 5	AT3G18830	TRUE	280	1	1	normal_1_135	105.7993277	13.37586699	5	3	3	TRUE			1
ORTHO04D000334	Kunitz trypsin inhibitor 2	KTI2	TRUE	281	4	2	normal_4_135	29.58758071	-231.8334303	4	2	2	TRUE	PRUPE.5G074500	AT1G73260	1
ORTHO04D003729	RNI-like superfamily protein	AT2G39940	TRUE	282	5	4	normal_5_8	36.83818939	32.84005936	7	7	7	TRUE			1
ORTHO04D009853	transmembrane protein	AT3G15780	TRUE	283	2	3	normal_2_4	148.1105022	11.1995404	5	4	4	TRUE			1
ORTHO04D000471	Transducin/WD40 repeat-like superfamily protein	AT5G53500	TRUE	284	1	1	normal_1_136	142.107197	44.13817914	15	11	11	TRUE			1
ORTHO04D008566	Protein kinase superfamily protein	AT2G28250	TRUE	285	2	3	normal_2_5	206.0532045	274.7928894	1	1	1	TRUE			1
ORTHO04D004347	dolichyl-diphosphooligosaccharide-protein glycosyltransferase 48kDa subunit family protein	AT5G66680	TRUE	286	2	3	normal_2_6	224.2002598	76.58589967	10	6	6	TRUE			1
ORTHO04D002759	nodulin MtN21 /EamA-like transporter family protein	AT5G45370	TRUE	287	2	3	normal_2_7	140.0324105	3.449424902	5	5	5	TRUE			1
ORTHO04D000339	glutathione S-transferase F11	AT3G03190	TRUE	288	1	1	normal_1_137	120	84	12	6	6	TRUE			1
ORTHO04D000314	AGAMOUS-like 104	AT1G22130	TRUE	289	1	1	normal_1_138	192.9973172	85.09344012	4	2	2	TRUE			1
ORTHO04D003446	Basic-leucine zipper (bZIP) transcription factor family protein	AT2G36270	TRUE	290	1	1	normal_1_139	144	84	11	12	12	TRUE			1
ORTHO04D000305	Duplicated homeodomain-like superfamily protein	AT3G11280	TRUE	291	1	1	normal_1_140	156	84	19	10	10	TRUE			1
ORTHO04D001447	SPA1-related 3	AT3G15354	TRUE	292	1	1	normal_1_141	168	84	9	6	6	TRUE			1
ORTHO04D000293	Receptor-like protein kinase-related family protein	AT3G22060	TRUE	293	1	1	normal_1_142	163.4882633	121.3256973	12	7	7	TRUE			1
ORTHO04D000327	SNF1-related protein kinase 2.1	AT5G08590	TRUE	294	1	1	normal_1_143	171.2372549	97.12714965	14	10	10	TRUE			1
ORTHO04D000288	Eukaryotic aspartyl protease family protein	AT5G48430	TRUE	295	1	1	normal_1_144	176.6085539	90.68979616	5	4	4	TRUE			1
ORTHO04D001202	chitin elicitor receptor kinase 1	AT3G21630	TRUE	296	2	3	normal_2_8	223.9736085	40.36061306	4	3	3	TRUE			1
ORTHO04D000794	Abscisic acid 8'-hydroxylase CYP707A2	CYP707A2	TRUE	297	4	2	normal_4_136	-29.57728959	6.219777101	26	16	16	TRUE	PRUPE.5G013100	AT5G45340	1
ORTHO04D000291	NADPH/respiratory burst oxidase protein D	AT5G51060	TRUE	298	2	3	normal_2_9	190.7012351	82.39065318	33	20	20	TRUE			1
ORTHO04D006755	chloroplast signal recognition particle 54 kDa subunit	AT5G03940	TRUE	299	1	1	normal_1_145	60.62613431	206.2476214	3	3	3	TRUE			1
ORTHO04D003844	heat shock protein 101	AT1G74310	TRUE	300	1	1	normal_1_146	7.887798733	191.6469681	3	1	1	TRUE			1
ORTHO04D003205	nitrate reductase 1	AT1G77760	TRUE	301	1	1	normal_1_147	28.3720737	106.3665382	7	5	5	TRUE			1
ORTHO04D002854	Basic-leucine zipper (bZIP) transcription factor family protein	AT4G38900	TRUE	302	1	1	normal_1_148	7.180649582	95.17133875	7	4	4	TRUE			1
ORTHO04D002276	MAP kinase kinase 6	AT5G56580	TRUE	303	3	0	mini_2	0	0	6	1	1	TRUE			1
ORTHO04D002059	BES1/BZR1 homolog 2	AT4G36780	TRUE	304	1	1	normal_1_149	48	96	13	11	11	TRUE			1
ORTHO04D000807	CONSTANS-like 1	AT5G15850	TRUE	305	1	1	normal_1_150	65.61743189	111.0168566	22	20	20	TRUE			1
ORTHO04D000425	cytochrome P450%2C family 71%2C subfamily A%2C polypeptide 25	AT3G48280	TRUE	306	1	1	normal_1_151	24.06512304	80.65971047	5	4	4	TRUE			1
ORTHO04D000370	WRKY family transcription factor	AT4G23550	TRUE	307	1	1	normal_1_152	72.2582695	112.5757351	37	18	18	TRUE			1
ORTHO04D000309	1-amino-cyclopropane-1-carboxylate synthase 2	AT1G01480	TRUE	308	1	1	normal_1_153	52.21444441	120.9309196	24	14	14	TRUE			1
ORTHO04D000273	Glycosyl hydrolase superfamily protein	AT4G16260	TRUE	309	1	1	normal_1_154	31.50465343	84.88631417	7	6	6	TRUE			1
ORTHO04D000260	Peroxidase superfamily protein	AT4G11290	TRUE	310	1	1	normal_1_155	167.0409554	131.6120115	8	6	6	TRUE			1
ORTHO04D000252	methylesterase	AT3G50440	TRUE	311	1	1	normal_1_156	159.4207231	112.7625822	9	5	5	TRUE			1
ORTHO04D001449	Protein kinase superfamily protein	AT2G33580	TRUE	312	2	3	normal_2_10	221.5693849	150.073311	21	10	10	TRUE			1
ORTHO04D000448	LEAF RUST 10 DISEASE-RESISTANCE LOCUS RECEPTOR-LIKE PROTEIN KINASE-like 1.2	LRK10L-1.2	TRUE	313	4	2	normal_4_137	-92.53242493	-74.6472168	18	10	10	TRUE	PRUPE.5G223900	AT1G18390	1
ORTHO04D002208	ph pholipase-like protein (PEARLI 4) family protein	Phospholipase-like protein (PEARLI 4) family protein	TRUE	314	4	2	normal_4_138	-10.50862694	132.3426514	20	12	12	TRUE	PRUPE.8G166700	AT2G16900	1
ORTHO04D000234	phospholipase A 2A	AT2G26560	TRUE	315	1	1	normal_1_157	89.58427989	22.35980342	12	5	5	TRUE			1
ORTHO04D000231	Zinc finger A20 and AN1 domain-containing stress-associated protein 3	SAP8	TRUE	316	4	2	normal_4_139	-47.18828064	-114.6473918	102	81	81	TRUE	PRUPE.6G127400	AT3G52800	1
ORTHO04D000224	NAC domain containing protein 46	AT3G04060	TRUE	317	1	1	normal_1_158	110.1858348	68.43397399	52	35	35	TRUE			1
ORTHO04D005502	hypothetical protein	AT4G14450	TRUE	318	1	1	normal_1_159	154.5233826	135.4491483	14	8	8	TRUE			1
ORTHO04D005076	K-box region and MADS-box transcription factor family protein	AT5G20240	TRUE	319	1	1	normal_1_160	170.2457533	89.09676433	12	15	15	TRUE			1
ORTHO04D004838	major centromere autoantigen B-like protein	AT4G31510	TRUE	320	1	1	normal_1_161	101.0963277	154.4211333	12	8	8	TRUE			1
ORTHO04D001989	Calcium-binding EF-hand family protein	AT1G54450	TRUE	321	1	1	normal_1_162	188.6911956	107.2072423	6	3	3	TRUE			1
ORTHO04D001128	beta-1%2C4-N-acetylgluc aminyltransferase family protein	beta-1,4-N-acetylglucosaminyltransferase family protein	TRUE	322	4	2	normal_4_140	88.43132018	153.4498901	7	4	4	TRUE	PRUPE.1G245800	AT5G14480	1
ORTHO04D000813	Calcium-binding protein CML38	CML31	TRUE	323	4	2	normal_4_141	-68.11489062	70.49407937	19	16	16	TRUE	PRUPE.5G000600	AT3G01830	1
ORTHO04D000768	DA1	AT1G19270	TRUE	324	1	1	normal_1_163	42.56826999	104.1632048	7	6	6	TRUE			1
ORTHO04D000325	Metalloendoproteinase 2-MMP	2MMP	TRUE	325	4	2	normal_4_142	-25.60232544	168.1444559	14	10	10	TRUE	PRUPE.1G261000	AT1G70170	1
ORTHO04D009900	transmembrane protein	AT2G41610	TRUE	326	2	3	normal_2_11	75.31313866	182.8444358	28	24	24	TRUE			1
ORTHO04D001031	glucuronoxylan glucuronosyltransferase%2C putative	AT5G22940	TRUE	327	1	1	normal_1_164	68.24004453	84.7192801	14	7	7	TRUE			1
ORTHO04D000452	blue-copper-binding protein	AT5G20230	TRUE	328	2	3	normal_2_12	61.73501987	75.19134292	31	27	27	TRUE			1
ORTHO04D002302	Basic-leucine zipper (bZIP) transcription factor family protein	AT3G58120	TRUE	329	1	1	normal_1_165	87.09443478	54.5630833	15	16	16	TRUE			1
ORTHO04D001387	AP2/B3-like transcriptional factor family protein	AT3G26790	TRUE	330	1	1	normal_1_166	64.54534305	75.26679169	21	23	23	TRUE			1
ORTHO04D001024	basic leucine zipper 25	AT3G54620	TRUE	331	1	1	normal_1_167	33.93959568	131.0977812	12	9	9	TRUE			1
ORTHO04D000638	B-box zinc finger family protein	AT4G39070	TRUE	332	1	1	normal_1_168	68.42059738	145.3015863	13	10	10	TRUE			1
ORTHO04D000201	basic leucine-zipper 2	AT2G18160	TRUE	333	1	1	normal_1_169	72	108	31	15	15	TRUE			1
ORTHO04D003493	F-box protein SKIP27	SKIP27	TRUE	334	4	2	normal_4_143	-59.22994946	175.0001058	12	9	9	TRUE	PRUPE.4G036800	AT1G61340	1
ORTHO04D001329	ROH1%2C putative (DUF793)	UPF0496 protein 4	TRUE	335	4	2	normal_4_144	-142.1034088	2.677726746	19	14	14	TRUE	PRUPE.8G031200	AT4G23530	1
ORTHO04D000594	Probable receptor-like protein kinase At2g47060	Receptor-like protein kinase At2g47060	TRUE	336	4	2	normal_4_145	97.04829406	110.2688904	13	9	9	TRUE	PRUPE.3G003900	AT2G30740	1
ORTHO04D004909	Protein ENHANCED DISEASE RESISTANCE 4	EDR4	TRUE	337	4	2	normal_4_146	-10.52141463	-153.9452057	14	9	9	TRUE	PRUPE.2G265800	AT5G05190	1
ORTHO04D001074	basic helix-loop-helix (bHLH) DNA-binding superfamily protein	AT1G05710	TRUE	338	1	1	normal_1_170	98.18446095	35.9101003	13	12	12	TRUE			1
ORTHO04D000900	NAD(P)H-quinone oxidoreductase subunit%2C putative (DUF581)	AT3G22550	TRUE	339	1	1	normal_1_171	62.83157053	146.0278603	6	5	5	TRUE			1
ORTHO04D000852	B-box type zinc finger family protein	AT3G21890	TRUE	340	1	1	normal_1_172	108	108	13	11	11	TRUE			1
ORTHO04D000695	basic helix-loop-helix 32	AT3G25710	TRUE	341	1	1	normal_1_173	168.5318287	137.6313284	6	5	5	TRUE			1
ORTHO04D005137	S-adenosyl-L-methionine-dependent methyltransferases superfamily protein	AT5G14600	TRUE	342	1	1	normal_1_174	212.4769551	144.360646	2	2	2	TRUE			1
ORTHO04D003468	diacylglycerol kinase 3	AT2G18730	TRUE	343	1	1	normal_1_175	175.2403118	120.2725741	4	4	4	TRUE			1
ORTHO04D001770	SAUR-like auxin-responsive protein family	AT4G00880	TRUE	344	1	1	normal_1_176	125.7741482	147.9295777	11	8	8	TRUE			1
ORTHO04D000283	Homeobox-leucine zipper protein 4 (HB-4) / HD-ZIP protein	AT4G17460	TRUE	345	1	1	normal_1_177	134.3624757	102.9479873	22	21	21	TRUE			1
ORTHO04D000183	Mitogen-activated protein kinase kinase kinase 18	MAPKKK18	TRUE	346	4	2	normal_4_147	42.97930038	54.02127903	22	13	13	TRUE	PRUPE.6G054400	AT5G67080	1
ORTHO04D001421	winged-helix DNA-binding transcription factor family protein	AT1G47870	TRUE	347	1	1	normal_1_178	121.7430915	53.15302235	27	19	19	TRUE			1
ORTHO04D001117	nucleoside diphosphate kinase 2	AT5G63310	TRUE	348	1	1	normal_1_179	157.3437638	131.9686494	10	7	7	TRUE			1
ORTHO04D002418	Wall-associated receptor kinase-like 14	WAKL14	TRUE	349	4	2	normal_4_148	23.31873681	70.31131744	19	8	8	TRUE	PRUPE.7G145100	AT2G23450	1
ORTHO04D001059	Probable WRKY transcription factor 53	WRKY53	TRUE	350	4	2	normal_4_149	112.6190901	-58.77892974	128	98	98	TRUE	PRUPE.2G307400	AT2G46400	1
ORTHO04D000372	Transducin/WD40 repeat-like superfamily protein	AT3G18950	TRUE	351	1	1	normal_1_180	151.0117995	110.8976409	12	10	10	TRUE			1
ORTHO04D000174	myb domain protein 108	AT3G06490	TRUE	352	1	1	normal_1_181	96.92570014	56.67153536	28	19	19	TRUE			1
ORTHO04D000295	ankyrin	AT5G54610	TRUE	353	2	3	normal_2_13	65.47652581	81.72642646	36	26	26	TRUE			1
ORTHO04D000349	Probable galacturon yltransferase-like 3	GATL3	TRUE	354	4	2	normal_4_150	-138.8016968	72.85812377	21	15	15	TRUE	PRUPE.1G305600	AT4G02130	1
ORTHO04D000168	NAC domain-containing protein 2	NAC002	TRUE	355	4	2	normal_4_151	-22.11430599	-45.58934402	87	54	54	TRUE	PRUPE.6G238600	AT1G01720	1
ORTHO04D002300	Ypt/Rab-GAP domain of gyp1p superfamily protein	AT5G41940	TRUE	356	2	3	normal_2_14	41.7810933	17.24179097	7	3	3	TRUE			1
ORTHO04D000937	nuclear factor Y%2C subunit A5	AT1G54160	TRUE	357	1	1	normal_1_182	131.4900538	146.1615192	11	9	9	TRUE			1
ORTHO04D000162	PLATZ transcription factor family protein	PLATZ transcription factor	TRUE	358	4	2	normal_4_152	-67.71299695	-86.00874945	20	11	11	TRUE	PRUPE.5G034300	AT1G76590	1
ORTHO04D000966	hypothetical protein (DUF1645)	Hypothetical protein (DUF1645)	TRUE	359	4	2	normal_4_153	-109.065849	113.2490997	19	12	12	TRUE	PRUPE.5G173800	AT1G23710	1
ORTHO04D000938	WRKY DNA-binding transcription factor 70	WRKY70	TRUE	360	4	2	normal_4_154	89.38269043	-65.38160718	24	15	15	TRUE	PRUPE.2G265000	AT1G80590	1
ORTHO04D000503	OCS-element binding factor 5	AT5G06960	TRUE	361	1	1	normal_1_183	56.01574377	116.3777247	18	11	11	TRUE			1
ORTHO04D000161	WRKY transcription factor 6	WRKY6	TRUE	362	4	2	normal_4_155	104.1169511	-84.45224374	163	111	111	TRUE	PRUPE.4G017600	AT1G80840	1
ORTHO04D008476	root UVB sensitive protein (Protein of unknown function%2C DUF647)	AT1G13770	TRUE	363	2	3	normal_2_15	16.13653132	60.58817793	9	7	7	TRUE			1
ORTHO04D007384	Protein kinase superfamily protein	AT5G42440	TRUE	364	2	3	normal_2_16	182.6163326	50.5248631	11	8	8	TRUE			1
ORTHO04D002089	RING/FYVE/PHD-type zinc finger family protein	PRUPE.4G068300	TRUE	365	4	2	normal_4_156	40.23487853	-50.90627289	4	2	2	TRUE	PRUPE.4G068300	AT3G43230	1
ORTHO04D002045	Leucine-rich receptor-like protein kinase family protein	AT1G17230	TRUE	366	2	3	normal_2_17	198.9546146	116.2893894	22	15	15	TRUE			1
ORTHO04D001658	receptor-like kinase 902	AT3G17840	TRUE	367	2	3	normal_2_18	109.731302	74.5344133	37	27	27	TRUE			1
ORTHO04D000510	O-acyltransferase (WSD1-like) family protein	AT3G49210	TRUE	368	2	3	normal_2_19	87.53823518	191.8961263	22	17	17	TRUE			1
ORTHO04D000430	DNAJ heat shock N-terminal domain-containing protein	AT2G35540	TRUE	369	1	1	normal_1_184	36	120	5	4	4	TRUE			1
ORTHO04D000416	ankyrin	AT3G13950	TRUE	370	2	3	normal_2_20	98.05933733	185.078457	28	23	23	TRUE			1
ORTHO04D000256	RING/U-box superfamily protein	AT5G47610	TRUE	371	2	3	normal_2_21	76.4525178	159.388552	43	30	30	TRUE			1
ORTHO04D000245	PLAC8 family protein	AT1G52200	TRUE	372	1	1	normal_1_185	69.90309302	89.29530777	17	11	11	TRUE			1
ORTHO04D000197	ERD (early-responsive to dehydration stress) family protein	AT4G04340	TRUE	373	2	3	normal_2_22	155.6205729	190.1361372	28	16	16	TRUE			1
ORTHO04D000188	RING/U-box superfamily protein	AT1G72310	TRUE	374	2	3	normal_2_23	151.9900369	55.28054548	38	16	16	TRUE			1
ORTHO04D001085	Zinc finger protein ZAT10	ZAT10	TRUE	375	4	2	normal_4_157	-70.03081311	-63.02280426	162	129	129	TRUE	PRUPE.1G424300	AT1G27730	1
ORTHO04D000599	Calcium-binding protein KRP1	KRP1	TRUE	376	4	2	normal_4_158	-29.68616215	44.11060838	22	14	14	TRUE	PRUPE.4G033300	AT4G27280	1
ORTHO04D000566	Protein phosphatase 2C family protein	AT5G06750	TRUE	377	1	1	normal_1_186	60	120	8	8	8	TRUE			1
ORTHO04D000394	phytochrome interacting factor 3	AT1G09530	TRUE	378	1	1	normal_1_187	105.9850659	88.72268371	259	191	191	TRUE			1
ORTHO04D000148	autoinhibited Ca(2+)-ATPase%2C isoform 4	AT2G41560	TRUE	379	2	3	normal_2_24	199.4085744	105.4601699	36	16	16	TRUE			1
ORTHO04D000140	O-methyltransferase family protein	AT1G76790	TRUE	380	1	1	normal_1_188	55.78119845	92.08036758	18	13	13	TRUE			1
ORTHO04D000138	ATP binding cassette subfamily B4	AT2G47000	TRUE	381	2	3	normal_2_25	97.60071242	29.16474795	12	5	5	TRUE			1
ORTHO04D002011	Transmembrane proteins 14C	AT3G20510	TRUE	382	2	3	normal_2_26	125.3751207	40.72133315	23	10	10	TRUE			1
ORTHO04D000993	polyadenylate-binding protein 1-B-binding protein	AT1G31130	TRUE	383	2	3	normal_2_27	46.17811014	106.564827	37	18	18	TRUE			1
ORTHO04D000543	tetraspanin8	AT2G23810	TRUE	384	2	3	normal_2_28	56.33873035	99.34486073	44	26	26	TRUE			1
ORTHO04D000250	Protein kinase superfamily protein	AT4G32710	TRUE	385	2	3	normal_2_29	116.5577047	196.0554495	46	27	27	TRUE			1
ORTHO04D002498	protein phosphatase 2A subunit A2	AT3G25800	TRUE	386	1	1	normal_1_189	116.8685536	166.7648177	8	6	6	TRUE			1
ORTHO04D000131	Pathogenesis-related thaumatin superfamily protein	AT4G36010	TRUE	387	1	1	normal_1_190	158.8380617	56.91607923	23	16	16	TRUE			1
ORTHO04D000484	Copine (Calcium-dependent phospholipid-binding protein) family	AT5G63970	TRUE	388	1	1	normal_1_191	105.2368067	56.19564805	12	6	6	TRUE			1
ORTHO04D000127	Probable linoleate 9S-lipoxygenase 5	LOX1.5	TRUE	389	4	2	normal_4_159	-284.6643372	11.64528367	21	13	13	TRUE	PRUPE.6G324400	AT1G72520	1
ORTHO04D000405	multidrug resistance-associated protein 7	AT3G13100	TRUE	390	2	3	normal_2_30	241.140161	90.90509593	11	4	4	TRUE			1
ORTHO04D000126	F-box associated ubiquitination effector family protein	AT2G32470	TRUE	391	1	1	normal_1_192	126.4179964	111.9485316	14	12	12	TRUE			1
ORTHO04D001902	chlorophyllase 1	AT1G19670	TRUE	392	5	4	normal_5_9	36.64957222	31.5942271	11	5	5	TRUE			1
ORTHO04D001195	D-mannose binding lectin protein with Apple-like carbohydrate-binding domain-containing protein	AT1G78860	TRUE	393	1	1	normal_1_193	181.3223988	103.9788262	7	3	3	TRUE			1
ORTHO04D000272	annexin 3	AT2G38760	TRUE	394	2	3	normal_2_31	165.3646381	36.84609034	13	6	6	TRUE			1
ORTHO04D000515	Probable WRKY transcription factor 7	WRKY7	TRUE	395	4	2	normal_4_160	120.2623369	-96.88027554	38	28	28	TRUE	PRUPE.6G230600	AT3G04670	1
ORTHO04D009610	Excinuclease ABC%2C C subunit%2C N-terminal	AT5G43210	TRUE	396	1	1	normal_1_194	77.46399047	227.1746761	1	1	1	TRUE			1
ORTHO04D009338	Calcineurin-like metallo-phosphoesterase superfamily protein	AT5G42370	TRUE	397	2	3	normal_2_32	65.81488817	178.7406697	21	20	20	TRUE			1
ORTHO04D007186	Leucine-rich repeat protein kinase family protein	AT2G42290	TRUE	398	1	1	normal_1_195	168	120	7	4	4	TRUE			1
ORTHO04D006788	Cleavage and polyadenylation specificity factor (CPSF) A subunit protein	AT3G11960	TRUE	399	1	1	normal_1_196	206.8795923	153.7897742	2	2	2	TRUE			1
ORTHO04D006741	Peptidase C12%2C ubiquitin carboxyl-terminal hydrolase 1	AT1G65650	TRUE	400	1	1	normal_1_197	131.651742	214.6225446	3	3	3	TRUE			1
ORTHO04D006431	Adenine nucleotide alpha hydrolases-like superfamily protein	AT2G21620	TRUE	401	1	1	normal_1_198	175.8151395	214.0874382	1	1	1	TRUE			1
ORTHO04D006330	photosystem II reaction center PSB29 protein	AT2G20890	TRUE	402	1	1	normal_1_199	90.84778491	220.3582228	2	2	2	TRUE			1
ORTHO04D006065	cytochrome c oxidase assembly protein CtaG / Cox11 family	AT1G02410	TRUE	403	1	1	normal_1_200	87.85689693	187.1744509	2	2	2	TRUE			1
ORTHO04D005143	high cyclic electron flow 1	AT3G54050	TRUE	404	1	1	normal_1_201	76.93277347	169.5482782	4	4	4	TRUE			1
ORTHO04D004392	BTB and TAZ domain protein 2	AT3G48360	TRUE	405	1	1	normal_1_202	59.22036357	142.7883224	7	6	6	TRUE			1
ORTHO04D004245	ATPase%2C F0/V0 complex%2C subunit C protein	AT4G32530	TRUE	406	1	1	normal_1_203	120.8082719	229.4531997	1	1	1	TRUE			1
ORTHO04D004135	translocon at the outer envelope membrane of chloroplasts 34	AT5G05000	TRUE	407	1	1	normal_1_204	164.8048138	217.4794132	1	1	1	TRUE			1
ORTHO04D004072	histone-lysine N-methyltransferase SETD1B-like protein	AT5G03670	TRUE	408	1	1	normal_1_205	59.17616485	157.181709	3	3	3	TRUE			1
ORTHO04D003752	N-acetyl-l-glutamate synthase 1	AT2G22910	TRUE	409	1	1	normal_1_206	134.9704075	159.0131288	3	3	3	TRUE			1
ORTHO04D003571	Pyridine nucleotide-disulfide oxidoreductase family protein	AT1G74470	TRUE	410	1	1	normal_1_207	166.1917798	166.5940882	2	2	2	TRUE			1
ORTHO04D003380	myb-like transcription factor family protein	AT1G25550	TRUE	411	1	1	normal_1_208	122.4019986	104.8734655	40	28	28	TRUE			1
ORTHO04D003351	TBP-associated factor 4B	AT1G27720	TRUE	412	1	1	normal_1_209	128.5288156	221.073235	4	3	3	TRUE			1
ORTHO04D003302	Methylenetetrahydrofolate reductase family protein	AT5G38710	TRUE	413	1	1	normal_1_210	101.2190128	159.8478439	7	7	7	TRUE			1
ORTHO04D003091	stress response NST1-like protein	AT4G25670	TRUE	414	1	1	normal_1_211	115.7470807	175.4491053	3	3	3	TRUE			1
ORTHO04D002960	Glutaredoxin-C9	GRXC9	TRUE	415	4	2	normal_4_161	146.6987305	-193.7036285	21	14	14	TRUE	PRUPE.4G053500	AT1G28480	1
ORTHO04D002629	17.6 kDa class II heat shock protein	AT4G14830	TRUE	416	1	1	normal_1_212	173.0596071	210.7948311	1	1	1	TRUE			1
ORTHO04D002545	Hypoxia-responsive family protein	AT5G27760	TRUE	417	1	1	normal_1_213	101.1705809	67.41295735	1	1	1	TRUE			1
ORTHO04D002257	phospholipase D beta 1	AT2G42010	TRUE	418	1	1	normal_1_214	123.2316105	163.8356616	5	5	5	TRUE			1
ORTHO04D002127	EPS15 homology domain 1	AT3G20290	TRUE	419	1	1	normal_1_215	182.238917	205.8727139	1	1	1	TRUE			1
ORTHO04D002096	hypothetical protein	AT3G43850	TRUE	420	1	1	normal_1_216	94.78525216	168.7252091	4	4	4	TRUE			1
ORTHO04D002016	6-phosphogluconate dehydrogenase family protein	AT3G02360	TRUE	421	1	1	normal_1_217	70.58775571	-2.663108169	1	1	1	TRUE			1
ORTHO04D002014	Clp ATPase	AT3G48870	TRUE	422	1	1	normal_1_218	53.22992162	148.1669552	4	4	4	TRUE			1
ORTHO04D001930	IQ-domain 24	AT5G07240	TRUE	423	1	1	normal_1_219	60.39871207	147.2992257	6	7	7	TRUE			1
ORTHO04D001848	Octicosapeptide/Phox/Bem1p family protein	AT3G26510	TRUE	424	1	1	normal_1_220	82.16382348	137.4549551	17	10	10	TRUE			1
ORTHO04D001835	mitochondrial acyl carrier protein 2	AT1G65290	TRUE	425	1	1	normal_1_221	46.39617154	157.7792682	2	2	2	TRUE			1
ORTHO04D001716	Ribosomal protein L30/L7 family protein	AT3G13580	TRUE	426	1	1	normal_1_222	151.1377777	142.2833408	7	7	7	TRUE			1
ORTHO04D001646	alpha-mannosidase 3	AT1G30000	TRUE	427	1	1	normal_1_223	145.0257686	225.6251828	1	1	1	TRUE			1
ORTHO04D001637	DEK domain-containing chromatin associated protein	AT5G55660	TRUE	428	1	1	normal_1_224	179.8076746	181.4035203	3	3	3	TRUE			1
ORTHO04D001616	60S ribosomal protein L18	AT2G47570	TRUE	429	1	1	normal_1_225	154.7410554	144.2371003	6	6	6	TRUE			1
ORTHO04D001496	Cupredoxin superfamily protein	AT4G12420	TRUE	430	1	1	normal_1_226	163.6674119	108.9395146	7	7	7	TRUE			1
ORTHO04D001432	Drought-responsive family protein	AT5G49230	TRUE	431	1	1	normal_1_227	117.1907188	72.63471836	8	6	6	TRUE			1
ORTHO04D001391	SKI/DACH domain protein	AT3G13980	TRUE	432	1	1	normal_1_228	157.1573442	149.9946221	3	3	3	TRUE			1
ORTHO04D001308	histone H2A 11	AT3G54560	TRUE	433	1	1	normal_1_229	210.5764926	120.8036933	7	7	7	TRUE			1
ORTHO04D001073	Octicosapeptide/Phox/Bem1p (PB1) domain-containing protein / tetratricopeptide repeat (TPR)-containing protein	AT4G32070	TRUE	434	1	1	normal_1_230	168.355393	152.5711094	4	4	4	TRUE			1
ORTHO04D000935	ABC-2 type transporter family protein	AT1G53270	TRUE	435	2	3	normal_2_33	136.5663601	36.07046131	15	10	10	TRUE			1
ORTHO04D000861	Exostosin family protein	AT2G31990	TRUE	436	1	1	normal_1_231	157.8582187	162.1879041	6	3	3	TRUE			1
ORTHO04D000654	IQ-domain 2	AT5G03040	TRUE	437	1	1	normal_1_232	135.1722981	137.3416161	7	7	7	TRUE			1
ORTHO04D000640	UDP-D-glucuronate 4-epimerase 1	AT4G30440	TRUE	438	1	1	normal_1_233	157.7658633	139.5552163	13	5	5	TRUE			1
ORTHO04D000294	actin depolymerizing factor 6	AT2G31200	TRUE	439	1	1	normal_1_234	146.9471425	132.3093156	8	7	7	TRUE			1
ORTHO04D000285	potassium transport 2/3	AT4G22200	TRUE	440	2	3	normal_2_34	219.8833225	122.9488329	27	13	13	TRUE			1
ORTHO04D009158	cobalt ion transmembrane transporter	AT3G21580	TRUE	441	2	3	normal_2_35	9.123395767	141.5012737	15	15	15	TRUE			1
ORTHO04D003204	Calreticulin family protein	AT5G07340	TRUE	442	2	3	normal_2_36	21.65041152	179.6872464	8	8	8	TRUE			1
ORTHO04D001918	dehydroascorbate reductase 1	AT5G16710	TRUE	443	2	3	normal_2_37	61.59082391	30.30507922	16	12	12	TRUE			1
ORTHO04D000849	transcription factor bHLH155-like protein	AT2G31280	TRUE	444	1	1	normal_1_235	185.4810826	132.5976495	8	6	6	TRUE			1
ORTHO04D000203	Core-2/I-branching beta-1%2C6-N-acetylglucosaminyltransferase family protein	AT5G16170	TRUE	445	2	3	normal_2_38	56.20883389	119.2364047	44	34	34	TRUE			1
ORTHO04D000116	Bifunctional inhibitor/lipid-transfer protein/seed storage 2S albumin superfamily protein	AT2G45180	TRUE	446	1	1	normal_1_236	45.92101639	78.95449449	9	8	8	TRUE			1
ORTHO04D000111	glutathione S-transferase tau 6	AT2G29440	TRUE	447	1	1	normal_1_237	42.63103396	132.5356952	8	6	6	TRUE			1
ORTHO04D000103	C2H2-like zinc finger protein	AT1G14580	TRUE	448	1	1	normal_1_238	80.51688626	56.61626276	16	14	14	TRUE			1
ORTHO04D000299	PP2C protein (Clade A protein phosphatases type 2C)	AT5G59220	TRUE	449	1	1	normal_1_239	88.35874282	113.0253664	23	17	17	TRUE			1
ORTHO04D000102	homeobox 12	AT3G61890	TRUE	450	1	1	normal_1_240	64.89232709	94.24427394	14	14	14	TRUE			1
ORTHO04D000095	ankyrin repeat family protein	AT4G14400	TRUE	451	1	1	normal_1_241	64.49371511	146.4516189	7	6	6	TRUE			1
ORTHO04D000343	Zinc finger protein ZAT11	ZAT11	TRUE	452	4	2	normal_4_162	-44.75294544	-67.99643658	109	96	96	TRUE	PRUPE.6G249300	AT5G59820	1
ORTHO04D007538	transmembrane protein (DUF788)	AT4G30500	TRUE	453	2	3	normal_2_39	33.2436829	147.783632	24	23	23	TRUE			1
ORTHO04D004690	2-C-methyl-D-erythritol 4-phosphate cytidylyltransferase	AT3G13410	TRUE	454	2	3	normal_2_40	138.3122185	234.0578719	6	4	4	TRUE			1
ORTHO04D001636	MAPK/ERK kinase kinase 1	AT4G08500	TRUE	455	2	3	normal_2_41	81.05844001	261.7032371	7	3	3	TRUE			1
ORTHO04D000659	cysteine-rich RLK (RECEPTOR-like protein kinase) 42	AT5G40380	TRUE	456	2	3	normal_2_42	197.936522	133.9045116	19	14	14	TRUE			1
ORTHO04D000486	E3 ubiquitin-protein ligase ATL6	ATL6	TRUE	457	4	2	normal_4_163	-112.5903168	-66.64581299	27	17	17	TRUE	PRUPE.6G329500	AT4G40070	1
ORTHO04D000379	shaggy-like protein kinase 41	AT1G09840	TRUE	458	2	3	normal_2_43	18.84615937	161.3131212	20	11	11	TRUE			1
ORTHO04D000323	Malectin/receptor-like protein kinase family protein	AT5G38990	TRUE	459	2	3	normal_2_44	173.3144174	197.1539246	17	14	14	TRUE			1
ORTHO04D000289	cellulose synthase 1	AT4G32410	TRUE	460	2	3	normal_2_45	63.51402267	96.24563941	50	25	25	TRUE			1
ORTHO04D000086	CAP (Cysteine-rich secretory proteins%2C Antigen 5%2C and Pathogenesis-related 1 protein) superfamily protein	AT2G19980	TRUE	461	1	1	normal_1_242	90.12503204	149.1256558	16	10	10	TRUE			1
ORTHO04D004849	transmembrane protein	AT1G27290	TRUE	462	2	3	normal_2_46	23.41803346	77.90661239	14	14	14	TRUE			1
ORTHO04D007531	FAM210B-like protein%2C putative (DUF1279)	AT2G27290	TRUE	463	2	3	normal_2_47	38.84079223	133.2456714	26	23	23	TRUE			1
ORTHO04D002527	calmodulin-binding protein	AT5G56360	TRUE	464	2	3	normal_2_48	77.79436153	48.79080513	20	18	18	TRUE			1
ORTHO04D000893	O-fucosyltransferase family protein	AT5G15740	TRUE	465	2	3	normal_2_49	16.51186511	125.8979324	21	17	17	TRUE			1
ORTHO04D000173	Auxin-responsive family protein	AT2G04850	TRUE	466	2	3	normal_2_50	97.6215338	69.04863278	52	31	31	TRUE			1
ORTHO04D000137	cytochrome P450%2C family 81%2C subfamily D%2C polypeptide 8	AT4G37370	TRUE	467	2	3	normal_2_51	59.34484183	128.0258473	41	24	24	TRUE			1
ORTHO04D001745	Polyketide cyclase/dehydrase and lipid transport superfamily protein	AT4G17870	TRUE	468	1	1	normal_1_243	174.4792869	77.0098711	10	7	7	TRUE			1
ORTHO04D000066	GATA type zinc finger transcription factor family protein	AT5G56860	TRUE	469	1	1	normal_1_244	153.1117213	63.56390479	43	43	43	TRUE			1
ORTHO04D000063	AAA-ATPase ASD, mitochondrial	AATP1	TRUE	470	4	2	normal_4_164	56.88759095	128.1515936	20	14	14	TRUE	PRUPE.3G274100	AT5G17760	1
ORTHO04D007267	overexpressor of cationic peroxidase 3	AT5G11270	TRUE	471	1	1	normal_1_245	77.68070869	161.7820766	7	5	5	TRUE			1
ORTHO04D001471	Probable calcium-binding protein CML16	CML16	TRUE	472	4	2	normal_4_165	-77.72783147	49.54043901	15	9	9	TRUE	PRUPE.1G301400	AT3G25600	1
ORTHO04D000060	xyloglucan endotransglucosylase/hydrolase 6	AT5G65730	TRUE	473	1	1	normal_1_246	122.0034748	67.61718333	37	25	25	TRUE			1
ORTHO04D008098	chloroplast signal recognition particle component (CAO)	AT2G47450	TRUE	474	1	1	normal_1_247	131.2442372	142.5554715	11	11	11	TRUE			1
ORTHO04D006093	Transcriptional factor B3 family protein / auxin-responsive factor AUX/IAA-like protein	AT1G19850	TRUE	475	1	1	normal_1_248	148.8167555	141.0901676	12	8	8	TRUE			1
ORTHO04D003903	Exocyst complex component SEC5	AT1G21170	TRUE	476	1	1	normal_1_249	157.5259506	190.1751349	7	6	6	TRUE			1
ORTHO04D001065	Exocyst complex component EXO70H1	EXO70H1	TRUE	477	4	2	normal_4_166	-166.5598508	-190.7702163	23	14	14	TRUE	PRUPE.6G247200	AT3G09520	1
ORTHO04D000454	Integrase-type DNA-binding superfamily protein	AT4G39780	TRUE	478	1	1	normal_1_250	159.4104631	91.8380913	18	12	12	TRUE			1
ORTHO04D000262	homeobox protein 30	AT5G15210	TRUE	479	1	1	normal_1_251	133.6229189	120.6332537	23	18	18	TRUE			1
ORTHO04D000061	NAD(P)-binding Rossmann-fold superfamily protein	AT5G19440	TRUE	480	1	1	normal_1_252	169.3672145	96.05001264	11	8	8	TRUE			1
ORTHO04D000057	Leucine-rich repeat transmembrane protein kinase	AT1G07650	TRUE	481	2	3	normal_2_52	142.0924236	198.545237	33	19	19	TRUE			1
ORTHO04D005320	NTM1-like 8	AT2G27300	TRUE	482	2	3	normal_2_53	163.7902335	86.92935096	41	27	27	TRUE			1
ORTHO04D000809	LJRHL1-like 1	AT2G24260	TRUE	483	1	1	normal_1_253	92.6183367	104.2257421	27	21	21	TRUE			1
ORTHO04D000764	Hypersensitive-induced response protein 2	HIR2	TRUE	484	4	2	normal_4_167	170.0929565	-26.74955533	12	8	8	TRUE	PRUPE.1G268100	AT3G01290	1
ORTHO04D000055	glycosyl hydrolase 9B7	AT1G75680	TRUE	485	1	1	normal_1_254	147.9373539	68.11247414	22	19	19	TRUE			1
ORTHO04D001404	BRI1 like	AT1G55610	TRUE	486	1	1	normal_1_255	83.80153513	153.0296367	19	12	12	TRUE			1
ORTHO04D000053	Berberine bridge enzyme-like 1	SEC1A	TRUE	487	4	2	normal_4_168	85.469944	-139.3940125	23	13	13	TRUE	PRUPE.4G157300	AT1G30700	1
ORTHO04D002508	Ferrochelatase-2, chloroplastic	FC2	TRUE	488	4	2	normal_4_169	7.321145052	-9.021011358	16	16	16	TRUE	PRUPE.1G414400	AT2G30390	1
ORTHO04D002420	Zinc transporter 11	ZIP11	TRUE	489	4	2	normal_4_170	-10.85057641	10.41679	5	2	2	TRUE	PRUPE.4G241000	AT1G55910	1
ORTHO04D001690	NAC domain containing protein 83	AT5G13180	TRUE	490	1	1	normal_1_256	94.34544337	140.8328451	15	11	11	TRUE			1
ORTHO04D000992	Lipid ph phate ph phatase 2	LPP2	TRUE	491	4	2	normal_4_171	-120.3299408	140.007431	13	10	10	TRUE	PRUPE.1G317500	AT1G15080	1
ORTHO04D000715	Nucleotide-sugar transporter family protein	AT5G04160	TRUE	492	2	3	normal_2_54	107.8582252	30.64114029	17	11	11	TRUE			1
ORTHO04D000679	Lysine-specific demethylase JMJ18	JMJ18	TRUE	493	4	2	normal_4_172	3.986705774	-39.48282242	3	2	2	TRUE	PRUPE.4G102200	AT1G08620	1
ORTHO04D000506	Integrase-type DNA-binding superfamily protein	AT2G38340	TRUE	494	1	1	normal_1_257	106.0937422	124.3378512	40	29	29	TRUE			1
ORTHO04D000442	nodulin MtN21 /EamA-like transporter family protein	AT3G28070	TRUE	495	2	3	normal_2_55	112.4927539	3.163459277	11	6	6	TRUE			1
ORTHO04D000355	transmembrane protein%2C putative (DUF679)	AT4G24310	TRUE	496	2	3	normal_2_56	74.50153877	191.9550261	29	20	20	TRUE			1
ORTHO04D000119	detoxifying efflux carrier 35	AT4G25640	TRUE	497	2	3	normal_2_57	77.8966358	104.3183264	54	39	39	TRUE			1
ORTHO04D000048	NAC domain-containing protein 82	NAC082	TRUE	498	4	2	normal_4_173	-128.2584238	-114.8068252	154	104	104	TRUE	PRUPE.8G035500	AT3G49530	1
ORTHO04D006019	RNA-binding (RRM/RBD/RNP motifs) family protein	AT2G43370	TRUE	499	1	1	normal_1_258	144.8718302	-30.99280118	4	2	2	TRUE			1
ORTHO04D000322	rotamase CYP 4	AT3G62030	TRUE	500	1	1	normal_1_259	133.5611429	67.64045941	15	12	12	TRUE			1
ORTHO04D000045	Ethylene-responsive transcription factor 2	ERF2	TRUE	501	4	2	normal_4_174	-276.5065002	-27.00711158	206	153	153	TRUE	PRUPE.2G272300	AT5G07580	1
ORTHO04D010622	Serine/Threonine-kinase RLCKVII protein	AT1G07860	TRUE	502	2	3	normal_2_58	76.53533431	134.130694	37	35	35	TRUE			1
ORTHO04D006800	O-fucosyltransferase family protein	AT3G26370	TRUE	503	2	3	normal_2_59	31.88271361	115.497455	21	21	21	TRUE			1
ORTHO04D004058	ephrin-A3 protein	AT1G16170	TRUE	504	2	3	normal_2_60	28.50774754	187.8260335	12	12	12	TRUE			1
ORTHO04D001295	Transmembrane amino acid transporter family protein	AT1G08230	TRUE	505	2	3	normal_2_61	102.5128747	61.80464476	25	24	24	TRUE			1
ORTHO04D000608	Late embryogenesis abundant (LEA) hydroxyproline-rich glycoprotein family	AT3G52470	TRUE	506	2	3	normal_2_62	62.93435878	139.0141235	35	29	29	TRUE			1
ORTHO04D000120	calmodulin-like domain protein kinase 9	AT5G23580	TRUE	507	1	1	normal_1_260	118.7803899	151.3089221	76	58	58	TRUE			1
ORTHO04D000058	AUX/IAA transcriptional regulator family protein	AT5G43700	TRUE	508	1	1	normal_1_261	123.5957076	130.2058498	29	22	22	TRUE			1
ORTHO04D000050	Heat stress transcription factor B-1	HSFB1	TRUE	509	4	2	normal_4_175	-25.52815247	-70.42888495	108	86	86	TRUE	PRUPE.4G046000	AT5G62020	1
ORTHO04D000056	Disease resistance protein (CC-NBS-LRR class) family	AT1G15890	TRUE	510	1	1	normal_1_262	111.2838448	134.1361948	19	15	15	TRUE			1
ORTHO04D000041	Leucine-rich repeat receptor-like protein kinase family protein	AT4G08850	TRUE	511	1	1	normal_1_263	105.9639757	165.6875924	5	4	4	TRUE			1
ORTHO04D000036	beta glucosidase 8	AT3G62750	TRUE	512	1	1	normal_1_264	68.34286411	112.1283058	21	16	16	TRUE			1
ORTHO04D002947	HSP20-like chaperones superfamily protein	AT5G51440	TRUE	513	1	1	normal_1_265	144	168	14	9	9	TRUE			1
ORTHO04D000035	UDP-glucosyl transferase 72B3	AT1G01420	TRUE	514	1	1	normal_1_266	149.2486639	108.0973778	16	15	15	TRUE			1
ORTHO04D000033	Receptor-like protein EIX2	EIX2	TRUE	515	4	2	normal_4_176	-71.81438446	-235.1328611	3	2	2	TRUE	PRUPE.2G155900	AT2G34930	1
ORTHO04D004202	Leucine-rich repeat protein kinase family protein	AT2G31880	TRUE	516	2	3	normal_2_63	180.5863686	176.1881273	32	17	17	TRUE			1
ORTHO04D002245	cold regulated 413 plasma membrane 1	AT2G15970	TRUE	517	2	3	normal_2_64	86.81482832	65.5681493	29	22	22	TRUE			1
ORTHO04D001169	LAG1 longevity assurance-like protein	AT1G13580	TRUE	518	2	3	normal_2_65	107.516613	205.9453582	18	16	16	TRUE			1
ORTHO04D001158	Mitogen-activated protein kinase kinase 5	MAP3K5	TRUE	519	4	2	normal_4_177	72.48400159	76.11834695	33	18	18	TRUE	PRUPE.3G168400	AT1G73500	1
ORTHO04D001092	Protein phosphatase 2C family protein	AT2G30020	TRUE	520	2	3	normal_2_66	201.8656823	70.51214555	28	14	14	TRUE			1
ORTHO04D000871	ABC-2 type transporter family protein	AT1G51500	TRUE	521	2	3	normal_2_67	95.12919142	86.56603025	41	34	34	TRUE			1
ORTHO04D000712	Nucleotide-sugar transporter family protein	AT4G18205	TRUE	522	2	3	normal_2_68	194.4706463	100.4164494	17	15	15	TRUE			1
ORTHO04D000561	beta-1%2C3-glucanase	AT5G42100	TRUE	523	2	3	normal_2_69	77.85782492	170.2712242	41	26	26	TRUE			1
ORTHO04D000521	lysine histidine transporter 1	AT5G40780	TRUE	524	2	3	normal_2_70	88.39153879	77.42787669	29	27	27	TRUE			1
ORTHO04D000426	Sulfite exporter TauE/SafE family protein	AT2G25737	TRUE	525	2	3	normal_2_71	132.0217637	194.6897022	29	20	20	TRUE			1
ORTHO04D000317	thioredoxin H-type 8	AT1G69880	TRUE	526	2	3	normal_2_72	135.385836	68.88667427	44	33	33	TRUE			1
ORTHO04D000301	Auxin efflux carrier family protein	AT1G23080	TRUE	527	2	3	normal_2_73	91.25499732	171.22868	53	38	38	TRUE			1
ORTHO04D000251	Protein kinase superfamily protein	AT5G24010	TRUE	528	2	3	normal_2_74	183.1589635	148.0288379	32	26	26	TRUE			1
ORTHO04D000213	Major facilitator superfamily protein	AT1G19450	TRUE	529	2	3	normal_2_75	97.67116179	101.7450753	58	34	34	TRUE			1
ORTHO04D000171	cytochrome P450%2C family 71%2C subfamily B%2C polypeptide 34	AT3G26300	TRUE	530	2	3	normal_2_76	185.87738	65.47058148	29	15	15	TRUE			1
ORTHO04D000122	cyclic nucleotide gated channel 10	AT1G01340	TRUE	531	2	3	normal_2_77	109.0690161	181.5287755	37	26	26	TRUE			1
ORTHO04D000092	K+ uptake permease 11	AT2G35060	TRUE	532	2	3	normal_2_78	183.0850715	159.0883012	30	20	20	TRUE			1
ORTHO04D000091	Seven transmembrane MLO family protein	AT2G39200	TRUE	533	2	3	normal_2_79	119.7132764	182.3811575	40	30	30	TRUE			1
ORTHO04D000069	receptor lectin kinase	AT2G37710	TRUE	534	2	3	normal_2_80	105.6279798	92.30776745	61	36	36	TRUE			1
ORTHO04D000054	3-ketoacyl-CoA synthase 11	AT2G26640	TRUE	535	1	1	normal_1_267	132.3561465	129.4608688	21	13	13	TRUE			1
ORTHO04D002430	TIFY domain/Divergent CCT motif family protein	AT1G70700	TRUE	536	5	4	normal_5_10	37.58525708	32.18434134	19	10	10	TRUE			1
ORTHO04D000458	Syntaxin-121	SYP121	TRUE	537	4	2	normal_4_178	-202.8812793	-192.9040154	41	23	23	TRUE	PRUPE.7G093400	AT1G08560	1
ORTHO04D000192	TEOSINTE BRANCHED 1%2C cycloidea and PCF transcription factor 3	AT1G53230	TRUE	538	1	1	normal_1_268	137.8991875	92.19109654	38	36	36	TRUE			1
ORTHO04D000062	Transcription factor MYB73	MYB73	TRUE	539	4	2	normal_4_179	-11.04863549	-92.35675812	65	35	35	TRUE	PRUPE.8G134900	AT3G55730	1
ORTHO04D000028	Homeodomain-like superfamily protein	AT2G02060	TRUE	540	1	1	normal_1_269	143.0453216	117.7973488	23	16	16	TRUE			1
ORTHO04D007745	VQ motif-containing protein	AT1G78310	TRUE	541	1	1	normal_1_270	132.7948975	171.6747979	3	2	2	TRUE			1
ORTHO04D006655	Calmodulin-binding protein 25	CAMBP25	TRUE	542	4	2	normal_4_180	-70.0894553	26.06402926	18	15	15	TRUE	PRUPE.6G310500	AT2G41010	1
ORTHO04D004359	VQ motif-containing protein	AT5G46780	TRUE	543	1	1	normal_1_271	9.272326213	104.9707713	5	2	2	TRUE			1
ORTHO04D003838	VQ motif-containing protein	VQ motif-containing protein	TRUE	544	4	2	normal_4_181	22.72051903	-163.5774689	11	10	10	TRUE	PRUPE.6G218300	AT2G22880	1
ORTHO04D003358	eukaryotic translation initiation factor 2 beta subunit	AT5G20920	TRUE	545	1	1	normal_1_272	26.05772558	199.6341068	3	2	2	TRUE			1
ORTHO04D002950	sigma factor binding protein 1	sigma factor binding protein 1	TRUE	546	4	2	normal_4_182	148.1078491	122.8026276	8	7	7	TRUE	PRUPE.2G041200	AT3G56710	1
ORTHO04D002441	basic helix-loop-helix (bHLH) DNA-binding superfamily protein	AT5G57150	TRUE	547	1	1	normal_1_273	64.86978156	161.3185967	5	4	4	TRUE			1
ORTHO04D002343	Plastid-lipid associated protein PAP / fibrillin family protein	AT4G22240	TRUE	548	1	1	normal_1_274	78.29459403	154.3551778	11	7	7	TRUE			1
ORTHO04D000782	MAP kinase substrate 1	AT3G18690	TRUE	549	1	1	normal_1_275	89.63825327	157.2284112	6	5	5	TRUE			1
ORTHO04D000527	Leucine-rich repeat protein kinase family protein	AT1G27190	TRUE	550	2	3	normal_2_81	78.73314297	112.051157	57	43	43	TRUE			1
ORTHO04D000341	MAP kinase 11	AT1G01560	TRUE	551	1	1	normal_1_276	107.7732257	125.9383387	64	43	43	TRUE			1
ORTHO04D000178	hypothetical protein (DUF506)	Cruciferin (DUF506)	TRUE	552	4	2	normal_4_183	-132.9890358	164.4554754	21	12	12	TRUE	PRUPE.8G233100	AT2G39650	1
ORTHO04D000025	WRKY transcription factor 44	WRKY44	TRUE	553	4	2	normal_4_184	81.86073352	-92.08548361	374	196	196	TRUE	PRUPE.6G244300	AT5G64810	1
ORTHO04D000261	general regulatory factor 7	AT3G02520	TRUE	554	1	1	normal_1_277	72.23875139	137.7403228	35	27	27	TRUE			1
ORTHO04D000023	Peroxidase superfamily protein	AT5G05340	TRUE	555	1	1	normal_1_278	66.14729916	145.8840893	13	8	8	TRUE			1
ORTHO04D000022	Cyclic dof factor 2	CDF2	TRUE	556	4	2	normal_4_185	-20.69368363	-115.6252747	49	28	28	TRUE	PRUPE.1G276000	AT4G38000	1
ORTHO04D000019	Dehydration-responsive element-binding protein 1D	DREB1D	TRUE	557	4	2	normal_4_186	-207.3346167	-31.42144346	135	92	92	TRUE	PRUPE.2G289500	AT3G50260	1
ORTHO04D000044	cysteine-rich RLK (RECEPTOR-like protein kinase) 13	AT4G23210	TRUE	558	2	3	normal_2_82	148.2735476	168.2861143	53	32	32	TRUE			1
ORTHO04D000018	receptor like protein 27	AT2G33060	TRUE	559	1	1	normal_1_279	99.47352139	150.7529311	12	6	6	TRUE			1
ORTHO04D005975	intracellular protein transporter	AT4G27610	TRUE	560	2	3	normal_2_83	212.6760202	137.3869002	15	14	14	TRUE			1
ORTHO04D002213	golgi snare 11	AT1G15880	TRUE	561	2	3	normal_2_84	243.5663537	116.4041515	7	5	5	TRUE			1
ORTHO04D001356	cation/H+ exchanger 4	AT3G44900	TRUE	562	2	3	normal_2_85	208.4719712	159.6240937	15	13	13	TRUE			1
ORTHO04D005834	TBP-associated factor 13	AT1G02680	TRUE	563	1	1	normal_1_280	87.41218875	166.7972032	9	8	8	TRUE			1
ORTHO04D002024	Probable calcium-binding protein CML46	CML46	TRUE	564	4	2	normal_4_187	-24.77513821	63.0433269	21	13	13	TRUE	PRUPE.3G266000	AT5G39670	1
ORTHO04D000924	DZC (Disease resistance/zinc finger/chromosome condensation-like region) domain containing protein	AT3G14000	TRUE	565	1	1	normal_1_281	108.3934682	116.1769841	16	11	11	TRUE			1
ORTHO04D000587	magnesium transporter%2C putative (DUF803)	AT4G09640	TRUE	566	2	3	normal_2_86	173.5221501	169.2822557	28	19	19	TRUE			1
ORTHO04D000572	calcium-dependent protein kinase 19	AT5G19450	TRUE	567	2	3	normal_2_87	71.53243542	80.90288698	54	27	27	TRUE			1
ORTHO04D000165	MATE efflux family protein	AT1G66780	TRUE	568	2	3	normal_2_88	88.34999229	98.02868954	54	40	40	TRUE			1
ORTHO04D000075	sugar transporter 14	AT1G77210	TRUE	569	2	3	normal_2_89	164.4363547	45.77141724	26	14	14	TRUE			1
ORTHO04D000013	F-box/FBD/LRR protein	AT2G42730	TRUE	570	1	1	normal_1_282	62.65399672	112.9409624	24	16	16	TRUE			1
ORTHO04D003805	GOLDEN2-like 2	AT5G44190	TRUE	571	1	1	normal_1_283	81.16500305	78.30890521	19	19	19	TRUE			1
ORTHO04D001883	tetratricopetide-repeat thioredoxin-like 3	AT2G42580	TRUE	572	1	1	normal_1_284	129.1656236	152.4025584	15	9	9	TRUE			1
ORTHO04D000797	Homeobox-leucine zipper family protein / lipid-binding START domain-containing protein	AT2G34710	TRUE	573	1	1	normal_1_285	128.0593782	100.6413288	43	29	29	TRUE			1
ORTHO04D000569	TRAF-like superfamily protein	AT5G53360	TRUE	574	1	1	normal_1_286	115.2335693	169.2075353	7	4	4	TRUE			1
ORTHO04D000249	response regulator 14	AT2G01760	TRUE	575	1	1	normal_1_287	122.7591152	133.8659086	19	18	18	TRUE			1
ORTHO04D000209	TCP family transcription factor	AT5G23280	TRUE	576	1	1	normal_1_288	136.2055043	83.62128488	41	30	30	TRUE			1
ORTHO04D000195	Exocyst complex component EXO70B1	EXO70B1	TRUE	577	4	2	normal_4_188	-223.6714783	-176.16919	24	16	16	TRUE	PRUPE.6G048000	AT1G07000	1
ORTHO04D000182	serine/threonine protein kinase 1	AT5G01820	TRUE	578	1	1	normal_1_289	81.86574629	131.7439567	27	18	18	TRUE			1
ORTHO04D000059	Integrase-type DNA-binding superfamily protein	AT4G37750	TRUE	579	1	1	normal_1_290	136.7516411	61.83152415	75	54	54	TRUE			1
ORTHO04D009473	peptidase	AT1G34640	TRUE	580	2	3	normal_2_90	48.50334515	148.0088721	33	31	31	TRUE			1
ORTHO04D007129	Rab5-interacting family protein	AT5G49540	TRUE	581	2	3	normal_2_91	128.8186231	132.9119081	57	56	56	TRUE			1
ORTHO04D005177	ubiquitin-conjugating enzyme 33	AT5G50430	TRUE	582	2	3	normal_2_92	141.9222587	120.7431926	67	66	66	TRUE			1
ORTHO04D005041	S-adenosyl-L-methionine-dependent methyltransferases superfamily protein	AT2G16030	TRUE	583	2	3	normal_2_93	102.5780609	196.7551462	21	20	20	TRUE			1
ORTHO04D004768	ubiquitin-conjugating enzyme 32	AT3G17000	TRUE	584	2	3	normal_2_94	121.5952692	154.712403	39	38	38	TRUE			1
ORTHO04D003525	PLC-like phosphodiesterases superfamily protein	AT4G38690	TRUE	585	2	3	normal_2_95	156.315453	71.36710297	26	22	22	TRUE			1
ORTHO04D003449	Transmembrane protein 97%2C Putative	AT1G05210	TRUE	586	2	3	normal_2_96	155.0276486	225.9861257	12	9	9	TRUE			1
ORTHO04D002756	BET1P/SFT1P-like protein 14A	AT3G58170	TRUE	587	2	3	normal_2_97	126.1688463	145.9403603	43	38	38	TRUE			1
ORTHO04D002713	U-box domain-containing protein 28	PUB28	TRUE	588	4	2	normal_4_189	-91.49980164	-51.24995423	18	13	13	TRUE	PRUPE.8G024500	AT5G09800	1
ORTHO04D002163	Late embryogenesis abundant (LEA) hydroxyproline-rich glycoprotein family	AT1G17620	TRUE	589	2	3	normal_2_98	113.7080695	152.5717419	44	36	36	TRUE			1
ORTHO04D001264	membrane-associated progesterone binding protein 3	AT3G48890	TRUE	590	2	3	normal_2_99	138.4339869	74.78153201	30	30	30	TRUE			1
ORTHO04D001082	purple acid phosphatase 3	AT1G14700	TRUE	591	2	3	normal_2_100	165.795762	112.216092	32	26	26	TRUE			1
ORTHO04D000564	Late embryogenesis abundant (LEA) hydroxyproline-rich glycoprotein family	AT1G65690	TRUE	592	2	3	normal_2_101	106.9882514	141.2070955	50	41	41	TRUE			1
ORTHO04D000557	4-coumarate--CoA ligase-like 5	4CLL5	TRUE	593	4	2	normal_4_190	-195.5771711	25.42226345	10	5	5	TRUE	PRUPE.1G355900	AT1G20510	1
ORTHO04D000554	Late embryogenesis abundant (LEA) hydroxyproline-rich glycoprotein family	AT2G35980	TRUE	594	2	3	normal_2_102	133.0499485	125.6958921	72	58	58	TRUE			1
ORTHO04D000524	acyl-CoA sterol acyl transferase 1	AT3G51970	TRUE	595	2	3	normal_2_103	44.46260973	216.4859782	11	8	8	TRUE			1
ORTHO04D000402	vesicle associated protein	AT3G60600	TRUE	596	2	3	normal_2_104	157.7575879	119.6007833	41	33	33	TRUE			1
ORTHO04D000326	MATE efflux family protein	AT1G58340	TRUE	597	2	3	normal_2_105	80.96297531	91.03325785	49	36	36	TRUE			1
ORTHO04D000151	Protein kinase superfamily protein	AT1G51620	TRUE	598	2	3	normal_2_106	102.9307094	131.9064792	105	74	74	TRUE			1
ORTHO04D000015	Protein kinase superfamily protein	AT1G66910	TRUE	599	2	3	normal_2_107	219.3836445	178.2249651	18	11	11	TRUE			1
ORTHO04D000009	S-domain-1 13	AT1G11350	TRUE	600	2	3	normal_2_108	158.7886116	175.9488062	41	29	29	TRUE			1
ORTHO04D010142	Leucine-rich repeat protein kinase family protein	AT4G20790	TRUE	601	2	3	normal_2_109	137.757099	101.8730396	68	61	61	TRUE			1
ORTHO04D006819	seven transmembrane domain protein	AT1G47640	TRUE	602	2	3	normal_2_110	134.5784335	134.849805	54	50	50	TRUE			1
ORTHO04D006053	COP9-signalosome 5B	AT1G71230	TRUE	603	1	1	normal_1_291	104.7306045	183.9241417	41	23	23	TRUE			1
ORTHO04D004397	Target SNARE coiled-coil domain protein	AT4G14600	TRUE	604	2	3	normal_2_111	143.1850497	133.2788826	56	50	50	TRUE			1
ORTHO04D004366	trichome birefringence-like protein (DUF828)	AT5G51640	TRUE	605	2	3	normal_2_112	57.18086626	152.9859627	26	25	25	TRUE			1
ORTHO04D004267	SNF7 family protein	AT3G10640	TRUE	606	2	3	normal_2_113	150.9888305	105.5018838	50	40	40	TRUE			1
ORTHO04D004211	camphor resistance CrcB family protein	AT2G41705	TRUE	607	2	3	normal_2_114	112.1626265	131.347694	42	40	40	TRUE			1
ORTHO04D004103	Cyclophilin-like peptidyl-prolyl cis-trans isomerase family protein	AT2G47320	TRUE	608	2	3	normal_2_115	123.4619058	125.0106136	59	57	57	TRUE			1
ORTHO04D001551	Cornichon family protein	AT4G12090	TRUE	609	2	3	normal_2_116	144.8108428	111.0385454	85	70	70	TRUE			1
ORTHO04D001207	IQ-domain 5	AT3G22190	TRUE	610	2	3	normal_2_117	137.8924749	118.4485116	70	61	61	TRUE			1
ORTHO04D000974	ZIM-LIKE 2	AT1G51600	TRUE	611	1	1	normal_1_292	38.79541954	131.4063101	11	8	8	TRUE			1
ORTHO04D000913	heptahelical protein 3	AT2G24150	TRUE	612	2	3	normal_2_118	126.9624628	123.0181455	64	61	61	TRUE			1
ORTHO04D000615	BRI1-associated receptor kinase	AT4G33430	TRUE	613	2	3	normal_2_119	141.7641559	177.9457144	36	27	27	TRUE			1
ORTHO04D000189	Cysteine/Histidine-rich C1 domain family protein	AT2G19650	TRUE	614	1	1	normal_1_293	121.4715215	110.9409397	43	34	34	TRUE			1
ORTHO04D000042	Serine/threonine-protein kinase RIPK	RIPK	TRUE	615	4	2	normal_4_191	88.44912677	60.59667292	25	15	15	TRUE	PRUPE.7G198400	AT2G05940	1
ORTHO04D000030	WALL ASSOCIATED KINASE (WAK)-LIKE 10	AT1G79680	TRUE	616	2	3	normal_2_120	164.7940597	143.7401073	47	38	38	TRUE			1
ORTHO04D000011	Pathogenesis-related genes transcriptional activator PTI6	PTI6	TRUE	617	4	2	normal_4_192	-199.2180476	-77.33279419	153	98	98	TRUE	PRUPE.6G039700	AT5G61890	1
ORTHO04D000007	Leucine-rich repeat protein kinase family protein	AT3G47570	TRUE	618	2	3	normal_2_121	195.0132758	181.0607464	23	12	12	TRUE			1
ORTHO04D003118	Transcription factor HY5	HY5	TRUE	619	4	2	normal_4_193	-91.66923524	-96.63904572	95	51	51	TRUE	PRUPE.1G478400	AT5G11260	1
ORTHO04D001867	Transcription factor ICE1	SCRM	TRUE	620	4	2	normal_4_194	40.17219543	-77.73148347	5	4	4	TRUE	PRUPE.5G143200	AT1G12860	1
ORTHO04D001587	carboxyl-terminal domain (ctd) phosphatase-like 2	AT5G01270	TRUE	621	1	1	normal_1_294	99.05541971	219.412184	4	2	2	TRUE			1
ORTHO04D001345	basic helix-loop-helix (bHLH) DNA-binding superfamily protein	AT1G63650	TRUE	622	1	1	normal_1_295	126.4422829	89.74241035	93	55	55	TRUE			1
ORTHO04D001270	CAPRICE-like MYB3	AT4G01060	TRUE	623	1	1	normal_1_296	99.37637662	127.0227336	11	12	12	TRUE			1
ORTHO04D000731	Basic helix-loop-helix (bHLH) DNA-binding family protein	AT1G32640	TRUE	624	5	4	normal_5_11	38.16306587	31.62266066	36	14	14	TRUE			1
ORTHO04D000621	Ethylene insensitive 3 family protein	AT3G20770	TRUE	625	1	1	normal_1_297	101.4010941	88.14414943	225	119	119	TRUE			1
ORTHO04D000581	K-box region and MADS-box transcription factor family protein	AT2G03710	TRUE	626	1	1	normal_1_298	102.3949727	90.21453157	374	210	210	TRUE			1
ORTHO04D000438	calmodulin 1	AT5G37780	TRUE	627	1	1	normal_1_299	96.2091862	116.5819476	51	27	27	TRUE			1
ORTHO04D000150	response regulator 4	AT1G10470	TRUE	628	1	1	normal_1_300	67.08924931	129.2065411	19	17	17	TRUE			1
ORTHO04D000121	Homeobox-leucine zipper family protein / lipid-binding START domain-containing protein	AT4G21750	TRUE	629	1	1	normal_1_301	142.2845145	69.65155259	22	20	20	TRUE			1
ORTHO04D000003	Anthocyanin regulatory C1 protein	Anthocyanin regulatory C1	TRUE	630	4	2	normal_4_195	16.70380592	-88.45360566	211	102	102	TRUE	PRUPE.5G065500	AT2G16720	1
