# Supplementary material for: Prunus persica plant endogenous peptides PpPep1 and PpPep2 cause PTI-like transcriptome reprogramming in peach and enhance resistance to Xanthomonas arboricola pv. pruni
Source: BMC Genomics. 2021 May 18;22:360. doi: 10.1186/s12864-021-07571-9 (PMC8132438; doi:10.1186/s12864-021-07571-9)
Supplement: Supplementary file 16 — Additional file 16. Edges input information needed for visualization of P. persica Pep DiNAR network (PEPN) on DiNAR. These databases were built using peach to A. thaliana translation based on orthologue gene information. [file 12864_2021_7571_MOESM16_ESM.txt]

geneID1	geneID2	reactionType	clusterID_geneID1	clusterID_geneID2	superClusterID_geneID1	superClusterID_geneID2	clusterOrigin_geneID1	clusterOrigin_geneID2	matchingClusters	networkSimplifiedNodeDegree_geneID1	networkSimplifiedNodeDegree_geneID2	superClusterSimplifiedNodeDegree_geneID1	superClusterSimplifiedNodeDegree_geneID2	clusterSimplifiedNodeDegree_geneID1	clusterSimplifiedNodeDegree_geneID2	exists
R-gene	ORTHO04D000341	activation	1	1	1	1	normal_1_1	normal_1_276	TRUE	1	64	1	43	1	43	1
ORTHO04D000780	ORTHO04D003585	unk_TF	1	1	1	1	normal_1_10	normal_1_103	TRUE	13	7	14	3	14	3	1
ORTHO04D000780	ORTHO04D001000	unk_TF	1	1	1	1	normal_1_10	normal_1_7	TRUE	13	6	14	5	14	5	1
ORTHO04D000780	ORTHO04D000809	unk_TF	1	1	1	1	normal_1_10	normal_1_253	TRUE	13	27	14	21	14	21	1
ORTHO04D000780	ORTHO04D000686	unk_TF	1	1	1	1	normal_1_10	normal_1_55	TRUE	13	9	14	8	14	8	1
ORTHO04D000780	ORTHO04D000250	unk_TF	1	3	1	2	normal_1_10	normal_2_29	FALSE	13	46	14	27	14	27	1
ORTHO04D000780	ORTHO04D000182	unk_TF	1	1	1	1	normal_1_10	normal_1_289	TRUE	13	27	14	18	14	18	1
ORTHO04D000780	ORTHO04D000148	unk_TF	1	3	1	2	normal_1_10	normal_2_24	FALSE	13	36	14	16	14	16	1
ORTHO04D000780	ORTHO04D000121	unk_TF	1	1	1	1	normal_1_10	normal_1_301	TRUE	13	22	14	20	14	20	1
ORTHO04D000780	ORTHO04D000060	unk_TF	1	1	1	1	normal_1_10	normal_1_246	TRUE	13	37	14	25	14	25	1
ORTHO04D000780	ORTHO04D000054	unk_TF	1	1	1	1	normal_1_10	normal_1_267	TRUE	13	21	14	13	14	13	1
ORTHO04D009132	ORTHO04D009237	unk_TF	1	1	1	1	normal_1_11	normal_1_61	TRUE	5	11	8	16	8	16	1
ORTHO04D009132	ORTHO04D004031	unk_TF	1	1	1	1	normal_1_11	normal_1_70	TRUE	5	15	8	18	8	18	1
ORTHO04D009132	ORTHO04D000131	unk_TF	1	1	1	1	normal_1_11	normal_1_190	TRUE	5	23	8	16	8	16	1
ORTHO04D009132	ORTHO04D000066	unk_TF	1	1	1	1	normal_1_11	normal_1_244	TRUE	5	43	8	43	8	43	1
ORTHO04D009132	ORTHO04D000055	unk_TF	1	1	1	1	normal_1_11	normal_1_254	TRUE	5	22	8	19	8	19	1
ORTHO04D004280	ORTHO04D003207	unk_TF	2	2	4	4	normal_4_6	normal_4_86	TRUE	17	16	16	10	16	10	1
ORTHO04D004280	ORTHO04D003112	unk_TF	2	2	4	4	normal_4_6	normal_4_9	TRUE	17	5	16	4	16	4	1
ORTHO04D004280	ORTHO04D002928	unk_TF	2	1	4	1	normal_4_6	normal_1_74	FALSE	17	5	16	2	16	2	1
ORTHO04D004280	ORTHO04D002208	unk_TF	2	2	4	4	normal_4_6	normal_4_138	TRUE	17	20	16	12	16	12	1
ORTHO04D004280	ORTHO04D002024	unk_TF	2	2	4	4	normal_4_6	normal_4_187	TRUE	17	21	16	13	16	13	1
ORTHO04D004280	ORTHO04D001842	unk_TF	2	2	4	4	normal_4_6	normal_4_114	TRUE	17	12	16	9	16	9	1
ORTHO04D004280	ORTHO04D000932	unk_TF	2	2	4	4	normal_4_6	normal_4_113	TRUE	17	15	16	12	16	12	1
ORTHO04D004280	ORTHO04D000696	unk_TF	2	2	4	4	normal_4_6	normal_4_120	TRUE	17	14	16	10	16	10	1
ORTHO04D004280	ORTHO04D000599	unk_TF	2	2	4	4	normal_4_6	normal_4_158	TRUE	17	22	16	14	16	14	1
ORTHO04D004280	ORTHO04D000448	unk_TF	2	2	4	4	normal_4_6	normal_4_137	TRUE	17	18	16	10	16	10	1
ORTHO04D004280	ORTHO04D000417	unk_TF	2	2	4	4	normal_4_6	normal_4_66	TRUE	17	17	16	12	16	12	1
ORTHO04D004280	ORTHO04D000377	unk_TF	2	2	4	4	normal_4_6	normal_4_132	TRUE	17	19	16	13	16	13	1
ORTHO04D004280	ORTHO04D000302	unk_TF	2	2	4	4	normal_4_6	normal_4_56	TRUE	17	17	16	16	16	16	1
ORTHO04D004280	ORTHO04D000223	unk_TF	2	2	4	4	normal_4_6	normal_4_57	TRUE	17	11	16	11	16	11	1
ORTHO04D004280	ORTHO04D000063	unk_TF	2	2	4	4	normal_4_6	normal_4_164	TRUE	17	20	16	14	16	14	1
ORTHO04D004280	ORTHO04D000044	unk_TF	2	3	4	2	normal_4_6	normal_2_82	FALSE	17	53	16	32	16	32	1
ORTHO04D004280	ORTHO04D000025	unk_TF	2	2	4	4	normal_4_6	normal_4_184	TRUE	17	374	16	196	16	196	1
ORTHO04D004120	ORTHO04D004768	unk_TF	2	3	4	2	normal_4_7	normal_2_94	FALSE	8	39	5	38	5	38	1
ORTHO04D004120	ORTHO04D001237	unk_TF	2	2	4	4	normal_4_7	normal_4_50	TRUE	8	15	5	11	5	11	1
ORTHO04D004120	ORTHO04D000753	unk_TF	2	2	4	4	normal_4_7	normal_4_119	TRUE	8	9	5	5	5	5	1
ORTHO04D004120	ORTHO04D000515	unk_TF	2	2	4	4	normal_4_7	normal_4_160	TRUE	8	38	5	28	5	28	1
ORTHO04D004120	ORTHO04D000424	unk_TF	2	1	4	1	normal_4_7	normal_1_117	FALSE	8	8	5	6	5	6	1
ORTHO04D002308	ORTHO04D001031	unk_TF	1	1	1	1	normal_1_18	normal_1_164	TRUE	2	14	1	7	1	7	1
ORTHO04D001929	ORTHO04D001770	unk_TF	1	1	1	1	normal_1_20	normal_1_176	TRUE	7	11	3	8	3	8	1
ORTHO04D001929	ORTHO04D000213	unk_TF	1	3	1	2	normal_1_20	normal_2_75	FALSE	7	58	3	34	3	34	1
ORTHO04D001929	ORTHO04D000162	unk_TF	1	2	1	4	normal_1_20	normal_4_152	FALSE	7	20	3	11	3	11	1
ORTHO04D001929	ORTHO04D000053	unk_TF	1	2	1	4	normal_1_20	normal_4_168	FALSE	7	23	3	13	3	13	1
ORTHO04D000901	ORTHO04D003774	unk_TF	1	1	1	1	normal_1_42	normal_1_2	TRUE	22	1	18	1	18	1	1
ORTHO04D000901	ORTHO04D003456	unk_TF	1	1	1	1	normal_1_42	normal_1_72	TRUE	22	3	18	2	18	2	1
ORTHO04D000901	ORTHO04D002332	unk_TF	1	1	1	1	normal_1_42	normal_1_77	TRUE	22	2	18	2	18	2	1
ORTHO04D000901	ORTHO04D001537	unk_TF	1	1	1	1	normal_1_42	normal_1_39	TRUE	22	2	18	1	18	1	1
ORTHO04D000901	ORTHO04D001116	unk_TF	1	1	1	1	normal_1_42	normal_1_9	TRUE	22	5	18	5	18	5	1
ORTHO04D000901	ORTHO04D000942	unk_TF	1	1	1	1	normal_1_42	normal_1_41	TRUE	22	8	18	5	18	5	1
ORTHO04D000901	ORTHO04D000751	unk_TF	1	1	1	1	normal_1_42	normal_1_8	TRUE	22	3	18	3	18	3	1
ORTHO04D000901	ORTHO04D000524	unk_TF	1	3	1	2	normal_1_42	normal_2_103	FALSE	22	11	18	8	18	8	1
ORTHO04D000901	ORTHO04D000427	unk_TF	1	1	1	1	normal_1_42	normal_1_116	TRUE	22	13	18	9	18	9	1
ORTHO04D000901	ORTHO04D000420	unk_TF	1	1	1	1	normal_1_42	normal_1_118	TRUE	22	5	18	4	18	4	1
ORTHO04D000901	ORTHO04D000341	unk_TF	1	1	1	1	normal_1_42	normal_1_276	TRUE	22	64	18	43	18	43	1
ORTHO04D000901	ORTHO04D000272	unk_TF	1	3	1	2	normal_1_42	normal_2_31	FALSE	22	13	18	6	18	6	1
ORTHO04D000901	ORTHO04D000265	unk_TF	1	1	1	1	normal_1_42	normal_1_56	TRUE	22	11	18	12	18	12	1
ORTHO04D000901	ORTHO04D000260	unk_TF	1	1	1	1	normal_1_42	normal_1_155	TRUE	22	8	18	6	18	6	1
ORTHO04D000901	ORTHO04D000186	unk_TF	1	1	1	1	normal_1_42	normal_1_34	TRUE	22	10	18	7	18	7	1
ORTHO04D000901	ORTHO04D000126	unk_TF	1	1	1	1	normal_1_42	normal_1_192	TRUE	22	14	18	12	18	12	1
ORTHO04D000901	ORTHO04D000013	unk_TF	1	1	1	1	normal_1_42	normal_1_282	TRUE	22	24	18	16	18	16	1
MIR838	ORTHO04D004840	inh_ncRNA	1	1	1	1	normal_1_48	normal_1_127	TRUE	12	10	7	9	7	9	1
MIR838	ORTHO04D003380	inh_ncRNA	1	1	1	1	normal_1_48	normal_1_208	TRUE	12	40	7	28	7	28	1
MIR838	ORTHO04D003351	inh_ncRNA	1	1	1	1	normal_1_48	normal_1_209	TRUE	12	4	7	3	7	3	1
MIR838	ORTHO04D000454	inh_ncRNA	1	1	1	1	normal_1_48	normal_1_250	TRUE	12	18	7	12	7	12	1
MIR838	ORTHO04D000436	inh_ncRNA	1	1	1	1	normal_1_48	normal_1_115	TRUE	12	13	7	10	7	10	1
MIR838	ORTHO04D000289	inh_ncRNA	1	3	1	2	normal_1_48	normal_2_45	FALSE	12	50	7	25	7	25	1
MIR838	ORTHO04D000285	inh_ncRNA	1	3	1	2	normal_1_48	normal_2_34	FALSE	12	27	7	13	7	13	1
MIR838	ORTHO04D000078	inh_ncRNA	1	1	1	1	normal_1_48	normal_1_47	TRUE	12	13	7	7	7	7	1
MIR838	ORTHO04D000062	inh_ncRNA	1	2	1	4	normal_1_48	normal_4_179	FALSE	12	65	7	35	7	35	1
MIR838	ORTHO04D000054	inh_ncRNA	1	1	1	1	normal_1_48	normal_1_267	TRUE	12	21	7	13	7	13	1
MIR838	ORTHO04D000025	inh_ncRNA	1	2	1	4	normal_1_48	normal_4_184	FALSE	12	374	7	196	7	196	1
MIR838	ORTHO04D000011	inh_ncRNA	1	2	1	4	normal_1_48	normal_4_192	FALSE	12	153	7	98	7	98	1
ORTHO04D005406	ORTHO04D009237	unk_TF	1	1	1	1	normal_1_49	normal_1_61	TRUE	11	11	14	16	14	16	1
ORTHO04D005406	ORTHO04D005620	unk_TF	1	1	1	1	normal_1_49	normal_1_66	TRUE	11	5	14	4	14	4	1
ORTHO04D005406	ORTHO04D004031	unk_TF	1	1	1	1	normal_1_49	normal_1_70	TRUE	11	15	14	18	14	18	1
ORTHO04D005406	ORTHO04D001738	unk_TF	1	1	1	1	normal_1_49	normal_1_81	TRUE	11	12	14	13	14	13	1
ORTHO04D005406	ORTHO04D001207	unk_TF	1	3	1	2	normal_1_49	normal_2_117	FALSE	11	70	14	61	14	61	1
ORTHO04D005406	ORTHO04D000876	unk_TF	1	1	1	1	normal_1_49	normal_1_97	TRUE	11	11	14	10	14	10	1
ORTHO04D005406	ORTHO04D000471	unk_TF	1	1	1	1	normal_1_49	normal_1_136	TRUE	11	15	14	11	14	11	1
ORTHO04D005406	ORTHO04D000131	unk_TF	1	1	1	1	normal_1_49	normal_1_190	TRUE	11	23	14	16	14	16	1
ORTHO04D005406	ORTHO04D000066	unk_TF	1	1	1	1	normal_1_49	normal_1_244	TRUE	11	43	14	43	14	43	1
MIR831	ORTHO04D005406	inh_ncRNA	1	1	1	1	normal_1_50	normal_1_49	TRUE	5	11	2	14	2	14	1
MIR831	ORTHO04D002049	inh_ncRNA	1	2	1	4	normal_1_50	normal_4_103	FALSE	5	9	2	5	2	5	1
MIR831	ORTHO04D001658	inh_ncRNA	1	3	1	2	normal_1_50	normal_2_18	FALSE	5	37	2	27	2	27	1
MIR831	ORTHO04D001515	inh_ncRNA	1	1	1	1	normal_1_50	normal_1_87	TRUE	5	15	2	11	2	11	1
MIR831	ORTHO04D000025	inh_ncRNA	1	2	1	4	normal_1_50	normal_4_184	FALSE	5	374	2	196	2	196	1
MIR778	ORTHO04D000015	inh_ncRNA	3	3	2	2	normal_2_1	normal_2_107	TRUE	1	18	1	11	1	11	1
MIR5658	ORTHO04D001158	inh_ncRNA	1	2	1	4	normal_1_51	normal_4_177	FALSE	5	33	2	18	2	18	1
MIR5658	ORTHO04D000937	inh_ncRNA	1	1	1	1	normal_1_51	normal_1_182	TRUE	5	11	2	9	2	9	1
MIR5658	ORTHO04D000527	inh_ncRNA	1	3	1	2	normal_1_51	normal_2_81	FALSE	5	57	2	43	2	43	1
MIR5658	ORTHO04D000151	inh_ncRNA	1	3	1	2	normal_1_51	normal_2_106	FALSE	5	105	2	74	2	74	1
MIR5658	ORTHO04D000066	inh_ncRNA	1	1	1	1	normal_1_51	normal_1_244	TRUE	5	43	2	43	2	43	1
MIR5647	ORTHO04D000448	inh_ncRNA	2	2	4	4	normal_4_59	normal_4_137	TRUE	2	18	2	10	2	10	1
MIR5647	ORTHO04D000025	inh_ncRNA	2	2	4	4	normal_4_59	normal_4_184	TRUE	2	374	2	196	2	196	1
MIR5640	ORTHO04D000025	inh_ncRNA	2	2	4	4	normal_4_60	normal_4_184	TRUE	1	374	1	196	1	196	1
MIR419	ORTHO04D005254	inh_ncRNA	3	2	2	4	normal_2_2	normal_4_77	FALSE	3	13	2	10	2	10	1
MIR419	ORTHO04D000913	inh_ncRNA	3	3	2	2	normal_2_2	normal_2_118	TRUE	3	64	2	61	2	61	1
MIR419	ORTHO04D000527	inh_ncRNA	3	3	2	2	normal_2_2	normal_2_81	TRUE	3	57	2	43	2	43	1
MIR415	ORTHO04D002782	inh_ncRNA	1	2	1	4	normal_1_52	normal_4_61	FALSE	7	9	4	6	4	6	1
MIR415	ORTHO04D001628	inh_ncRNA	1	1	1	1	normal_1_52	normal_1_82	TRUE	7	5	4	4	4	4	1
MIR415	ORTHO04D000402	inh_ncRNA	1	3	1	2	normal_1_52	normal_2_104	FALSE	7	41	4	33	4	33	1
MIR415	ORTHO04D000346	inh_ncRNA	1	1	1	1	normal_1_52	normal_1_123	TRUE	7	12	4	10	4	10	1
MIR415	ORTHO04D000341	inh_ncRNA	1	1	1	1	normal_1_52	normal_1_276	TRUE	7	64	4	43	4	43	1
MIR415	ORTHO04D000121	inh_ncRNA	1	1	1	1	normal_1_52	normal_1_301	TRUE	7	22	4	20	4	20	1
MIR415	ORTHO04D000050	inh_ncRNA	1	2	1	4	normal_1_52	normal_4_175	FALSE	7	108	4	86	4	86	1
ORTHO04D000361	ORTHO04D007861	unk_TF	2	2	4	4	normal_4_67	normal_4_72	TRUE	98	8	87	6	87	6	1
ORTHO04D000361	ORTHO04D006475	unk_TF	2	2	4	4	normal_4_67	normal_4_63	TRUE	98	16	87	12	87	12	1
ORTHO04D000361	ORTHO04D005320	unk_TF	2	3	4	2	normal_4_67	normal_2_53	FALSE	98	41	87	27	87	27	1
ORTHO04D000361	ORTHO04D005262	unk_TF	2	2	4	4	normal_4_67	normal_4_32	TRUE	98	13	87	12	87	12	1
ORTHO04D000361	ORTHO04D005254	unk_TF	2	2	4	4	normal_4_67	normal_4_77	TRUE	98	13	87	10	87	10	1
ORTHO04D000361	ORTHO04D005017	unk_TF	2	1	4	1	normal_4_67	normal_1_67	FALSE	98	8	87	6	87	6	1
ORTHO04D000361	ORTHO04D004926	unk_TF	2	2	4	4	normal_4_67	normal_4_33	TRUE	98	20	87	15	87	15	1
ORTHO04D000361	ORTHO04D004879	unk_TF	2	2	4	4	normal_4_67	normal_4_34	TRUE	98	21	87	19	87	19	1
ORTHO04D000361	ORTHO04D004667	unk_TF	2	2	4	4	normal_4_67	normal_4_79	TRUE	98	13	87	13	87	13	1
ORTHO04D000361	ORTHO04D004202	unk_TF	2	3	4	2	normal_4_67	normal_2_63	FALSE	98	32	87	17	87	17	1
ORTHO04D000361	ORTHO04D003838	unk_TF	2	2	4	4	normal_4_67	normal_4_181	TRUE	98	11	87	10	87	10	1
ORTHO04D000361	ORTHO04D003767	unk_TF	2	2	4	4	normal_4_67	normal_4_36	TRUE	98	17	87	17	87	17	1
ORTHO04D000361	ORTHO04D003720	unk_TF	2	2	4	4	normal_4_67	normal_4_64	TRUE	98	11	87	9	87	9	1
ORTHO04D000361	ORTHO04D003669	unk_TF	2	2	4	4	normal_4_67	normal_4_102	TRUE	98	15	87	13	87	13	1
ORTHO04D000361	ORTHO04D003416	unk_TF	2	2	4	4	normal_4_67	normal_4_37	TRUE	98	9	87	7	87	7	1
ORTHO04D000361	ORTHO04D003248	unk_TF	2	2	4	4	normal_4_67	normal_4_38	TRUE	98	18	87	14	87	14	1
ORTHO04D000361	ORTHO04D003207	unk_TF	2	2	4	4	normal_4_67	normal_4_86	TRUE	98	16	87	10	87	10	1
ORTHO04D000361	ORTHO04D003122	unk_TF	2	2	4	4	normal_4_67	normal_4_39	TRUE	98	20	87	16	87	16	1
ORTHO04D000361	ORTHO04D003112	unk_TF	2	2	4	4	normal_4_67	normal_4_9	TRUE	98	5	87	4	87	4	1
ORTHO04D000361	ORTHO04D002817	unk_TF	2	2	4	4	normal_4_67	normal_4_41	TRUE	98	6	87	6	87	6	1
ORTHO04D000361	ORTHO04D002713	unk_TF	2	2	4	4	normal_4_67	normal_4_189	TRUE	98	18	87	13	87	13	1
ORTHO04D000361	ORTHO04D002508	unk_TF	2	2	4	4	normal_4_67	normal_4_169	TRUE	98	16	87	16	87	16	1
ORTHO04D000361	ORTHO04D002497	unk_TF	2	2	4	4	normal_4_67	normal_4_128	TRUE	98	13	87	8	87	8	1
ORTHO04D000361	ORTHO04D002342	unk_TF	2	2	4	4	normal_4_67	normal_4_98	TRUE	98	16	87	13	87	13	1
ORTHO04D000361	ORTHO04D002289	unk_TF	2	2	4	4	normal_4_67	normal_4_99	TRUE	98	15	87	12	87	12	1
ORTHO04D000361	ORTHO04D002200	unk_TF	2	2	4	4	normal_4_67	normal_4_42	TRUE	98	26	87	19	87	19	1
ORTHO04D000361	ORTHO04D002154	unk_TF	2	2	4	4	normal_4_67	normal_4_27	TRUE	98	13	87	13	87	13	1
ORTHO04D000361	ORTHO04D002024	unk_TF	2	2	4	4	normal_4_67	normal_4_187	TRUE	98	21	87	13	87	13	1
ORTHO04D000361	ORTHO04D001917	unk_TF	2	2	4	4	normal_4_67	normal_4_106	TRUE	98	18	87	15	87	15	1
ORTHO04D000361	ORTHO04D001894	unk_TF	2	2	4	4	normal_4_67	normal_4_43	TRUE	98	7	87	6	87	6	1
ORTHO04D000361	ORTHO04D001876	unk_TF	2	2	4	4	normal_4_67	normal_4_44	TRUE	98	19	87	14	87	14	1
ORTHO04D000361	ORTHO04D001793	unk_TF	2	1	4	1	normal_4_67	normal_1_22	FALSE	98	8	87	4	87	4	1
ORTHO04D000361	ORTHO04D001764	unk_TF	2	2	4	4	normal_4_67	normal_4_109	TRUE	98	8	87	7	87	7	1
ORTHO04D000361	ORTHO04D001471	unk_TF	2	2	4	4	normal_4_67	normal_4_165	TRUE	98	15	87	9	87	9	1
ORTHO04D000361	ORTHO04D001464	unk_TF	2	2	4	4	normal_4_67	normal_4_110	TRUE	98	21	87	17	87	17	1
ORTHO04D000361	ORTHO04D001336	unk_TF	2	2	4	4	normal_4_67	normal_4_47	TRUE	98	11	87	9	87	9	1
ORTHO04D000361	ORTHO04D001250	unk_TF	2	2	4	4	normal_4_67	normal_4_49	TRUE	98	19	87	16	87	16	1
ORTHO04D000361	ORTHO04D001128	unk_TF	2	2	4	4	normal_4_67	normal_4_140	TRUE	98	7	87	4	87	4	1
ORTHO04D000361	ORTHO04D001085	unk_TF	2	2	4	4	normal_4_67	normal_4_157	TRUE	98	162	87	129	87	129	1
ORTHO04D000361	ORTHO04D001059	unk_TF	2	2	4	4	normal_4_67	normal_4_149	TRUE	98	128	87	98	87	98	1
ORTHO04D000361	ORTHO04D001045	unk_TF	2	2	4	4	normal_4_67	normal_4_111	TRUE	98	113	87	103	87	103	1
ORTHO04D000361	ORTHO04D000993	unk_TF	2	3	4	2	normal_4_67	normal_2_27	FALSE	98	37	87	18	87	18	1
ORTHO04D000361	ORTHO04D000969	unk_TF	2	2	4	4	normal_4_67	normal_4_65	TRUE	98	18	87	13	87	13	1
ORTHO04D000361	ORTHO04D000966	unk_TF	2	2	4	4	normal_4_67	normal_4_153	TRUE	98	19	87	12	87	12	1
ORTHO04D000361	ORTHO04D000932	unk_TF	2	2	4	4	normal_4_67	normal_4_113	TRUE	98	15	87	12	87	12	1
ORTHO04D000361	ORTHO04D000898	unk_TF	2	2	4	4	normal_4_67	normal_4_115	TRUE	98	21	87	14	87	14	1
ORTHO04D000361	ORTHO04D000843	unk_TF	2	2	4	4	normal_4_67	normal_4_22	TRUE	98	19	87	13	87	13	1
ORTHO04D000361	ORTHO04D000839	unk_TF	2	2	4	4	normal_4_67	normal_4_129	TRUE	98	108	87	97	87	97	1
ORTHO04D000361	ORTHO04D000813	unk_TF	2	2	4	4	normal_4_67	normal_4_141	TRUE	98	19	87	16	87	16	1
ORTHO04D000361	ORTHO04D000794	unk_TF	2	2	4	4	normal_4_67	normal_4_136	TRUE	98	26	87	16	87	16	1
ORTHO04D000361	ORTHO04D000786	unk_TF	2	2	4	4	normal_4_67	normal_4_117	TRUE	98	14	87	12	87	12	1
ORTHO04D000361	ORTHO04D000753	unk_TF	2	2	4	4	normal_4_67	normal_4_119	TRUE	98	9	87	5	87	5	1
ORTHO04D000361	ORTHO04D000708	unk_TF	2	2	4	4	normal_4_67	normal_4_53	TRUE	98	11	87	8	87	8	1
ORTHO04D000361	ORTHO04D000702	unk_TF	2	2	4	4	normal_4_67	normal_4_130	TRUE	98	23	87	13	87	13	1
ORTHO04D000361	ORTHO04D000696	unk_TF	2	2	4	4	normal_4_67	normal_4_120	TRUE	98	14	87	10	87	10	1
ORTHO04D000361	ORTHO04D000653	unk_TF	2	2	4	4	normal_4_67	normal_4_121	TRUE	98	25	87	18	87	18	1
ORTHO04D000361	ORTHO04D000599	unk_TF	2	2	4	4	normal_4_67	normal_4_158	TRUE	98	22	87	14	87	14	1
ORTHO04D000361	ORTHO04D000572	unk_TF	2	3	4	2	normal_4_67	normal_2_87	FALSE	98	54	87	27	87	27	1
ORTHO04D000361	ORTHO04D000554	unk_TF	2	3	4	2	normal_4_67	normal_2_102	FALSE	98	72	87	58	87	58	1
ORTHO04D000361	ORTHO04D000543	unk_TF	2	3	4	2	normal_4_67	normal_2_28	FALSE	98	44	87	26	87	26	1
ORTHO04D000361	ORTHO04D000517	unk_TF	2	1	4	1	normal_4_67	normal_1_29	FALSE	98	7	87	3	87	3	1
ORTHO04D000361	ORTHO04D000486	unk_TF	2	2	4	4	normal_4_67	normal_4_163	TRUE	98	27	87	17	87	17	1
ORTHO04D000361	ORTHO04D000481	unk_TF	2	2	4	4	normal_4_67	normal_4_126	TRUE	98	12	87	8	87	8	1
ORTHO04D000361	ORTHO04D000458	unk_TF	2	2	4	4	normal_4_67	normal_4_178	TRUE	98	41	87	23	87	23	1
ORTHO04D000361	ORTHO04D000417	unk_TF	2	2	4	4	normal_4_67	normal_4_66	TRUE	98	17	87	12	87	12	1
ORTHO04D000361	ORTHO04D000377	unk_TF	2	2	4	4	normal_4_67	normal_4_132	TRUE	98	19	87	13	87	13	1
ORTHO04D000361	ORTHO04D000349	unk_TF	2	2	4	4	normal_4_67	normal_4_150	TRUE	98	21	87	15	87	15	1
ORTHO04D000361	ORTHO04D000343	unk_TF	2	2	4	4	normal_4_67	normal_4_162	TRUE	98	109	87	96	87	96	1
ORTHO04D000361	ORTHO04D000325	unk_TF	2	2	4	4	normal_4_67	normal_4_142	TRUE	98	14	87	10	87	10	1
ORTHO04D000361	ORTHO04D000305	unk_TF	2	1	4	1	normal_4_67	normal_1_140	FALSE	98	19	87	10	87	10	1
ORTHO04D000361	ORTHO04D000302	unk_TF	2	2	4	4	normal_4_67	normal_4_56	TRUE	98	17	87	16	87	16	1
ORTHO04D000361	ORTHO04D000295	unk_TF	2	3	4	2	normal_4_67	normal_2_13	FALSE	98	36	87	26	87	26	1
ORTHO04D000361	ORTHO04D000231	unk_TF	2	2	4	4	normal_4_67	normal_4_139	TRUE	98	102	87	81	87	81	1
ORTHO04D000361	ORTHO04D000223	unk_TF	2	2	4	4	normal_4_67	normal_4_57	TRUE	98	11	87	11	87	11	1
ORTHO04D000361	ORTHO04D000213	unk_TF	2	3	4	2	normal_4_67	normal_2_75	FALSE	98	58	87	34	87	34	1
ORTHO04D000361	ORTHO04D000195	unk_TF	2	2	4	4	normal_4_67	normal_4_188	TRUE	98	24	87	16	87	16	1
ORTHO04D000361	ORTHO04D000188	unk_TF	2	3	4	2	normal_4_67	normal_2_23	FALSE	98	38	87	16	87	16	1
ORTHO04D000361	ORTHO04D000183	unk_TF	2	2	4	4	normal_4_67	normal_4_147	TRUE	98	22	87	13	87	13	1
ORTHO04D000361	ORTHO04D000178	unk_TF	2	2	4	4	normal_4_67	normal_4_183	TRUE	98	21	87	12	87	12	1
ORTHO04D000361	ORTHO04D000168	unk_TF	2	2	4	4	normal_4_67	normal_4_151	TRUE	98	87	87	54	87	54	1
ORTHO04D000361	ORTHO04D000162	unk_TF	2	2	4	4	normal_4_67	normal_4_152	TRUE	98	20	87	11	87	11	1
ORTHO04D000361	ORTHO04D000122	unk_TF	2	3	4	2	normal_4_67	normal_2_77	FALSE	98	37	87	26	87	26	1
ORTHO04D000361	ORTHO04D000069	unk_TF	2	3	4	2	normal_4_67	normal_2_80	FALSE	98	61	87	36	87	36	1
ORTHO04D000361	ORTHO04D000063	unk_TF	2	2	4	4	normal_4_67	normal_4_164	TRUE	98	20	87	14	87	14	1
ORTHO04D000361	ORTHO04D000060	unk_TF	2	1	4	1	normal_4_67	normal_1_246	FALSE	98	37	87	25	87	25	1
ORTHO04D000361	ORTHO04D000053	unk_TF	2	2	4	4	normal_4_67	normal_4_168	TRUE	98	23	87	13	87	13	1
ORTHO04D000361	ORTHO04D000048	unk_TF	2	2	4	4	normal_4_67	normal_4_173	TRUE	98	154	87	104	87	104	1
ORTHO04D000361	ORTHO04D000045	unk_TF	2	2	4	4	normal_4_67	normal_4_174	TRUE	98	206	87	153	87	153	1
ORTHO04D000361	ORTHO04D000044	unk_TF	2	3	4	2	normal_4_67	normal_2_82	FALSE	98	53	87	32	87	32	1
ORTHO04D000361	ORTHO04D000025	unk_TF	2	2	4	4	normal_4_67	normal_4_184	TRUE	98	374	87	196	87	196	1
ORTHO04D000361	ORTHO04D000018	unk_TF	2	1	4	1	normal_4_67	normal_1_279	FALSE	98	12	87	6	87	6	1
ORTHO04D000361	ORTHO04D000011	unk_TF	2	2	4	4	normal_4_67	normal_4_192	TRUE	98	153	87	98	87	98	1
ORTHO04D000361	ORTHO04D000003	unk_TF	2	2	4	4	normal_4_67	normal_4_195	TRUE	98	211	87	102	87	102	1
MIR414	ORTHO04D009900	inh_ncRNA	1	3	1	2	normal_1_57	normal_2_11	FALSE	63	28	34	24	34	24	1
MIR414	ORTHO04D009889	inh_ncRNA	1	2	1	4	normal_1_57	normal_4_62	FALSE	63	9	34	7	34	7	1
MIR414	ORTHO04D007267	inh_ncRNA	1	1	1	1	normal_1_57	normal_1_245	TRUE	63	7	34	5	34	5	1
MIR414	ORTHO04D006475	inh_ncRNA	1	2	1	4	normal_1_57	normal_4_63	FALSE	63	16	34	12	34	12	1
MIR414	ORTHO04D004838	inh_ncRNA	1	1	1	1	normal_1_57	normal_1_161	TRUE	63	12	34	8	34	8	1
MIR414	ORTHO04D004056	inh_ncRNA	1	1	1	1	normal_1_57	normal_1_131	TRUE	63	2	34	2	34	2	1
MIR414	ORTHO04D003891	inh_ncRNA	1	1	1	1	normal_1_57	normal_1_53	TRUE	63	4	34	3	34	3	1
MIR414	ORTHO04D003720	inh_ncRNA	1	2	1	4	normal_1_57	normal_4_64	FALSE	63	11	34	9	34	9	1
MIR414	ORTHO04D002710	inh_ncRNA	1	2	1	4	normal_1_57	normal_4_95	FALSE	63	2	34	1	34	1	1
MIR414	ORTHO04D002208	inh_ncRNA	1	2	1	4	normal_1_57	normal_4_138	FALSE	63	20	34	12	34	12	1
MIR414	ORTHO04D002164	inh_ncRNA	1	1	1	1	normal_1_57	normal_1_54	TRUE	63	5	34	4	34	4	1
MIR414	ORTHO04D002118	inh_ncRNA	1	1	1	1	normal_1_57	normal_1_79	TRUE	63	4	34	4	34	4	1
MIR414	ORTHO04D002089	inh_ncRNA	1	2	1	4	normal_1_57	normal_4_156	FALSE	63	4	34	2	34	2	1
MIR414	ORTHO04D002024	inh_ncRNA	1	2	1	4	normal_1_57	normal_4_187	FALSE	63	21	34	13	34	13	1
MIR414	ORTHO04D001637	inh_ncRNA	1	1	1	1	normal_1_57	normal_1_224	TRUE	63	3	34	3	34	3	1
MIR414	ORTHO04D001458	inh_ncRNA	1	1	1	1	normal_1_57	normal_1_133	TRUE	63	4	34	4	34	4	1
MIR414	ORTHO04D001345	inh_ncRNA	1	1	1	1	normal_1_57	normal_1_295	TRUE	63	93	34	55	34	55	1
MIR414	ORTHO04D001065	inh_ncRNA	1	2	1	4	normal_1_57	normal_4_166	FALSE	63	23	34	14	34	14	1
MIR414	ORTHO04D000993	inh_ncRNA	1	3	1	2	normal_1_57	normal_2_27	FALSE	63	37	34	18	34	18	1
MIR414	ORTHO04D000977	inh_ncRNA	1	1	1	1	normal_1_57	normal_1_94	TRUE	63	16	34	10	34	10	1
MIR414	ORTHO04D000969	inh_ncRNA	1	2	1	4	normal_1_57	normal_4_65	FALSE	63	18	34	13	34	13	1
MIR414	ORTHO04D000924	inh_ncRNA	1	1	1	1	normal_1_57	normal_1_281	TRUE	63	16	34	11	34	11	1
MIR414	ORTHO04D000852	inh_ncRNA	1	1	1	1	normal_1_57	normal_1_172	TRUE	63	13	34	11	34	11	1
MIR414	ORTHO04D000807	inh_ncRNA	1	1	1	1	normal_1_57	normal_1_150	TRUE	63	22	34	20	34	20	1
MIR414	ORTHO04D000768	inh_ncRNA	1	1	1	1	normal_1_57	normal_1_163	TRUE	63	7	34	6	34	6	1
MIR414	ORTHO04D000753	inh_ncRNA	1	2	1	4	normal_1_57	normal_4_119	FALSE	63	9	34	5	34	5	1
MIR414	ORTHO04D000686	inh_ncRNA	1	1	1	1	normal_1_57	normal_1_55	TRUE	63	9	34	8	34	8	1
MIR414	ORTHO04D000566	inh_ncRNA	1	1	1	1	normal_1_57	normal_1_186	TRUE	63	8	34	8	34	8	1
MIR414	ORTHO04D000477	inh_ncRNA	1	2	1	4	normal_1_57	normal_4_127	FALSE	63	61	34	41	34	41	1
MIR414	ORTHO04D000471	inh_ncRNA	1	1	1	1	normal_1_57	normal_1_136	TRUE	63	15	34	11	34	11	1
MIR414	ORTHO04D000438	inh_ncRNA	1	1	1	1	normal_1_57	normal_1_299	TRUE	63	51	34	27	34	27	1
MIR414	ORTHO04D000427	inh_ncRNA	1	1	1	1	normal_1_57	normal_1_116	TRUE	63	13	34	9	34	9	1
MIR414	ORTHO04D000417	inh_ncRNA	1	2	1	4	normal_1_57	normal_4_66	FALSE	63	17	34	12	34	12	1
MIR414	ORTHO04D000408	inh_ncRNA	1	1	1	1	normal_1_57	normal_1_119	TRUE	63	14	34	11	34	11	1
MIR414	ORTHO04D000361	inh_ncRNA	1	2	1	4	normal_1_57	normal_4_67	FALSE	63	98	34	87	34	87	1
MIR414	ORTHO04D000340	inh_ncRNA	1	1	1	1	normal_1_57	normal_1_134	TRUE	63	28	34	27	34	27	1
MIR414	ORTHO04D000327	inh_ncRNA	1	1	1	1	normal_1_57	normal_1_143	TRUE	63	14	34	10	34	10	1
MIR414	ORTHO04D000326	inh_ncRNA	1	3	1	2	normal_1_57	normal_2_105	FALSE	63	49	34	36	34	36	1
MIR414	ORTHO04D000322	inh_ncRNA	1	1	1	1	normal_1_57	normal_1_259	TRUE	63	15	34	12	34	12	1
MIR414	ORTHO04D000305	inh_ncRNA	1	1	1	1	normal_1_57	normal_1_140	TRUE	63	19	34	10	34	10	1
MIR414	ORTHO04D000289	inh_ncRNA	1	3	1	2	normal_1_57	normal_2_45	FALSE	63	50	34	25	34	25	1
MIR414	ORTHO04D000265	inh_ncRNA	1	1	1	1	normal_1_57	normal_1_56	TRUE	63	11	34	12	34	12	1
MIR414	ORTHO04D000262	inh_ncRNA	1	1	1	1	normal_1_57	normal_1_251	TRUE	63	23	34	18	34	18	1
MIR414	ORTHO04D000249	inh_ncRNA	1	1	1	1	normal_1_57	normal_1_287	TRUE	63	19	34	18	34	18	1
MIR414	ORTHO04D000192	inh_ncRNA	1	1	1	1	normal_1_57	normal_1_268	TRUE	63	38	34	36	34	36	1
MIR414	ORTHO04D000189	inh_ncRNA	1	1	1	1	normal_1_57	normal_1_293	TRUE	63	43	34	34	34	34	1
MIR414	ORTHO04D000182	inh_ncRNA	1	1	1	1	normal_1_57	normal_1_289	TRUE	63	27	34	18	34	18	1
MIR414	ORTHO04D000165	inh_ncRNA	1	3	1	2	normal_1_57	normal_2_88	FALSE	63	54	34	40	34	40	1
MIR414	ORTHO04D000161	inh_ncRNA	1	2	1	4	normal_1_57	normal_4_155	FALSE	63	163	34	111	34	111	1
MIR414	ORTHO04D000126	inh_ncRNA	1	1	1	1	normal_1_57	normal_1_192	TRUE	63	14	34	12	34	12	1
MIR414	ORTHO04D000092	inh_ncRNA	1	3	1	2	normal_1_57	normal_2_78	FALSE	63	30	34	20	34	20	1
MIR414	ORTHO04D000091	inh_ncRNA	1	3	1	2	normal_1_57	normal_2_79	FALSE	63	40	34	30	34	30	1
MIR414	ORTHO04D000069	inh_ncRNA	1	3	1	2	normal_1_57	normal_2_80	FALSE	63	61	34	36	34	36	1
MIR414	ORTHO04D000063	inh_ncRNA	1	2	1	4	normal_1_57	normal_4_164	FALSE	63	20	34	14	34	14	1
MIR414	ORTHO04D000062	inh_ncRNA	1	2	1	4	normal_1_57	normal_4_179	FALSE	63	65	34	35	34	35	1
MIR414	ORTHO04D000057	inh_ncRNA	1	3	1	2	normal_1_57	normal_2_52	FALSE	63	33	34	19	34	19	1
MIR414	ORTHO04D000050	inh_ncRNA	1	2	1	4	normal_1_57	normal_4_175	FALSE	63	108	34	86	34	86	1
MIR414	ORTHO04D000036	inh_ncRNA	1	1	1	1	normal_1_57	normal_1_264	TRUE	63	21	34	16	34	16	1
MIR414	ORTHO04D000035	inh_ncRNA	1	1	1	1	normal_1_57	normal_1_266	TRUE	63	16	34	15	34	15	1
MIR414	ORTHO04D000030	inh_ncRNA	1	3	1	2	normal_1_57	normal_2_120	FALSE	63	47	34	38	34	38	1
MIR414	ORTHO04D000025	inh_ncRNA	1	2	1	4	normal_1_57	normal_4_184	FALSE	63	374	34	196	34	196	1
MIR414	ORTHO04D000022	inh_ncRNA	1	2	1	4	normal_1_57	normal_4_185	FALSE	63	49	34	28	34	28	1
MIR414	ORTHO04D000013	inh_ncRNA	1	1	1	1	normal_1_57	normal_1_282	TRUE	63	24	34	16	34	16	1
MIR393	ORTHO04D000025	inh_ncRNA	2	2	4	4	normal_4_68	normal_4_184	TRUE	1	374	1	196	1	196	1
ORTHO04D000824	ORTHO04D008601	unk_TF	2	2	4	4	normal_4_70	normal_4_31	TRUE	13	11	9	8	9	8	1
ORTHO04D000824	ORTHO04D001336	unk_TF	2	2	4	4	normal_4_70	normal_4_47	TRUE	13	11	9	9	9	9	1
ORTHO04D000824	ORTHO04D000223	unk_TF	2	2	4	4	normal_4_70	normal_4_57	TRUE	13	11	9	11	9	11	1
ORTHO04D000824	ORTHO04D000148	unk_TF	2	3	4	2	normal_4_70	normal_2_24	FALSE	13	36	9	16	9	16	1
ORTHO04D000824	ORTHO04D000063	unk_TF	2	2	4	4	normal_4_70	normal_4_164	TRUE	13	20	9	14	9	14	1
ORTHO04D000824	ORTHO04D000053	unk_TF	2	2	4	4	normal_4_70	normal_4_168	TRUE	13	23	9	13	9	13	1
ORTHO04D000824	ORTHO04D000048	act_TF	2	2	4	4	normal_4_70	normal_4_173	TRUE	13	154	9	104	9	104	1
ORTHO04D000824	ORTHO04D000030	unk_TF	2	3	4	2	normal_4_70	normal_2_120	FALSE	13	47	9	38	9	38	1
MIR1886	ORTHO04D002559	inh_ncRNA	1	1	1	1	normal_1_59	normal_1_58	TRUE	9	6	4	4	4	4	1
MIR1886	ORTHO04D001690	inh_ncRNA	1	1	1	1	normal_1_59	normal_1_256	TRUE	9	15	4	11	4	11	1
MIR1886	ORTHO04D001013	inh_ncRNA	1	2	1	4	normal_1_59	normal_4_69	FALSE	9	8	4	4	4	4	1
MIR1886	ORTHO04D000824	inh_ncRNA	1	2	1	4	normal_1_59	normal_4_70	FALSE	9	13	4	9	4	9	1
MIR1886	ORTHO04D000426	inh_ncRNA	1	3	1	2	normal_1_59	normal_2_71	FALSE	9	29	4	20	4	20	1
MIR1886	ORTHO04D000201	inh_ncRNA	1	1	1	1	normal_1_59	normal_1_169	TRUE	9	31	4	15	4	15	1
MIR1886	ORTHO04D000063	inh_ncRNA	1	2	1	4	normal_1_59	normal_4_164	FALSE	9	20	4	14	4	14	1
MIR1886	ORTHO04D000055	inh_ncRNA	1	1	1	1	normal_1_59	normal_1_254	TRUE	9	22	4	19	4	19	1
MIR1886	ORTHO04D000025	inh_ncRNA	1	2	1	4	normal_1_59	normal_4_184	FALSE	9	374	4	196	4	196	1
MIR172	ORTHO04D002302	inh_ncRNA	1	1	1	1	normal_1_60	normal_1_165	TRUE	7	15	4	16	4	16	1
MIR172	ORTHO04D000849	inh_ncRNA	1	1	1	1	normal_1_60	normal_1_235	TRUE	7	8	4	6	4	6	1
MIR172	ORTHO04D000477	inh_ncRNA	1	2	1	4	normal_1_60	normal_4_127	FALSE	7	61	4	41	4	41	1
MIR172	ORTHO04D000408	inh_ncRNA	1	1	1	1	normal_1_60	normal_1_119	TRUE	7	14	4	11	4	11	1
MIR172	ORTHO04D000148	inh_ncRNA	1	3	1	2	normal_1_60	normal_2_24	FALSE	7	36	4	16	4	16	1
MIR172	ORTHO04D000059	inh_ncRNA	1	1	1	1	normal_1_60	normal_1_290	TRUE	7	75	4	54	4	54	1
MIR172	ORTHO04D000045	inh_ncRNA	1	2	1	4	normal_1_60	normal_4_174	FALSE	7	206	4	153	4	153	1
ORTHO04D009237	ORTHO04D009132	unk_TF	1	1	1	1	normal_1_61	normal_1_11	TRUE	11	5	16	8	16	8	1
ORTHO04D009237	ORTHO04D005406	unk_TF	1	1	1	1	normal_1_61	normal_1_49	TRUE	11	11	16	14	16	14	1
ORTHO04D009237	ORTHO04D003449	unk_TF	1	3	1	2	normal_1_61	normal_2_96	FALSE	11	12	16	9	16	9	1
ORTHO04D009237	ORTHO04D001738	unk_TF	1	1	1	1	normal_1_61	normal_1_81	TRUE	11	12	16	13	16	13	1
ORTHO04D009237	ORTHO04D001496	unk_TF	1	1	1	1	normal_1_61	normal_1_226	TRUE	11	7	16	7	16	7	1
ORTHO04D009237	ORTHO04D000249	unk_TF	1	1	1	1	normal_1_61	normal_1_287	TRUE	11	19	16	18	16	18	1
ORTHO04D009237	ORTHO04D000066	unk_TF	1	1	1	1	normal_1_61	normal_1_244	TRUE	11	43	16	43	16	43	1
ORTHO04D009237	ORTHO04D000060	unk_TF	1	1	1	1	normal_1_61	normal_1_246	TRUE	11	37	16	25	16	25	1
ORTHO04D009237	ORTHO04D000059	unk_TF	1	1	1	1	normal_1_61	normal_1_290	TRUE	11	75	16	54	16	54	1
ORTHO04D009237	ORTHO04D000055	unk_TF	1	1	1	1	normal_1_61	normal_1_254	TRUE	11	22	16	19	16	19	1
ORTHO04D007947	ORTHO04D005262	unk_TF	2	2	4	4	normal_4_71	normal_4_32	TRUE	50	13	50	12	50	12	1
ORTHO04D007947	ORTHO04D004909	unk_TF	2	2	4	4	normal_4_71	normal_4_146	TRUE	50	14	50	9	50	9	1
ORTHO04D007947	ORTHO04D004879	unk_TF	2	2	4	4	normal_4_71	normal_4_34	TRUE	50	21	50	19	50	19	1
ORTHO04D007947	ORTHO04D004202	unk_TF	2	3	4	2	normal_4_71	normal_2_63	FALSE	50	32	50	17	50	17	1
ORTHO04D007947	ORTHO04D003464	unk_TF	2	0	4	3	normal_4_71	mini_1	FALSE	50	3	50	1	50	1	1
ORTHO04D007947	ORTHO04D003248	unk_TF	2	2	4	4	normal_4_71	normal_4_38	TRUE	50	18	50	14	50	14	1
ORTHO04D007947	ORTHO04D003111	unk_TF	2	2	4	4	normal_4_71	normal_4_19	TRUE	50	8	50	7	50	7	1
ORTHO04D007947	ORTHO04D002902	unk_TF	2	2	4	4	normal_4_71	normal_4_91	TRUE	50	17	50	13	50	13	1
ORTHO04D007947	ORTHO04D002508	unk_TF	2	2	4	4	normal_4_71	normal_4_169	TRUE	50	16	50	16	50	16	1
ORTHO04D007947	ORTHO04D002497	unk_TF	2	2	4	4	normal_4_71	normal_4_128	TRUE	50	13	50	8	50	8	1
ORTHO04D007947	ORTHO04D002418	unk_TF	2	2	4	4	normal_4_71	normal_4_148	TRUE	50	19	50	8	50	8	1
ORTHO04D007947	ORTHO04D002342	unk_TF	2	2	4	4	normal_4_71	normal_4_98	TRUE	50	16	50	13	50	13	1
ORTHO04D007947	ORTHO04D002289	unk_TF	2	2	4	4	normal_4_71	normal_4_99	TRUE	50	15	50	12	50	12	1
ORTHO04D007947	ORTHO04D002208	unk_TF	2	2	4	4	normal_4_71	normal_4_138	TRUE	50	20	50	12	50	12	1
ORTHO04D007947	ORTHO04D002200	unk_TF	2	2	4	4	normal_4_71	normal_4_42	TRUE	50	26	50	19	50	19	1
ORTHO04D007947	ORTHO04D002154	unk_TF	2	2	4	4	normal_4_71	normal_4_27	TRUE	50	13	50	13	50	13	1
ORTHO04D007947	ORTHO04D001464	unk_TF	2	2	4	4	normal_4_71	normal_4_110	TRUE	50	21	50	17	50	17	1
ORTHO04D007947	ORTHO04D001336	unk_TF	2	2	4	4	normal_4_71	normal_4_47	TRUE	50	11	50	9	50	9	1
ORTHO04D007947	ORTHO04D001250	unk_TF	2	2	4	4	normal_4_71	normal_4_49	TRUE	50	19	50	16	50	16	1
ORTHO04D007947	ORTHO04D001158	unk_TF	2	2	4	4	normal_4_71	normal_4_177	TRUE	50	33	50	18	50	18	1
ORTHO04D007947	ORTHO04D001157	unk_TF	2	2	4	4	normal_4_71	normal_4_51	TRUE	50	12	50	9	50	9	1
ORTHO04D007947	ORTHO04D001085	unk_TF	2	2	4	4	normal_4_71	normal_4_157	TRUE	50	162	50	129	50	129	1
ORTHO04D007947	ORTHO04D001045	unk_TF	2	2	4	4	normal_4_71	normal_4_111	TRUE	50	113	50	103	50	103	1
ORTHO04D007947	ORTHO04D000969	unk_TF	2	2	4	4	normal_4_71	normal_4_65	TRUE	50	18	50	13	50	13	1
ORTHO04D007947	ORTHO04D000932	unk_TF	2	2	4	4	normal_4_71	normal_4_113	TRUE	50	15	50	12	50	12	1
ORTHO04D007947	ORTHO04D000898	unk_TF	2	2	4	4	normal_4_71	normal_4_115	TRUE	50	21	50	14	50	14	1
ORTHO04D007947	ORTHO04D000813	unk_TF	2	2	4	4	normal_4_71	normal_4_141	TRUE	50	19	50	16	50	16	1
ORTHO04D007947	ORTHO04D000764	unk_TF	2	2	4	4	normal_4_71	normal_4_167	TRUE	50	12	50	8	50	8	1
ORTHO04D007947	ORTHO04D000708	unk_TF	2	2	4	4	normal_4_71	normal_4_53	TRUE	50	11	50	8	50	8	1
ORTHO04D007947	ORTHO04D000653	unk_TF	2	2	4	4	normal_4_71	normal_4_121	TRUE	50	25	50	18	50	18	1
ORTHO04D007947	ORTHO04D000572	unk_TF	2	3	4	2	normal_4_71	normal_2_87	FALSE	50	54	50	27	50	27	1
ORTHO04D007947	ORTHO04D000515	unk_TF	2	2	4	4	normal_4_71	normal_4_160	TRUE	50	38	50	28	50	28	1
ORTHO04D007947	ORTHO04D000486	unk_TF	2	2	4	4	normal_4_71	normal_4_163	TRUE	50	27	50	17	50	17	1
ORTHO04D007947	ORTHO04D000481	unk_TF	2	2	4	4	normal_4_71	normal_4_126	TRUE	50	12	50	8	50	8	1
ORTHO04D007947	ORTHO04D000417	unk_TF	2	2	4	4	normal_4_71	normal_4_66	TRUE	50	17	50	12	50	12	1
ORTHO04D007947	ORTHO04D000377	unk_TF	2	2	4	4	normal_4_71	normal_4_132	TRUE	50	19	50	13	50	13	1
ORTHO04D007947	ORTHO04D000341	unk_TF	2	1	4	1	normal_4_71	normal_1_276	FALSE	50	64	50	43	50	43	1
ORTHO04D007947	ORTHO04D000325	unk_TF	2	2	4	4	normal_4_71	normal_4_142	TRUE	50	14	50	10	50	10	1
ORTHO04D007947	ORTHO04D000302	unk_TF	2	2	4	4	normal_4_71	normal_4_56	TRUE	50	17	50	16	50	16	1
ORTHO04D007947	ORTHO04D000231	unk_TF	2	2	4	4	normal_4_71	normal_4_139	TRUE	50	102	50	81	50	81	1
ORTHO04D007947	ORTHO04D000223	unk_TF	2	2	4	4	normal_4_71	normal_4_57	TRUE	50	11	50	11	50	11	1
ORTHO04D007947	ORTHO04D000213	unk_TF	2	3	4	2	normal_4_71	normal_2_75	FALSE	50	58	50	34	50	34	1
ORTHO04D007947	ORTHO04D000188	unk_TF	2	3	4	2	normal_4_71	normal_2_23	FALSE	50	38	50	16	50	16	1
ORTHO04D007947	ORTHO04D000162	unk_TF	2	2	4	4	normal_4_71	normal_4_152	TRUE	50	20	50	11	50	11	1
ORTHO04D007947	ORTHO04D000056	unk_TF	2	1	4	1	normal_4_71	normal_1_262	FALSE	50	19	50	15	50	15	1
ORTHO04D007947	ORTHO04D000050	unk_TF	2	2	4	4	normal_4_71	normal_4_175	TRUE	50	108	50	86	50	86	1
ORTHO04D007947	ORTHO04D000042	unk_TF	2	2	4	4	normal_4_71	normal_4_191	TRUE	50	25	50	15	50	15	1
ORTHO04D007947	ORTHO04D000034	unk_TF	2	2	4	4	normal_4_71	normal_4_58	TRUE	50	20	50	11	50	11	1
ORTHO04D007947	ORTHO04D000025	unk_TF	2	2	4	4	normal_4_71	normal_4_184	TRUE	50	374	50	196	50	196	1
ORTHO04D007947	ORTHO04D000019	unk_TF	2	2	4	4	normal_4_71	normal_4_186	TRUE	50	135	50	92	50	92	1
ORTHO04D006122	ORTHO04D009900	binding	1	3	1	2	normal_1_64	normal_2_11	FALSE	4	28	2	24	2	24	1
ORTHO04D006004	ORTHO04D009853	act_TF	1	3	1	2	normal_1_65	normal_2_4	FALSE	262	5	174	4	174	4	1
ORTHO04D006004	ORTHO04D009237	act_TF	1	1	1	1	normal_1_65	normal_1_61	TRUE	262	11	174	16	174	16	1
ORTHO04D006004	ORTHO04D008098	act_TF	1	1	1	1	normal_1_65	normal_1_247	TRUE	262	11	174	11	174	11	1
ORTHO04D006004	ORTHO04D007861	act_TF	1	2	1	4	normal_1_65	normal_4_72	FALSE	262	8	174	6	174	6	1
ORTHO04D006004	ORTHO04D007538	act_TF	1	3	1	2	normal_1_65	normal_2_39	FALSE	262	24	174	23	174	23	1
ORTHO04D006004	ORTHO04D007384	act_TF	1	3	1	2	normal_1_65	normal_2_16	FALSE	262	11	174	8	174	8	1
ORTHO04D006004	ORTHO04D007018	act_TF	1	1	1	1	normal_1_65	normal_1_106	TRUE	262	4	174	3	174	3	1
ORTHO04D006004	ORTHO04D006655	act_TF	1	2	1	4	normal_1_65	normal_4_180	FALSE	262	18	174	15	174	15	1
ORTHO04D006004	ORTHO04D006475	act_TF	1	2	1	4	normal_1_65	normal_4_63	FALSE	262	16	174	12	174	12	1
ORTHO04D006004	ORTHO04D005502	act_TF	1	1	1	1	normal_1_65	normal_1_159	TRUE	262	14	174	8	174	8	1
ORTHO04D006004	ORTHO04D005320	act_TF	1	3	1	2	normal_1_65	normal_2_53	FALSE	262	41	174	27	174	27	1
ORTHO04D006004	ORTHO04D005076	act_TF	1	1	1	1	normal_1_65	normal_1_160	TRUE	262	12	174	15	174	15	1
ORTHO04D006004	ORTHO04D005017	inh_TF	1	1	1	1	normal_1_65	normal_1_67	TRUE	262	8	174	6	174	6	1
ORTHO04D006004	ORTHO04D005017	act_TF	1	1	1	1	normal_1_65	normal_1_67	TRUE	262	8	174	6	174	6	1
ORTHO04D006004	ORTHO04D004926	act_TF	1	2	1	4	normal_1_65	normal_4_33	FALSE	262	20	174	15	174	15	1
ORTHO04D006004	ORTHO04D004838	act_TF	1	1	1	1	normal_1_65	normal_1_161	TRUE	262	12	174	8	174	8	1
ORTHO04D006004	ORTHO04D004463	act_TF	1	4	1	5	normal_1_65	normal_5_1	FALSE	262	4	174	1	174	1	1
ORTHO04D006004	ORTHO04D004397	act_TF	1	3	1	2	normal_1_65	normal_2_111	FALSE	262	56	174	50	174	50	1
ORTHO04D006004	ORTHO04D004392	act_TF	1	1	1	1	normal_1_65	normal_1_202	TRUE	262	7	174	6	174	6	1
ORTHO04D006004	ORTHO04D004366	act_TF	1	3	1	2	normal_1_65	normal_2_112	FALSE	262	26	174	25	174	25	1
ORTHO04D006004	ORTHO04D004359	act_TF	1	1	1	1	normal_1_65	normal_1_271	TRUE	262	5	174	2	174	2	1
ORTHO04D006004	ORTHO04D004196	act_TF	1	1	1	1	normal_1_65	normal_1_36	TRUE	262	4	174	2	174	2	1
ORTHO04D006004	ORTHO04D004120	act_TF	1	2	1	4	normal_1_65	normal_4_7	FALSE	262	8	174	5	174	5	1
ORTHO04D006004	ORTHO04D004103	act_TF	1	3	1	2	normal_1_65	normal_2_115	FALSE	262	59	174	57	174	57	1
ORTHO04D006004	ORTHO04D003805	act_TF	1	1	1	1	normal_1_65	normal_1_283	TRUE	262	19	174	19	174	19	1
ORTHO04D006004	ORTHO04D003666	inh_TF	1	1	1	1	normal_1_65	normal_1_105	TRUE	262	12	174	17	174	17	1
ORTHO04D006004	ORTHO04D003666	act_TF	1	1	1	1	normal_1_65	normal_1_105	TRUE	262	12	174	17	174	17	1
ORTHO04D006004	ORTHO04D003571	act_TF	1	1	1	1	normal_1_65	normal_1_207	TRUE	262	2	174	2	174	2	1
ORTHO04D006004	ORTHO04D003380	act_TF	1	1	1	1	normal_1_65	normal_1_208	TRUE	262	40	174	28	174	28	1
ORTHO04D006004	ORTHO04D003301	act_TF	1	1	1	1	normal_1_65	normal_1_3	TRUE	262	5	174	5	174	5	1
ORTHO04D006004	ORTHO04D003205	act_TF	1	1	1	1	normal_1_65	normal_1_147	TRUE	262	7	174	5	174	5	1
ORTHO04D006004	ORTHO04D003155	act_TF	1	1	1	1	normal_1_65	normal_1_4	TRUE	262	5	174	5	174	5	1
ORTHO04D006004	ORTHO04D003111	inh_TF	1	2	1	4	normal_1_65	normal_4_19	FALSE	262	8	174	7	174	7	1
ORTHO04D006004	ORTHO04D003111	act_TF	1	2	1	4	normal_1_65	normal_4_19	FALSE	262	8	174	7	174	7	1
ORTHO04D006004	ORTHO04D003052	act_TF	1	1	1	1	normal_1_65	normal_1_73	TRUE	262	5	174	4	174	4	1
ORTHO04D006004	ORTHO04D002960	inh_TF	1	2	1	4	normal_1_65	normal_4_161	FALSE	262	21	174	14	174	14	1
ORTHO04D006004	ORTHO04D002960	act_TF	1	2	1	4	normal_1_65	normal_4_161	FALSE	262	21	174	14	174	14	1
ORTHO04D006004	ORTHO04D002947	act_TF	1	1	1	1	normal_1_65	normal_1_265	TRUE	262	14	174	9	174	9	1
ORTHO04D006004	ORTHO04D002902	act_TF	1	2	1	4	normal_1_65	normal_4_91	FALSE	262	17	174	13	174	13	1
ORTHO04D006004	ORTHO04D002887	act_TF	1	1	1	1	normal_1_65	normal_1_16	TRUE	262	3	174	2	174	2	1
ORTHO04D006004	ORTHO04D002855	act_TF	1	1	1	1	normal_1_65	normal_1_102	TRUE	262	7	174	5	174	5	1
ORTHO04D006004	ORTHO04D002854	act_TF	1	1	1	1	normal_1_65	normal_1_148	TRUE	262	7	174	4	174	4	1
ORTHO04D006004	ORTHO04D002782	act_TF	1	2	1	4	normal_1_65	normal_4_61	FALSE	262	9	174	6	174	6	1
ORTHO04D006004	ORTHO04D002497	inh_TF	1	2	1	4	normal_1_65	normal_4_128	FALSE	262	13	174	8	174	8	1
ORTHO04D006004	ORTHO04D002497	act_TF	1	2	1	4	normal_1_65	normal_4_128	FALSE	262	13	174	8	174	8	1
ORTHO04D006004	ORTHO04D002462	act_TF	1	2	1	4	normal_1_65	normal_4_11	FALSE	262	12	174	8	174	8	1
ORTHO04D006004	ORTHO04D002433	act_TF	1	2	1	4	normal_1_65	normal_4_20	FALSE	262	15	174	9	174	9	1
ORTHO04D006004	ORTHO04D002430	act_TF	1	4	1	5	normal_1_65	normal_5_10	FALSE	262	19	174	10	174	10	1
ORTHO04D006004	ORTHO04D002418	act_TF	1	2	1	4	normal_1_65	normal_4_148	FALSE	262	19	174	8	174	8	1
ORTHO04D006004	ORTHO04D002342	act_TF	1	2	1	4	normal_1_65	normal_4_98	FALSE	262	16	174	13	174	13	1
ORTHO04D006004	ORTHO04D002300	act_TF	1	3	1	2	normal_1_65	normal_2_14	FALSE	262	7	174	3	174	3	1
ORTHO04D006004	ORTHO04D002289	act_TF	1	2	1	4	normal_1_65	normal_4_99	FALSE	262	15	174	12	174	12	1
ORTHO04D006004	ORTHO04D002273	act_TF	1	1	1	1	normal_1_65	normal_1_19	TRUE	262	5	174	4	174	4	1
ORTHO04D006004	ORTHO04D002213	act_TF	1	3	1	2	normal_1_65	normal_2_84	FALSE	262	7	174	5	174	5	1
ORTHO04D006004	ORTHO04D002208	act_TF	1	2	1	4	normal_1_65	normal_4_138	FALSE	262	20	174	12	174	12	1
ORTHO04D006004	ORTHO04D002200	act_TF	1	2	1	4	normal_1_65	normal_4_42	FALSE	262	26	174	19	174	19	1
ORTHO04D006004	ORTHO04D002164	act_TF	1	1	1	1	normal_1_65	normal_1_54	TRUE	262	5	174	4	174	4	1
ORTHO04D006004	ORTHO04D002163	act_TF	1	3	1	2	normal_1_65	normal_2_98	FALSE	262	44	174	36	174	36	1
ORTHO04D006004	ORTHO04D002112	act_TF	1	3	1	2	normal_1_65	normal_2_3	FALSE	262	10	174	5	174	5	1
ORTHO04D006004	ORTHO04D002059	act_TF	1	1	1	1	normal_1_65	normal_1_149	TRUE	262	13	174	11	174	11	1
ORTHO04D006004	ORTHO04D002045	act_TF	1	3	1	2	normal_1_65	normal_2_17	FALSE	262	22	174	15	174	15	1
ORTHO04D006004	ORTHO04D002014	act_TF	1	1	1	1	normal_1_65	normal_1_218	TRUE	262	4	174	4	174	4	1
ORTHO04D006004	ORTHO04D001977	act_TF	1	2	1	4	normal_1_65	normal_4_104	FALSE	262	20	174	15	174	15	1
ORTHO04D006004	ORTHO04D001953	act_TF	1	1	1	1	normal_1_65	normal_1_112	TRUE	262	14	174	12	174	12	1
ORTHO04D006004	ORTHO04D001929	act_TF	1	1	1	1	normal_1_65	normal_1_20	TRUE	262	7	174	3	174	3	1
ORTHO04D006004	ORTHO04D001927	act_TF	1	1	1	1	normal_1_65	normal_1_21	TRUE	262	4	174	3	174	3	1
ORTHO04D006004	ORTHO04D001902	act_TF	1	4	1	5	normal_1_65	normal_5_9	FALSE	262	11	174	5	174	5	1
ORTHO04D006004	ORTHO04D001876	act_TF	1	2	1	4	normal_1_65	normal_4_44	FALSE	262	19	174	14	174	14	1
ORTHO04D006004	ORTHO04D001848	inh_TF	1	1	1	1	normal_1_65	normal_1_220	TRUE	262	17	174	10	174	10	1
ORTHO04D006004	ORTHO04D001848	act_TF	1	1	1	1	normal_1_65	normal_1_220	TRUE	262	17	174	10	174	10	1
ORTHO04D006004	ORTHO04D001793	act_TF	1	1	1	1	normal_1_65	normal_1_22	TRUE	262	8	174	4	174	4	1
ORTHO04D006004	ORTHO04D001716	act_TF	1	1	1	1	normal_1_65	normal_1_222	TRUE	262	7	174	7	174	7	1
ORTHO04D006004	ORTHO04D001707	act_TF	1	1	1	1	normal_1_65	normal_1_93	TRUE	262	3	174	2	174	2	1
ORTHO04D006004	ORTHO04D001658	act_TF	1	3	1	2	normal_1_65	normal_2_18	FALSE	262	37	174	27	174	27	1
ORTHO04D006004	ORTHO04D001628	act_TF	1	1	1	1	normal_1_65	normal_1_82	TRUE	262	5	174	4	174	4	1
ORTHO04D006004	ORTHO04D001616	act_TF	1	1	1	1	normal_1_65	normal_1_225	TRUE	262	6	174	6	174	6	1
ORTHO04D006004	ORTHO04D001612	act_TF	1	2	1	4	normal_1_65	normal_4_45	FALSE	262	3	174	2	174	2	1
ORTHO04D006004	ORTHO04D001586	act_TF	1	1	1	1	normal_1_65	normal_1_84	TRUE	262	7	174	7	174	7	1
ORTHO04D006004	ORTHO04D001551	act_TF	1	3	1	2	normal_1_65	normal_2_116	FALSE	262	85	174	70	174	70	1
ORTHO04D006004	ORTHO04D001535	act_TF	1	2	1	4	normal_1_65	normal_4_46	FALSE	262	11	174	9	174	9	1
ORTHO04D006004	ORTHO04D001515	act_TF	1	1	1	1	normal_1_65	normal_1_87	TRUE	262	15	174	11	174	11	1
ORTHO04D006004	ORTHO04D001458	act_TF	1	1	1	1	normal_1_65	normal_1_133	TRUE	262	4	174	4	174	4	1
ORTHO04D006004	ORTHO04D001432	act_TF	1	1	1	1	normal_1_65	normal_1_227	TRUE	262	8	174	6	174	6	1
ORTHO04D006004	ORTHO04D001404	act_TF	1	1	1	1	normal_1_65	normal_1_255	TRUE	262	19	174	12	174	12	1
ORTHO04D006004	ORTHO04D001336	inh_TF	1	2	1	4	normal_1_65	normal_4_47	FALSE	262	11	174	9	174	9	1
ORTHO04D006004	ORTHO04D001336	act_TF	1	2	1	4	normal_1_65	normal_4_47	FALSE	262	11	174	9	174	9	1
ORTHO04D006004	ORTHO04D001329	act_TF	1	2	1	4	normal_1_65	normal_4_144	FALSE	262	19	174	14	174	14	1
ORTHO04D006004	ORTHO04D001327	act_TF	1	1	1	1	normal_1_65	normal_1_88	TRUE	262	7	174	6	174	6	1
ORTHO04D006004	ORTHO04D001307	inh_TF	1	1	1	1	normal_1_65	normal_1_113	TRUE	262	19	174	28	174	28	1
ORTHO04D006004	ORTHO04D001307	act_TF	1	1	1	1	normal_1_65	normal_1_113	TRUE	262	19	174	28	174	28	1
ORTHO04D006004	ORTHO04D001281	act_TF	1	1	1	1	normal_1_65	normal_1_25	TRUE	262	12	174	5	174	5	1
ORTHO04D006004	ORTHO04D001270	act_TF	1	1	1	1	normal_1_65	normal_1_296	TRUE	262	11	174	12	174	12	1
ORTHO04D006004	ORTHO04D001219	act_TF	1	1	1	1	normal_1_65	normal_1_26	TRUE	262	4	174	3	174	3	1
ORTHO04D006004	ORTHO04D001195	act_TF	1	1	1	1	normal_1_65	normal_1_193	TRUE	262	7	174	3	174	3	1
ORTHO04D006004	ORTHO04D001110	act_TF	1	1	1	1	normal_1_65	normal_1_40	TRUE	262	9	174	7	174	7	1
ORTHO04D006004	ORTHO04D001102	act_TF	1	2	1	4	normal_1_65	normal_4_133	FALSE	262	12	174	9	174	9	1
ORTHO04D006004	ORTHO04D001085	inh_TF	1	2	1	4	normal_1_65	normal_4_157	FALSE	262	162	174	129	174	129	1
ORTHO04D006004	ORTHO04D001085	act_TF	1	2	1	4	normal_1_65	normal_4_157	FALSE	262	162	174	129	174	129	1
ORTHO04D006004	ORTHO04D001065	act_TF	1	2	1	4	normal_1_65	normal_4_166	FALSE	262	23	174	14	174	14	1
ORTHO04D006004	ORTHO04D001045	act_TF	1	2	1	4	normal_1_65	normal_4_111	FALSE	262	113	174	103	174	103	1
ORTHO04D006004	ORTHO04D001031	act_TF	1	1	1	1	normal_1_65	normal_1_164	TRUE	262	14	174	7	174	7	1
ORTHO04D006004	ORTHO04D000993	act_TF	1	3	1	2	normal_1_65	normal_2_27	FALSE	262	37	174	18	174	18	1
ORTHO04D006004	ORTHO04D000977	act_TF	1	1	1	1	normal_1_65	normal_1_94	TRUE	262	16	174	10	174	10	1
ORTHO04D006004	ORTHO04D000969	act_TF	1	2	1	4	normal_1_65	normal_4_65	FALSE	262	18	174	13	174	13	1
ORTHO04D006004	ORTHO04D000966	act_TF	1	2	1	4	normal_1_65	normal_4_153	FALSE	262	19	174	12	174	12	1
ORTHO04D006004	ORTHO04D000937	act_TF	1	1	1	1	normal_1_65	normal_1_182	TRUE	262	11	174	9	174	9	1
ORTHO04D006004	ORTHO04D000935	act_TF	1	3	1	2	normal_1_65	normal_2_33	FALSE	262	15	174	10	174	10	1
ORTHO04D006004	ORTHO04D000932	act_TF	1	2	1	4	normal_1_65	normal_4_113	FALSE	262	15	174	12	174	12	1
ORTHO04D006004	ORTHO04D000924	act_TF	1	1	1	1	normal_1_65	normal_1_281	TRUE	262	16	174	11	174	11	1
ORTHO04D006004	ORTHO04D000893	act_TF	1	3	1	2	normal_1_65	normal_2_49	FALSE	262	21	174	17	174	17	1
ORTHO04D006004	ORTHO04D000876	act_TF	1	1	1	1	normal_1_65	normal_1_97	TRUE	262	11	174	10	174	10	1
ORTHO04D006004	ORTHO04D000852	act_TF	1	1	1	1	normal_1_65	normal_1_172	TRUE	262	13	174	11	174	11	1
ORTHO04D006004	ORTHO04D000843	act_TF	1	2	1	4	normal_1_65	normal_4_22	FALSE	262	19	174	13	174	13	1
ORTHO04D006004	ORTHO04D000831	act_TF	1	1	1	1	normal_1_65	normal_1_98	TRUE	262	11	174	12	174	12	1
ORTHO04D006004	ORTHO04D000810	act_TF	1	1	1	1	normal_1_65	normal_1_99	TRUE	262	7	174	3	174	3	1
ORTHO04D006004	ORTHO04D000808	act_TF	1	2	1	4	normal_1_65	normal_4_52	FALSE	262	11	174	6	174	6	1
ORTHO04D006004	ORTHO04D000807	act_TF	1	1	1	1	normal_1_65	normal_1_150	TRUE	262	22	174	20	174	20	1
ORTHO04D006004	ORTHO04D000797	act_TF	1	1	1	1	normal_1_65	normal_1_285	TRUE	262	43	174	29	174	29	1
ORTHO04D006004	ORTHO04D000794	act_TF	1	2	1	4	normal_1_65	normal_4_136	FALSE	262	26	174	16	174	16	1
ORTHO04D006004	ORTHO04D000783	act_TF	1	2	1	4	normal_1_65	normal_4_118	FALSE	262	5	174	2	174	2	1
ORTHO04D006004	ORTHO04D000782	act_TF	1	1	1	1	normal_1_65	normal_1_275	TRUE	262	6	174	5	174	5	1
ORTHO04D006004	ORTHO04D000780	inh_TF	1	1	1	1	normal_1_65	normal_1_10	TRUE	262	13	174	14	174	14	1
ORTHO04D006004	ORTHO04D000780	act_TF	1	1	1	1	normal_1_65	normal_1_10	TRUE	262	13	174	14	174	14	1
ORTHO04D006004	ORTHO04D000768	act_TF	1	1	1	1	normal_1_65	normal_1_163	TRUE	262	7	174	6	174	6	1
ORTHO04D006004	ORTHO04D000745	act_TF	1	1	1	1	normal_1_65	normal_1_27	TRUE	262	9	174	7	174	7	1
ORTHO04D006004	ORTHO04D000731	act_TF	1	4	1	5	normal_1_65	normal_5_11	FALSE	262	36	174	14	174	14	1
ORTHO04D006004	ORTHO04D000715	act_TF	1	3	1	2	normal_1_65	normal_2_54	FALSE	262	17	174	11	174	11	1
ORTHO04D006004	ORTHO04D000708	act_TF	1	2	1	4	normal_1_65	normal_4_53	FALSE	262	11	174	8	174	8	1
ORTHO04D006004	ORTHO04D000702	act_TF	1	2	1	4	normal_1_65	normal_4_130	FALSE	262	23	174	13	174	13	1
ORTHO04D006004	ORTHO04D000696	act_TF	1	2	1	4	normal_1_65	normal_4_120	FALSE	262	14	174	10	174	10	1
ORTHO04D006004	ORTHO04D000695	act_TF	1	1	1	1	normal_1_65	normal_1_173	TRUE	262	6	174	5	174	5	1
ORTHO04D006004	ORTHO04D000686	inh_TF	1	1	1	1	normal_1_65	normal_1_55	TRUE	262	9	174	8	174	8	1
ORTHO04D006004	ORTHO04D000686	act_TF	1	1	1	1	normal_1_65	normal_1_55	TRUE	262	9	174	8	174	8	1
ORTHO04D006004	ORTHO04D000660	act_TF	1	1	1	1	normal_1_65	normal_1_6	TRUE	262	6	174	6	174	6	1
ORTHO04D006004	ORTHO04D000659	act_TF	1	3	1	2	normal_1_65	normal_2_42	FALSE	262	19	174	14	174	14	1
ORTHO04D006004	ORTHO04D000654	act_TF	1	1	1	1	normal_1_65	normal_1_232	TRUE	262	7	174	7	174	7	1
ORTHO04D006004	ORTHO04D000653	act_TF	1	2	1	4	normal_1_65	normal_4_121	FALSE	262	25	174	18	174	18	1
ORTHO04D006004	ORTHO04D000645	act_TF	1	1	1	1	normal_1_65	normal_1_101	TRUE	262	7	174	4	174	4	1
ORTHO04D006004	ORTHO04D000637	inh_TF	1	1	1	1	normal_1_65	normal_1_43	TRUE	262	4	174	3	174	3	1
ORTHO04D006004	ORTHO04D000637	act_TF	1	1	1	1	normal_1_65	normal_1_43	TRUE	262	4	174	3	174	3	1
ORTHO04D006004	ORTHO04D000632	act_TF	1	4	1	5	normal_1_65	normal_5_6	FALSE	262	29	174	10	174	10	1
ORTHO04D006004	ORTHO04D000621	inh_TF	1	1	1	1	normal_1_65	normal_1_297	TRUE	262	225	174	119	174	119	1
ORTHO04D006004	ORTHO04D000621	act_TF	1	1	1	1	normal_1_65	normal_1_297	TRUE	262	225	174	119	174	119	1
ORTHO04D006004	ORTHO04D000615	act_TF	1	3	1	2	normal_1_65	normal_2_119	FALSE	262	36	174	27	174	27	1
ORTHO04D006004	ORTHO04D000609	act_TF	1	1	1	1	normal_1_65	normal_1_33	TRUE	262	8	174	4	174	4	1
ORTHO04D006004	ORTHO04D000608	act_TF	1	3	1	2	normal_1_65	normal_2_62	FALSE	262	35	174	29	174	29	1
ORTHO04D006004	ORTHO04D000587	act_TF	1	3	1	2	normal_1_65	normal_2_86	FALSE	262	28	174	19	174	19	1
ORTHO04D006004	ORTHO04D000581	inh_TF	1	1	1	1	normal_1_65	normal_1_298	TRUE	262	374	174	210	174	210	1
ORTHO04D006004	ORTHO04D000581	act_TF	1	1	1	1	normal_1_65	normal_1_298	TRUE	262	374	174	210	174	210	1
ORTHO04D006004	ORTHO04D000557	act_TF	1	2	1	4	normal_1_65	normal_4_190	FALSE	262	10	174	5	174	5	1
ORTHO04D006004	ORTHO04D000534	act_TF	1	1	1	1	normal_1_65	normal_1_108	TRUE	262	17	174	11	174	11	1
ORTHO04D006004	ORTHO04D000515	act_TF	1	2	1	4	normal_1_65	normal_4_160	FALSE	262	38	174	28	174	28	1
ORTHO04D006004	ORTHO04D000506	act_TF	1	1	1	1	normal_1_65	normal_1_257	TRUE	262	40	174	29	174	29	1
ORTHO04D006004	ORTHO04D000500	act_TF	1	1	1	1	normal_1_65	normal_1_30	TRUE	262	11	174	6	174	6	1
ORTHO04D006004	ORTHO04D000493	inh_TF	1	1	1	1	normal_1_65	normal_1_28	TRUE	262	4	174	4	174	4	1
ORTHO04D006004	ORTHO04D000493	act_TF	1	1	1	1	normal_1_65	normal_1_28	TRUE	262	4	174	4	174	4	1
ORTHO04D006004	ORTHO04D000486	inh_TF	1	2	1	4	normal_1_65	normal_4_163	FALSE	262	27	174	17	174	17	1
ORTHO04D006004	ORTHO04D000486	act_TF	1	2	1	4	normal_1_65	normal_4_163	FALSE	262	27	174	17	174	17	1
ORTHO04D006004	ORTHO04D000477	act_TF	1	2	1	4	normal_1_65	normal_4_127	FALSE	262	61	174	41	174	41	1
ORTHO04D006004	ORTHO04D000471	act_TF	1	1	1	1	normal_1_65	normal_1_136	TRUE	262	15	174	11	174	11	1
ORTHO04D006004	ORTHO04D000448	act_TF	1	2	1	4	normal_1_65	normal_4_137	FALSE	262	18	174	10	174	10	1
ORTHO04D006004	ORTHO04D000442	inh_TF	1	3	1	2	normal_1_65	normal_2_55	FALSE	262	11	174	6	174	6	1
ORTHO04D006004	ORTHO04D000442	act_TF	1	3	1	2	normal_1_65	normal_2_55	FALSE	262	11	174	6	174	6	1
ORTHO04D006004	ORTHO04D000438	inh_TF	1	1	1	1	normal_1_65	normal_1_299	TRUE	262	51	174	27	174	27	1
ORTHO04D006004	ORTHO04D000438	act_TF	1	1	1	1	normal_1_65	normal_1_299	TRUE	262	51	174	27	174	27	1
ORTHO04D006004	ORTHO04D000434	inh_TF	1	1	1	1	normal_1_65	normal_1_120	TRUE	262	9	174	13	174	13	1
ORTHO04D006004	ORTHO04D000434	act_TF	1	1	1	1	normal_1_65	normal_1_120	TRUE	262	9	174	13	174	13	1
ORTHO04D006004	ORTHO04D000430	act_TF	1	1	1	1	normal_1_65	normal_1_184	TRUE	262	5	174	4	174	4	1
ORTHO04D006004	ORTHO04D000427	act_TF	1	1	1	1	normal_1_65	normal_1_116	TRUE	262	13	174	9	174	9	1
ORTHO04D006004	ORTHO04D000426	act_TF	1	3	1	2	normal_1_65	normal_2_71	FALSE	262	29	174	20	174	20	1
ORTHO04D006004	ORTHO04D000417	act_TF	1	2	1	4	normal_1_65	normal_4_66	FALSE	262	17	174	12	174	12	1
ORTHO04D006004	ORTHO04D000416	inh_TF	1	3	1	2	normal_1_65	normal_2_20	FALSE	262	28	174	23	174	23	1
ORTHO04D006004	ORTHO04D000416	act_TF	1	3	1	2	normal_1_65	normal_2_20	FALSE	262	28	174	23	174	23	1
ORTHO04D006004	ORTHO04D000408	inh_TF	1	1	1	1	normal_1_65	normal_1_119	TRUE	262	14	174	11	174	11	1
ORTHO04D006004	ORTHO04D000408	act_TF	1	1	1	1	normal_1_65	normal_1_119	TRUE	262	14	174	11	174	11	1
ORTHO04D006004	ORTHO04D000402	act_TF	1	3	1	2	normal_1_65	normal_2_104	FALSE	262	41	174	33	174	33	1
ORTHO04D006004	ORTHO04D000394	act_TF	1	1	1	1	normal_1_65	normal_1_187	TRUE	262	259	174	191	174	191	1
ORTHO04D006004	ORTHO04D000380	act_TF	1	2	1	4	normal_1_65	normal_4_134	FALSE	262	13	174	9	174	9	1
ORTHO04D006004	ORTHO04D000379	act_TF	1	3	1	2	normal_1_65	normal_2_43	FALSE	262	20	174	11	174	11	1
ORTHO04D006004	ORTHO04D000377	act_TF	1	2	1	4	normal_1_65	normal_4_132	FALSE	262	19	174	13	174	13	1
ORTHO04D006004	ORTHO04D000372	inh_TF	1	1	1	1	normal_1_65	normal_1_180	TRUE	262	12	174	10	174	10	1
ORTHO04D006004	ORTHO04D000372	act_TF	1	1	1	1	normal_1_65	normal_1_180	TRUE	262	12	174	10	174	10	1
ORTHO04D006004	ORTHO04D000370	act_TF	1	1	1	1	normal_1_65	normal_1_152	TRUE	262	37	174	18	174	18	1
ORTHO04D006004	ORTHO04D000361	act_TF	1	2	1	4	normal_1_65	normal_4_67	FALSE	262	98	174	87	174	87	1
ORTHO04D006004	ORTHO04D000355	act_TF	1	3	1	2	normal_1_65	normal_2_56	FALSE	262	29	174	20	174	20	1
ORTHO04D006004	ORTHO04D000349	act_TF	1	2	1	4	normal_1_65	normal_4_150	FALSE	262	21	174	15	174	15	1
ORTHO04D006004	ORTHO04D000346	inh_TF	1	1	1	1	normal_1_65	normal_1_123	TRUE	262	12	174	10	174	10	1
ORTHO04D006004	ORTHO04D000346	act_TF	1	1	1	1	normal_1_65	normal_1_123	TRUE	262	12	174	10	174	10	1
ORTHO04D006004	ORTHO04D000343	act_TF	1	2	1	4	normal_1_65	normal_4_162	FALSE	262	109	174	96	174	96	1
ORTHO04D006004	ORTHO04D000341	act_TF	1	1	1	1	normal_1_65	normal_1_276	TRUE	262	64	174	43	174	43	1
ORTHO04D006004	ORTHO04D000340	act_TF	1	1	1	1	normal_1_65	normal_1_134	TRUE	262	28	174	27	174	27	1
ORTHO04D006004	ORTHO04D000339	inh_TF	1	1	1	1	normal_1_65	normal_1_137	TRUE	262	12	174	6	174	6	1
ORTHO04D006004	ORTHO04D000339	act_TF	1	1	1	1	normal_1_65	normal_1_137	TRUE	262	12	174	6	174	6	1
ORTHO04D006004	ORTHO04D000326	inh_TF	1	3	1	2	normal_1_65	normal_2_105	FALSE	262	49	174	36	174	36	1
ORTHO04D006004	ORTHO04D000326	act_TF	1	3	1	2	normal_1_65	normal_2_105	FALSE	262	49	174	36	174	36	1
ORTHO04D006004	ORTHO04D000325	act_TF	1	2	1	4	normal_1_65	normal_4_142	FALSE	262	14	174	10	174	10	1
ORTHO04D006004	ORTHO04D000322	act_TF	1	1	1	1	normal_1_65	normal_1_259	TRUE	262	15	174	12	174	12	1
ORTHO04D006004	ORTHO04D000312	act_TF	1	1	1	1	normal_1_65	normal_1_45	TRUE	262	10	174	8	174	8	1
ORTHO04D006004	ORTHO04D000309	act_TF	1	1	1	1	normal_1_65	normal_1_153	TRUE	262	24	174	14	174	14	1
ORTHO04D006004	ORTHO04D000305	act_TF	1	1	1	1	normal_1_65	normal_1_140	TRUE	262	19	174	10	174	10	1
ORTHO04D006004	ORTHO04D000301	act_TF	1	3	1	2	normal_1_65	normal_2_73	FALSE	262	53	174	38	174	38	1
ORTHO04D006004	ORTHO04D000299	act_TF	1	1	1	1	normal_1_65	normal_1_239	TRUE	262	23	174	17	174	17	1
ORTHO04D006004	ORTHO04D000295	inh_TF	1	3	1	2	normal_1_65	normal_2_13	FALSE	262	36	174	26	174	26	1
ORTHO04D006004	ORTHO04D000295	act_TF	1	3	1	2	normal_1_65	normal_2_13	FALSE	262	36	174	26	174	26	1
ORTHO04D006004	ORTHO04D000294	act_TF	1	1	1	1	normal_1_65	normal_1_234	TRUE	262	8	174	7	174	7	1
ORTHO04D006004	ORTHO04D000291	act_TF	1	3	1	2	normal_1_65	normal_2_9	FALSE	262	33	174	20	174	20	1
ORTHO04D006004	ORTHO04D000289	act_TF	1	3	1	2	normal_1_65	normal_2_45	FALSE	262	50	174	25	174	25	1
ORTHO04D006004	ORTHO04D000285	act_TF	1	3	1	2	normal_1_65	normal_2_34	FALSE	262	27	174	13	174	13	1
ORTHO04D006004	ORTHO04D000283	act_TF	1	1	1	1	normal_1_65	normal_1_177	TRUE	262	22	174	21	174	21	1
ORTHO04D006004	ORTHO04D000273	inh_TF	1	1	1	1	normal_1_65	normal_1_154	TRUE	262	7	174	6	174	6	1
ORTHO04D006004	ORTHO04D000273	act_TF	1	1	1	1	normal_1_65	normal_1_154	TRUE	262	7	174	6	174	6	1
ORTHO04D006004	ORTHO04D000272	act_TF	1	3	1	2	normal_1_65	normal_2_31	FALSE	262	13	174	6	174	6	1
ORTHO04D006004	ORTHO04D000265	inh_TF	1	1	1	1	normal_1_65	normal_1_56	TRUE	262	11	174	12	174	12	1
ORTHO04D006004	ORTHO04D000265	act_TF	1	1	1	1	normal_1_65	normal_1_56	TRUE	262	11	174	12	174	12	1
ORTHO04D006004	ORTHO04D000262	act_TF	1	1	1	1	normal_1_65	normal_1_251	TRUE	262	23	174	18	174	18	1
ORTHO04D006004	ORTHO04D000252	act_TF	1	1	1	1	normal_1_65	normal_1_156	TRUE	262	9	174	5	174	5	1
ORTHO04D006004	ORTHO04D000251	act_TF	1	3	1	2	normal_1_65	normal_2_74	FALSE	262	32	174	26	174	26	1
ORTHO04D006004	ORTHO04D000249	inh_TF	1	1	1	1	normal_1_65	normal_1_287	TRUE	262	19	174	18	174	18	1
ORTHO04D006004	ORTHO04D000249	act_TF	1	1	1	1	normal_1_65	normal_1_287	TRUE	262	19	174	18	174	18	1
ORTHO04D006004	ORTHO04D000231	act_TF	1	2	1	4	normal_1_65	normal_4_139	FALSE	262	102	174	81	174	81	1
ORTHO04D006004	ORTHO04D000224	inh_TF	1	1	1	1	normal_1_65	normal_1_158	TRUE	262	52	174	35	174	35	1
ORTHO04D006004	ORTHO04D000224	act_TF	1	1	1	1	normal_1_65	normal_1_158	TRUE	262	52	174	35	174	35	1
ORTHO04D006004	ORTHO04D000213	act_TF	1	3	1	2	normal_1_65	normal_2_75	FALSE	262	58	174	34	174	34	1
ORTHO04D006004	ORTHO04D000209	act_TF	1	1	1	1	normal_1_65	normal_1_288	TRUE	262	41	174	30	174	30	1
ORTHO04D006004	ORTHO04D000203	inh_TF	1	3	1	2	normal_1_65	normal_2_38	FALSE	262	44	174	34	174	34	1
ORTHO04D006004	ORTHO04D000203	act_TF	1	3	1	2	normal_1_65	normal_2_38	FALSE	262	44	174	34	174	34	1
ORTHO04D006004	ORTHO04D000197	act_TF	1	3	1	2	normal_1_65	normal_2_22	FALSE	262	28	174	16	174	16	1
ORTHO04D006004	ORTHO04D000195	act_TF	1	2	1	4	normal_1_65	normal_4_188	FALSE	262	24	174	16	174	16	1
ORTHO04D006004	ORTHO04D000189	inh_TF	1	1	1	1	normal_1_65	normal_1_293	TRUE	262	43	174	34	174	34	1
ORTHO04D006004	ORTHO04D000189	act_TF	1	1	1	1	normal_1_65	normal_1_293	TRUE	262	43	174	34	174	34	1
ORTHO04D006004	ORTHO04D000188	inh_TF	1	3	1	2	normal_1_65	normal_2_23	FALSE	262	38	174	16	174	16	1
ORTHO04D006004	ORTHO04D000188	act_TF	1	3	1	2	normal_1_65	normal_2_23	FALSE	262	38	174	16	174	16	1
ORTHO04D006004	ORTHO04D000186	inh_TF	1	1	1	1	normal_1_65	normal_1_34	TRUE	262	10	174	7	174	7	1
ORTHO04D006004	ORTHO04D000186	act_TF	1	1	1	1	normal_1_65	normal_1_34	TRUE	262	10	174	7	174	7	1
ORTHO04D006004	ORTHO04D000183	act_TF	1	2	1	4	normal_1_65	normal_4_147	FALSE	262	22	174	13	174	13	1
ORTHO04D006004	ORTHO04D000182	act_TF	1	1	1	1	normal_1_65	normal_1_289	TRUE	262	27	174	18	174	18	1
ORTHO04D006004	ORTHO04D000178	act_TF	1	2	1	4	normal_1_65	normal_4_183	FALSE	262	21	174	12	174	12	1
ORTHO04D006004	ORTHO04D000174	inh_TF	1	1	1	1	normal_1_65	normal_1_181	TRUE	262	28	174	19	174	19	1
ORTHO04D006004	ORTHO04D000174	act_TF	1	1	1	1	normal_1_65	normal_1_181	TRUE	262	28	174	19	174	19	1
ORTHO04D006004	ORTHO04D000173	act_TF	1	3	1	2	normal_1_65	normal_2_50	FALSE	262	52	174	31	174	31	1
ORTHO04D006004	ORTHO04D000171	inh_TF	1	3	1	2	normal_1_65	normal_2_76	FALSE	262	29	174	15	174	15	1
ORTHO04D006004	ORTHO04D000171	act_TF	1	3	1	2	normal_1_65	normal_2_76	FALSE	262	29	174	15	174	15	1
ORTHO04D006004	ORTHO04D000168	inh_TF	1	2	1	4	normal_1_65	normal_4_151	FALSE	262	87	174	54	174	54	1
ORTHO04D006004	ORTHO04D000168	act_TF	1	2	1	4	normal_1_65	normal_4_151	FALSE	262	87	174	54	174	54	1
ORTHO04D006004	ORTHO04D000165	inh_TF	1	3	1	2	normal_1_65	normal_2_88	FALSE	262	54	174	40	174	40	1
ORTHO04D006004	ORTHO04D000165	act_TF	1	3	1	2	normal_1_65	normal_2_88	FALSE	262	54	174	40	174	40	1
ORTHO04D006004	ORTHO04D000162	inh_TF	1	2	1	4	normal_1_65	normal_4_152	FALSE	262	20	174	11	174	11	1
ORTHO04D006004	ORTHO04D000162	act_TF	1	2	1	4	normal_1_65	normal_4_152	FALSE	262	20	174	11	174	11	1
ORTHO04D006004	ORTHO04D000161	inh_TF	1	2	1	4	normal_1_65	normal_4_155	FALSE	262	163	174	111	174	111	1
ORTHO04D006004	ORTHO04D000161	act_TF	1	2	1	4	normal_1_65	normal_4_155	FALSE	262	163	174	111	174	111	1
ORTHO04D006004	ORTHO04D000151	act_TF	1	3	1	2	normal_1_65	normal_2_106	FALSE	262	105	174	74	174	74	1
ORTHO04D006004	ORTHO04D000150	inh_TF	1	1	1	1	normal_1_65	normal_1_300	TRUE	262	19	174	17	174	17	1
ORTHO04D006004	ORTHO04D000150	act_TF	1	1	1	1	normal_1_65	normal_1_300	TRUE	262	19	174	17	174	17	1
ORTHO04D006004	ORTHO04D000148	act_TF	1	3	1	2	normal_1_65	normal_2_24	FALSE	262	36	174	16	174	16	1
ORTHO04D006004	ORTHO04D000140	inh_TF	1	1	1	1	normal_1_65	normal_1_188	TRUE	262	18	174	13	174	13	1
ORTHO04D006004	ORTHO04D000140	act_TF	1	1	1	1	normal_1_65	normal_1_188	TRUE	262	18	174	13	174	13	1
ORTHO04D006004	ORTHO04D000138	act_TF	1	3	1	2	normal_1_65	normal_2_25	FALSE	262	12	174	5	174	5	1
ORTHO04D006004	ORTHO04D000137	act_TF	1	3	1	2	normal_1_65	normal_2_51	FALSE	262	41	174	24	174	24	1
ORTHO04D006004	ORTHO04D000126	inh_TF	1	1	1	1	normal_1_65	normal_1_192	TRUE	262	14	174	12	174	12	1
ORTHO04D006004	ORTHO04D000126	act_TF	1	1	1	1	normal_1_65	normal_1_192	TRUE	262	14	174	12	174	12	1
ORTHO04D006004	ORTHO04D000121	inh_TF	1	1	1	1	normal_1_65	normal_1_301	TRUE	262	22	174	20	174	20	1
ORTHO04D006004	ORTHO04D000121	act_TF	1	1	1	1	normal_1_65	normal_1_301	TRUE	262	22	174	20	174	20	1
ORTHO04D006004	ORTHO04D000120	act_TF	1	1	1	1	normal_1_65	normal_1_260	TRUE	262	76	174	58	174	58	1
ORTHO04D006004	ORTHO04D000119	act_TF	1	3	1	2	normal_1_65	normal_2_57	FALSE	262	54	174	39	174	39	1
ORTHO04D006004	ORTHO04D000116	act_TF	1	1	1	1	normal_1_65	normal_1_236	TRUE	262	9	174	8	174	8	1
ORTHO04D006004	ORTHO04D000103	act_TF	1	1	1	1	normal_1_65	normal_1_238	TRUE	262	16	174	14	174	14	1
ORTHO04D006004	ORTHO04D000102	inh_TF	1	1	1	1	normal_1_65	normal_1_240	TRUE	262	14	174	14	174	14	1
ORTHO04D006004	ORTHO04D000102	act_TF	1	1	1	1	normal_1_65	normal_1_240	TRUE	262	14	174	14	174	14	1
ORTHO04D006004	ORTHO04D000095	inh_TF	1	1	1	1	normal_1_65	normal_1_241	TRUE	262	7	174	6	174	6	1
ORTHO04D006004	ORTHO04D000095	act_TF	1	1	1	1	normal_1_65	normal_1_241	TRUE	262	7	174	6	174	6	1
ORTHO04D006004	ORTHO04D000092	act_TF	1	3	1	2	normal_1_65	normal_2_78	FALSE	262	30	174	20	174	20	1
ORTHO04D006004	ORTHO04D000091	act_TF	1	3	1	2	normal_1_65	normal_2_79	FALSE	262	40	174	30	174	30	1
ORTHO04D006004	ORTHO04D000086	act_TF	1	1	1	1	normal_1_65	normal_1_242	TRUE	262	16	174	10	174	10	1
ORTHO04D006004	ORTHO04D000078	inh_TF	1	1	1	1	normal_1_65	normal_1_47	TRUE	262	13	174	7	174	7	1
ORTHO04D006004	ORTHO04D000078	act_TF	1	1	1	1	normal_1_65	normal_1_47	TRUE	262	13	174	7	174	7	1
ORTHO04D006004	ORTHO04D000075	act_TF	1	3	1	2	normal_1_65	normal_2_89	FALSE	262	26	174	14	174	14	1
ORTHO04D006004	ORTHO04D000069	inh_TF	1	3	1	2	normal_1_65	normal_2_80	FALSE	262	61	174	36	174	36	1
ORTHO04D006004	ORTHO04D000069	act_TF	1	3	1	2	normal_1_65	normal_2_80	FALSE	262	61	174	36	174	36	1
ORTHO04D006004	ORTHO04D000066	act_TF	1	1	1	1	normal_1_65	normal_1_244	TRUE	262	43	174	43	174	43	1
ORTHO04D006004	ORTHO04D000063	act_TF	1	2	1	4	normal_1_65	normal_4_164	FALSE	262	20	174	14	174	14	1
ORTHO04D006004	ORTHO04D000062	act_TF	1	2	1	4	normal_1_65	normal_4_179	FALSE	262	65	174	35	174	35	1
ORTHO04D006004	ORTHO04D000061	inh_TF	1	1	1	1	normal_1_65	normal_1_252	TRUE	262	11	174	8	174	8	1
ORTHO04D006004	ORTHO04D000061	act_TF	1	1	1	1	normal_1_65	normal_1_252	TRUE	262	11	174	8	174	8	1
ORTHO04D006004	ORTHO04D000060	inh_TF	1	1	1	1	normal_1_65	normal_1_246	TRUE	262	37	174	25	174	25	1
ORTHO04D006004	ORTHO04D000060	act_TF	1	1	1	1	normal_1_65	normal_1_246	TRUE	262	37	174	25	174	25	1
ORTHO04D006004	ORTHO04D000059	inh_TF	1	1	1	1	normal_1_65	normal_1_290	TRUE	262	75	174	54	174	54	1
ORTHO04D006004	ORTHO04D000059	act_TF	1	1	1	1	normal_1_65	normal_1_290	TRUE	262	75	174	54	174	54	1
ORTHO04D006004	ORTHO04D000058	act_TF	1	1	1	1	normal_1_65	normal_1_261	TRUE	262	29	174	22	174	22	1
ORTHO04D006004	ORTHO04D000057	act_TF	1	3	1	2	normal_1_65	normal_2_52	FALSE	262	33	174	19	174	19	1
ORTHO04D006004	ORTHO04D000056	act_TF	1	1	1	1	normal_1_65	normal_1_262	TRUE	262	19	174	15	174	15	1
ORTHO04D006004	ORTHO04D000055	inh_TF	1	1	1	1	normal_1_65	normal_1_254	TRUE	262	22	174	19	174	19	1
ORTHO04D006004	ORTHO04D000055	act_TF	1	1	1	1	normal_1_65	normal_1_254	TRUE	262	22	174	19	174	19	1
ORTHO04D006004	ORTHO04D000054	act_TF	1	1	1	1	normal_1_65	normal_1_267	TRUE	262	21	174	13	174	13	1
ORTHO04D006004	ORTHO04D000050	inh_TF	1	2	1	4	normal_1_65	normal_4_175	FALSE	262	108	174	86	174	86	1
ORTHO04D006004	ORTHO04D000050	act_TF	1	2	1	4	normal_1_65	normal_4_175	FALSE	262	108	174	86	174	86	1
ORTHO04D006004	ORTHO04D000048	inh_TF	1	2	1	4	normal_1_65	normal_4_173	FALSE	262	154	174	104	174	104	1
ORTHO04D006004	ORTHO04D000048	act_TF	1	2	1	4	normal_1_65	normal_4_173	FALSE	262	154	174	104	174	104	1
ORTHO04D006004	ORTHO04D000045	inh_TF	1	2	1	4	normal_1_65	normal_4_174	FALSE	262	206	174	153	174	153	1
ORTHO04D006004	ORTHO04D000045	act_TF	1	2	1	4	normal_1_65	normal_4_174	FALSE	262	206	174	153	174	153	1
ORTHO04D006004	ORTHO04D000044	inh_TF	1	3	1	2	normal_1_65	normal_2_82	FALSE	262	53	174	32	174	32	1
ORTHO04D006004	ORTHO04D000044	act_TF	1	3	1	2	normal_1_65	normal_2_82	FALSE	262	53	174	32	174	32	1
ORTHO04D006004	ORTHO04D000042	act_TF	1	2	1	4	normal_1_65	normal_4_191	FALSE	262	25	174	15	174	15	1
ORTHO04D006004	ORTHO04D000039	inh_TF	1	1	1	1	normal_1_65	normal_1_31	TRUE	262	13	174	9	174	9	1
ORTHO04D006004	ORTHO04D000039	act_TF	1	1	1	1	normal_1_65	normal_1_31	TRUE	262	13	174	9	174	9	1
ORTHO04D006004	ORTHO04D000036	inh_TF	1	1	1	1	normal_1_65	normal_1_264	TRUE	262	21	174	16	174	16	1
ORTHO04D006004	ORTHO04D000036	act_TF	1	1	1	1	normal_1_65	normal_1_264	TRUE	262	21	174	16	174	16	1
ORTHO04D006004	ORTHO04D000035	inh_TF	1	1	1	1	normal_1_65	normal_1_266	TRUE	262	16	174	15	174	15	1
ORTHO04D006004	ORTHO04D000035	act_TF	1	1	1	1	normal_1_65	normal_1_266	TRUE	262	16	174	15	174	15	1
ORTHO04D006004	ORTHO04D000034	inh_TF	1	2	1	4	normal_1_65	normal_4_58	FALSE	262	20	174	11	174	11	1
ORTHO04D006004	ORTHO04D000034	act_TF	1	2	1	4	normal_1_65	normal_4_58	FALSE	262	20	174	11	174	11	1
ORTHO04D006004	ORTHO04D000028	act_TF	1	1	1	1	normal_1_65	normal_1_269	TRUE	262	23	174	16	174	16	1
ORTHO04D006004	ORTHO04D000025	act_TF	1	2	1	4	normal_1_65	normal_4_184	FALSE	262	374	174	196	174	196	1
ORTHO04D006004	ORTHO04D000023	act_TF	1	1	1	1	normal_1_65	normal_1_278	TRUE	262	13	174	8	174	8	1
ORTHO04D006004	ORTHO04D000022	act_TF	1	2	1	4	normal_1_65	normal_4_185	FALSE	262	49	174	28	174	28	1
ORTHO04D006004	ORTHO04D000019	inh_TF	1	2	1	4	normal_1_65	normal_4_186	FALSE	262	135	174	92	174	92	1
ORTHO04D006004	ORTHO04D000019	act_TF	1	2	1	4	normal_1_65	normal_4_186	FALSE	262	135	174	92	174	92	1
ORTHO04D006004	ORTHO04D000015	act_TF	1	3	1	2	normal_1_65	normal_2_107	FALSE	262	18	174	11	174	11	1
ORTHO04D006004	ORTHO04D000013	act_TF	1	1	1	1	normal_1_65	normal_1_282	TRUE	262	24	174	16	174	16	1
ORTHO04D006004	ORTHO04D000011	act_TF	1	2	1	4	normal_1_65	normal_4_192	FALSE	262	153	174	98	174	98	1
ORTHO04D006004	ORTHO04D000009	act_TF	1	3	1	2	normal_1_65	normal_2_108	FALSE	262	41	174	29	174	29	1
ORTHO04D006004	ORTHO04D000003	inh_TF	1	2	1	4	normal_1_65	normal_4_195	FALSE	262	211	174	102	174	102	1
ORTHO04D006004	ORTHO04D000003	act_TF	1	2	1	4	normal_1_65	normal_4_195	FALSE	262	211	174	102	174	102	1
ORTHO04D005254	ORTHO04D005320	binding	2	3	4	2	normal_4_77	normal_2_53	FALSE	13	41	10	27	10	27	1
ORTHO04D004523	ORTHO04D006053	binding	2	1	4	1	normal_4_80	normal_1_291	FALSE	15	41	11	23	11	23	1
ORTHO04D004352	ORTHO04D000686	unk_TF	1	1	1	1	normal_1_69	normal_1_55	TRUE	18	9	13	8	13	8	1
ORTHO04D004352	ORTHO04D000340	unk_TF	1	1	1	1	normal_1_69	normal_1_134	TRUE	18	28	13	27	13	27	1
ORTHO04D004352	ORTHO04D000326	unk_TF	1	3	1	2	normal_1_69	normal_2_105	FALSE	18	49	13	36	13	36	1
ORTHO04D004352	ORTHO04D000260	unk_TF	1	1	1	1	normal_1_69	normal_1_155	TRUE	18	8	13	6	13	6	1
ORTHO04D004352	ORTHO04D000251	unk_TF	1	3	1	2	normal_1_69	normal_2_74	FALSE	18	32	13	26	13	26	1
ORTHO04D004352	ORTHO04D000245	unk_TF	1	1	1	1	normal_1_69	normal_1_185	TRUE	18	17	13	11	13	11	1
ORTHO04D004352	ORTHO04D000197	unk_TF	1	3	1	2	normal_1_69	normal_2_22	FALSE	18	28	13	16	13	16	1
ORTHO04D004352	ORTHO04D000189	unk_TF	1	1	1	1	normal_1_69	normal_1_293	TRUE	18	43	13	34	13	34	1
ORTHO04D004352	ORTHO04D000161	unk_TF	1	2	1	4	normal_1_69	normal_4_155	FALSE	18	163	13	111	13	111	1
ORTHO04D004352	ORTHO04D000151	unk_TF	1	3	1	2	normal_1_69	normal_2_106	FALSE	18	105	13	74	13	74	1
ORTHO04D004352	ORTHO04D000086	unk_TF	1	1	1	1	normal_1_69	normal_1_242	TRUE	18	16	13	10	13	10	1
ORTHO04D004352	ORTHO04D000060	unk_TF	1	1	1	1	normal_1_69	normal_1_246	TRUE	18	37	13	25	13	25	1
ORTHO04D004352	ORTHO04D000056	unk_TF	1	1	1	1	normal_1_69	normal_1_262	TRUE	18	19	13	15	13	15	1
ORTHO04D004352	ORTHO04D000055	unk_TF	1	1	1	1	normal_1_69	normal_1_254	TRUE	18	22	13	19	13	19	1
ORTHO04D004352	ORTHO04D000039	unk_TF	1	1	1	1	normal_1_69	normal_1_31	TRUE	18	13	13	9	13	9	1
ORTHO04D004031	ORTHO04D009132	unk_TF	1	1	1	1	normal_1_70	normal_1_11	TRUE	15	5	18	8	18	8	1
ORTHO04D004031	ORTHO04D005620	unk_TF	1	1	1	1	normal_1_70	normal_1_66	TRUE	15	5	18	4	18	4	1
ORTHO04D004031	ORTHO04D005406	unk_TF	1	1	1	1	normal_1_70	normal_1_49	TRUE	15	11	18	14	18	14	1
ORTHO04D004031	ORTHO04D003449	unk_TF	1	3	1	2	normal_1_70	normal_2_96	FALSE	15	12	18	9	18	9	1
ORTHO04D004031	ORTHO04D001738	unk_TF	1	1	1	1	normal_1_70	normal_1_81	TRUE	15	12	18	13	18	13	1
ORTHO04D004031	ORTHO04D001308	unk_TF	1	1	1	1	normal_1_70	normal_1_229	TRUE	15	7	18	7	18	7	1
ORTHO04D004031	ORTHO04D001207	unk_TF	1	3	1	2	normal_1_70	normal_2_117	FALSE	15	70	18	61	18	61	1
ORTHO04D004031	ORTHO04D000534	unk_TF	1	1	1	1	normal_1_70	normal_1_108	TRUE	15	17	18	11	18	11	1
ORTHO04D004031	ORTHO04D000471	unk_TF	1	1	1	1	normal_1_70	normal_1_136	TRUE	15	15	18	11	18	11	1
ORTHO04D004031	ORTHO04D000458	act_TF	1	2	1	4	normal_1_70	normal_4_178	FALSE	15	41	18	23	18	23	1
ORTHO04D004031	ORTHO04D000224	unk_TF	1	1	1	1	normal_1_70	normal_1_158	TRUE	15	52	18	35	18	35	1
ORTHO04D004031	ORTHO04D000131	unk_TF	1	1	1	1	normal_1_70	normal_1_190	TRUE	15	23	18	16	18	16	1
ORTHO04D004031	ORTHO04D000066	unk_TF	1	1	1	1	normal_1_70	normal_1_244	TRUE	15	43	18	43	18	43	1
ORTHO04D004031	ORTHO04D000059	unk_TF	1	1	1	1	normal_1_70	normal_1_290	TRUE	15	75	18	54	18	54	1
ORTHO04D004031	ORTHO04D000055	unk_TF	1	1	1	1	normal_1_70	normal_1_254	TRUE	15	22	18	19	18	19	1
ORTHO04D003969	ORTHO04D003207	unk_TF	1	2	1	4	normal_1_71	normal_4_86	FALSE	41	16	24	10	24	10	1
ORTHO04D003969	ORTHO04D002559	unk_TF	1	1	1	1	normal_1_71	normal_1_58	TRUE	41	6	24	4	24	4	1
ORTHO04D003969	ORTHO04D001926	unk_TF	1	2	1	4	normal_1_71	normal_4_105	FALSE	41	6	24	4	24	4	1
ORTHO04D003969	ORTHO04D001770	unk_TF	1	1	1	1	normal_1_71	normal_1_176	TRUE	41	11	24	8	24	8	1
ORTHO04D003969	ORTHO04D001551	unk_TF	1	3	1	2	normal_1_71	normal_2_116	FALSE	41	85	24	70	24	70	1
ORTHO04D003969	ORTHO04D001458	unk_TF	1	1	1	1	normal_1_71	normal_1_133	TRUE	41	4	24	4	24	4	1
ORTHO04D003969	ORTHO04D001082	unk_TF	1	3	1	2	normal_1_71	normal_2_100	FALSE	41	32	24	26	24	26	1
ORTHO04D003969	ORTHO04D000898	unk_TF	1	2	1	4	normal_1_71	normal_4_115	FALSE	41	21	24	14	24	14	1
ORTHO04D003969	ORTHO04D000843	unk_TF	1	2	1	4	normal_1_71	normal_4_22	FALSE	41	19	24	13	24	13	1
ORTHO04D003969	ORTHO04D000660	unk_TF	1	1	1	1	normal_1_71	normal_1_6	TRUE	41	6	24	6	24	6	1
ORTHO04D003969	ORTHO04D000477	unk_TF	1	2	1	4	normal_1_71	normal_4_127	FALSE	41	61	24	41	24	41	1
ORTHO04D003969	ORTHO04D000422	unk_TF	1	1	1	1	normal_1_71	normal_1_44	TRUE	41	18	24	12	24	12	1
ORTHO04D003969	ORTHO04D000322	unk_TF	1	1	1	1	normal_1_71	normal_1_259	TRUE	41	15	24	12	24	12	1
ORTHO04D003969	ORTHO04D000293	unk_TF	1	1	1	1	normal_1_71	normal_1_142	TRUE	41	12	24	7	24	7	1
ORTHO04D003969	ORTHO04D000283	unk_TF	1	1	1	1	normal_1_71	normal_1_177	TRUE	41	22	24	21	24	21	1
ORTHO04D003969	ORTHO04D000224	unk_TF	1	1	1	1	normal_1_71	normal_1_158	TRUE	41	52	24	35	24	35	1
ORTHO04D003969	ORTHO04D000197	unk_TF	1	3	1	2	normal_1_71	normal_2_22	FALSE	41	28	24	16	24	16	1
ORTHO04D003969	ORTHO04D000192	unk_TF	1	1	1	1	normal_1_71	normal_1_268	TRUE	41	38	24	36	24	36	1
ORTHO04D003969	ORTHO04D000189	unk_TF	1	1	1	1	normal_1_71	normal_1_293	TRUE	41	43	24	34	24	34	1
ORTHO04D003969	ORTHO04D000174	unk_TF	1	1	1	1	normal_1_71	normal_1_181	TRUE	41	28	24	19	24	19	1
ORTHO04D003969	ORTHO04D000171	unk_TF	1	3	1	2	normal_1_71	normal_2_76	FALSE	41	29	24	15	24	15	1
ORTHO04D003969	ORTHO04D000165	unk_TF	1	3	1	2	normal_1_71	normal_2_88	FALSE	41	54	24	40	24	40	1
ORTHO04D003969	ORTHO04D000151	unk_TF	1	3	1	2	normal_1_71	normal_2_106	FALSE	41	105	24	74	24	74	1
ORTHO04D003969	ORTHO04D000140	unk_TF	1	1	1	1	normal_1_71	normal_1_188	TRUE	41	18	24	13	24	13	1
ORTHO04D003969	ORTHO04D000126	unk_TF	1	1	1	1	normal_1_71	normal_1_192	TRUE	41	14	24	12	24	12	1
ORTHO04D003969	ORTHO04D000119	unk_TF	1	3	1	2	normal_1_71	normal_2_57	FALSE	41	54	24	39	24	39	1
ORTHO04D003969	ORTHO04D000116	unk_TF	1	1	1	1	normal_1_71	normal_1_236	TRUE	41	9	24	8	24	8	1
ORTHO04D003969	ORTHO04D000103	unk_TF	1	1	1	1	normal_1_71	normal_1_238	TRUE	41	16	24	14	24	14	1
ORTHO04D003969	ORTHO04D000092	unk_TF	1	3	1	2	normal_1_71	normal_2_78	FALSE	41	30	24	20	24	20	1
ORTHO04D003969	ORTHO04D000066	unk_TF	1	1	1	1	normal_1_71	normal_1_244	TRUE	41	43	24	43	24	43	1
ORTHO04D003969	ORTHO04D000055	unk_TF	1	1	1	1	normal_1_71	normal_1_254	TRUE	41	22	24	19	24	19	1
ORTHO04D003969	ORTHO04D000053	unk_TF	1	2	1	4	normal_1_71	normal_4_168	FALSE	41	23	24	13	24	13	1
ORTHO04D003969	ORTHO04D000036	unk_TF	1	1	1	1	normal_1_71	normal_1_264	TRUE	41	21	24	16	24	16	1
ORTHO04D003969	ORTHO04D000030	unk_TF	1	3	1	2	normal_1_71	normal_2_120	FALSE	41	47	24	38	24	38	1
ORTHO04D003969	ORTHO04D000028	unk_TF	1	1	1	1	normal_1_71	normal_1_269	TRUE	41	23	24	16	24	16	1
ORTHO04D003969	ORTHO04D000013	unk_TF	1	1	1	1	normal_1_71	normal_1_282	TRUE	41	24	24	16	24	16	1
ORTHO04D004463	ORTHO04D009077	binding	4	4	5	5	normal_5_1	normal_5_3	TRUE	4	12	1	12	1	12	1
ORTHO04D002928	ORTHO04D006053	binding	1	1	1	1	normal_1_74	normal_1_291	TRUE	5	41	2	23	2	23	1
ORTHO04D002189	ORTHO04D002332	binding	1	1	1	1	normal_1_78	normal_1_77	TRUE	3	2	2	2	2	2	1
ORTHO04D002867	ORTHO04D009473	binding	2	3	4	2	normal_4_101	normal_2_90	FALSE	21	33	11	31	11	31	1
ORTHO04D002867	ORTHO04D006819	binding	2	3	4	2	normal_4_101	normal_2_110	FALSE	21	54	11	50	11	50	1
ORTHO04D002867	ORTHO04D005320	binding	2	3	4	2	normal_4_101	normal_2_53	FALSE	21	41	11	27	11	27	1
ORTHO04D002867	ORTHO04D004397	binding	2	3	4	2	normal_4_101	normal_2_111	FALSE	21	56	11	50	11	50	1
ORTHO04D002867	ORTHO04D004211	binding	2	3	4	2	normal_4_101	normal_2_114	FALSE	21	42	11	40	11	40	1
ORTHO04D003669	ORTHO04D004463	binding	2	4	4	5	normal_4_102	normal_5_1	FALSE	15	4	13	1	13	1	1
ORTHO04D002118	ORTHO04D000060	act_TF	1	1	1	1	normal_1_79	normal_1_246	TRUE	4	37	4	25	4	25	1
ORTHO04D002021	ORTHO04D001270	act_TF	1	1	1	1	normal_1_80	normal_1_296	TRUE	22	11	11	12	11	12	1
ORTHO04D002021	ORTHO04D000534	act_TF	1	1	1	1	normal_1_80	normal_1_108	TRUE	22	17	11	11	11	11	1
ORTHO04D002021	ORTHO04D000508	act_TF	1	2	1	4	normal_1_80	normal_4_55	FALSE	22	16	11	8	11	8	1
ORTHO04D002021	ORTHO04D000343	act_TF	1	2	1	4	normal_1_80	normal_4_162	FALSE	22	109	11	96	11	96	1
ORTHO04D002021	ORTHO04D000289	act_TF	1	3	1	2	normal_1_80	normal_2_45	FALSE	22	50	11	25	11	25	1
ORTHO04D002021	ORTHO04D000201	act_TF	1	1	1	1	normal_1_80	normal_1_169	TRUE	22	31	11	15	11	15	1
ORTHO04D002021	ORTHO04D000062	act_TF	1	2	1	4	normal_1_80	normal_4_179	FALSE	22	65	11	35	11	35	1
ORTHO04D002021	ORTHO04D000058	act_TF	1	1	1	1	normal_1_80	normal_1_261	TRUE	22	29	11	22	11	22	1
ORTHO04D002021	ORTHO04D000003	act_TF	1	2	1	4	normal_1_80	normal_4_195	FALSE	22	211	11	102	11	102	1
ORTHO04D001764	ORTHO04D001932	binding	2	2	4	4	normal_4_109	normal_4_108	TRUE	8	17	7	15	7	15	1
ORTHO04D001738	ORTHO04D009237	unk_TF	1	1	1	1	normal_1_81	normal_1_61	TRUE	12	11	13	16	13	16	1
ORTHO04D001738	ORTHO04D005620	unk_TF	1	1	1	1	normal_1_81	normal_1_66	TRUE	12	5	13	4	13	4	1
ORTHO04D001738	ORTHO04D005406	unk_TF	1	1	1	1	normal_1_81	normal_1_49	TRUE	12	11	13	14	13	14	1
ORTHO04D001738	ORTHO04D004347	unk_TF	1	3	1	2	normal_1_81	normal_2_6	FALSE	12	10	13	6	13	6	1
ORTHO04D001738	ORTHO04D004031	unk_TF	1	1	1	1	normal_1_81	normal_1_70	TRUE	12	15	13	18	13	18	1
ORTHO04D001738	ORTHO04D001421	unk_TF	1	1	1	1	normal_1_81	normal_1_178	TRUE	12	27	13	19	13	19	1
ORTHO04D001738	ORTHO04D001308	unk_TF	1	1	1	1	normal_1_81	normal_1_229	TRUE	12	7	13	7	13	7	1
ORTHO04D001738	ORTHO04D001207	unk_TF	1	3	1	2	normal_1_81	normal_2_117	FALSE	12	70	13	61	13	61	1
ORTHO04D001738	ORTHO04D000458	unk_TF	1	2	1	4	normal_1_81	normal_4_178	FALSE	12	41	13	23	13	23	1
ORTHO04D001738	ORTHO04D000131	unk_TF	1	1	1	1	normal_1_81	normal_1_190	TRUE	12	23	13	16	13	16	1
ORTHO04D001515	ORTHO04D006053	binding	1	1	1	1	normal_1_87	normal_1_291	TRUE	15	41	11	23	11	23	1
ORTHO04D001464	ORTHO04D006053	binding	2	1	4	1	normal_4_110	normal_1_291	FALSE	21	41	17	23	17	23	1
ORTHO04D002112	ORTHO04D004267	binding	3	3	2	2	normal_2_3	normal_2_113	TRUE	10	50	5	40	5	40	1
ORTHO04D002112	ORTHO04D003525	binding	3	3	2	2	normal_2_3	normal_2_95	TRUE	10	26	5	22	5	22	1
ORTHO04D001163	ORTHO04D002302	binding	1	1	1	1	normal_1_89	normal_1_165	TRUE	6	15	6	16	6	16	1
ORTHO04D001163	ORTHO04D001308	binding	1	1	1	1	normal_1_89	normal_1_229	TRUE	6	7	6	7	6	7	1
ORTHO04D001163	ORTHO04D001307	binding	1	1	1	1	normal_1_89	normal_1_113	TRUE	6	19	6	28	6	28	1
ORTHO04D001142	ORTHO04D003805	binding	1	1	1	1	normal_1_90	normal_1_283	TRUE	3	19	2	19	2	19	1
ORTHO04D001142	ORTHO04D002947	binding	1	1	1	1	normal_1_90	normal_1_265	TRUE	3	14	2	9	2	9	1
ORTHO04D001120	ORTHO04D002947	binding	1	1	1	1	normal_1_91	normal_1_265	TRUE	6	14	5	9	5	9	1
ORTHO04D001045	ORTHO04D007947	unk_TF	2	2	4	4	normal_4_111	normal_4_71	TRUE	113	50	103	50	103	50	1
ORTHO04D001045	ORTHO04D007097	unk_TF	2	2	4	4	normal_4_111	normal_4_73	TRUE	113	6	103	5	103	5	1
ORTHO04D001045	ORTHO04D006733	unk_TF	2	2	4	4	normal_4_111	normal_4_74	TRUE	113	7	103	6	103	6	1
ORTHO04D001045	ORTHO04D006655	unk_TF	2	2	4	4	normal_4_111	normal_4_180	TRUE	113	18	103	15	103	15	1
ORTHO04D001045	ORTHO04D006475	unk_TF	2	2	4	4	normal_4_111	normal_4_63	TRUE	113	16	103	12	103	12	1
ORTHO04D001045	ORTHO04D005502	unk_TF	2	1	4	1	normal_4_111	normal_1_159	FALSE	113	14	103	8	103	8	1
ORTHO04D001045	ORTHO04D005262	unk_TF	2	2	4	4	normal_4_111	normal_4_32	TRUE	113	13	103	12	103	12	1
ORTHO04D001045	ORTHO04D004926	unk_TF	2	2	4	4	normal_4_111	normal_4_33	TRUE	113	20	103	15	103	15	1
ORTHO04D001045	ORTHO04D004909	unk_TF	2	2	4	4	normal_4_111	normal_4_146	TRUE	113	14	103	9	103	9	1
ORTHO04D001045	ORTHO04D004879	unk_TF	2	2	4	4	normal_4_111	normal_4_34	TRUE	113	21	103	19	103	19	1
ORTHO04D001045	ORTHO04D004838	unk_TF	2	1	4	1	normal_4_111	normal_1_161	FALSE	113	12	103	8	103	8	1
ORTHO04D001045	ORTHO04D004667	unk_TF	2	2	4	4	normal_4_111	normal_4_79	TRUE	113	13	103	13	103	13	1
ORTHO04D001045	ORTHO04D003823	unk_TF	2	2	4	4	normal_4_111	normal_4_23	TRUE	113	9	103	7	103	7	1
ORTHO04D001045	ORTHO04D003767	unk_TF	2	2	4	4	normal_4_111	normal_4_36	TRUE	113	17	103	17	103	17	1
ORTHO04D001045	ORTHO04D003720	unk_TF	2	2	4	4	normal_4_111	normal_4_64	TRUE	113	11	103	9	103	9	1
ORTHO04D001045	ORTHO04D003669	unk_TF	2	2	4	4	normal_4_111	normal_4_102	TRUE	113	15	103	13	103	13	1
ORTHO04D001045	ORTHO04D003602	unk_TF	2	2	4	4	normal_4_111	normal_4_83	TRUE	113	11	103	11	103	11	1
ORTHO04D001045	ORTHO04D003587	unk_TF	2	2	4	4	normal_4_111	normal_4_84	TRUE	113	6	103	6	103	6	1
ORTHO04D001045	ORTHO04D003493	unk_TF	2	2	4	4	normal_4_111	normal_4_143	TRUE	113	12	103	9	103	9	1
ORTHO04D001045	ORTHO04D003481	unk_TF	2	4	4	5	normal_4_111	normal_5_4	FALSE	113	23	103	9	103	9	1
ORTHO04D001045	ORTHO04D003248	unk_TF	2	2	4	4	normal_4_111	normal_4_38	TRUE	113	18	103	14	103	14	1
ORTHO04D001045	ORTHO04D003207	unk_TF	2	2	4	4	normal_4_111	normal_4_86	TRUE	113	16	103	10	103	10	1
ORTHO04D001045	ORTHO04D003122	unk_TF	2	2	4	4	normal_4_111	normal_4_39	TRUE	113	20	103	16	103	16	1
ORTHO04D001045	ORTHO04D003111	unk_TF	2	2	4	4	normal_4_111	normal_4_19	TRUE	113	8	103	7	103	7	1
ORTHO04D001045	ORTHO04D002960	unk_TF	2	2	4	4	normal_4_111	normal_4_161	TRUE	113	21	103	14	103	14	1
ORTHO04D001045	ORTHO04D002911	unk_TF	2	2	4	4	normal_4_111	normal_4_40	TRUE	113	17	103	14	103	14	1
ORTHO04D001045	ORTHO04D002902	unk_TF	2	2	4	4	normal_4_111	normal_4_91	TRUE	113	17	103	13	103	13	1
ORTHO04D001045	ORTHO04D002867	unk_TF	2	2	4	4	normal_4_111	normal_4_101	TRUE	113	21	103	11	103	11	1
ORTHO04D001045	ORTHO04D002804	unk_TF	2	2	4	4	normal_4_111	normal_4_93	TRUE	113	12	103	12	103	12	1
ORTHO04D001045	ORTHO04D002716	unk_TF	2	2	4	4	normal_4_111	normal_4_94	TRUE	113	9	103	8	103	8	1
ORTHO04D001045	ORTHO04D002508	unk_TF	2	2	4	4	normal_4_111	normal_4_169	TRUE	113	16	103	16	103	16	1
ORTHO04D001045	ORTHO04D002497	unk_TF	2	2	4	4	normal_4_111	normal_4_128	TRUE	113	13	103	8	103	8	1
ORTHO04D001045	ORTHO04D002418	unk_TF	2	2	4	4	normal_4_111	normal_4_148	TRUE	113	19	103	8	103	8	1
ORTHO04D001045	ORTHO04D002342	unk_TF	2	2	4	4	normal_4_111	normal_4_98	TRUE	113	16	103	13	103	13	1
ORTHO04D001045	ORTHO04D002289	unk_TF	2	2	4	4	normal_4_111	normal_4_99	TRUE	113	15	103	12	103	12	1
ORTHO04D001045	ORTHO04D002200	unk_TF	2	2	4	4	normal_4_111	normal_4_42	TRUE	113	26	103	19	103	19	1
ORTHO04D001045	ORTHO04D002154	unk_TF	2	2	4	4	normal_4_111	normal_4_27	TRUE	113	13	103	13	103	13	1
ORTHO04D001045	ORTHO04D002024	unk_TF	2	2	4	4	normal_4_111	normal_4_187	TRUE	113	21	103	13	103	13	1
ORTHO04D001045	ORTHO04D001977	unk_TF	2	2	4	4	normal_4_111	normal_4_104	TRUE	113	20	103	15	103	15	1
ORTHO04D001045	ORTHO04D001953	unk_TF	2	1	4	1	normal_4_111	normal_1_112	FALSE	113	14	103	12	103	12	1
ORTHO04D001045	ORTHO04D001932	unk_TF	2	2	4	4	normal_4_111	normal_4_108	TRUE	113	17	103	15	103	15	1
ORTHO04D001045	ORTHO04D001917	unk_TF	2	2	4	4	normal_4_111	normal_4_106	TRUE	113	18	103	15	103	15	1
ORTHO04D001045	ORTHO04D001889	unk_TF	2	2	4	4	normal_4_111	normal_4_131	TRUE	113	3	103	2	103	2	1
ORTHO04D001045	ORTHO04D001876	unk_TF	2	2	4	4	normal_4_111	normal_4_44	TRUE	113	19	103	14	103	14	1
ORTHO04D001045	ORTHO04D001848	unk_TF	2	1	4	1	normal_4_111	normal_1_220	FALSE	113	17	103	10	103	10	1
ORTHO04D001045	ORTHO04D001768	unk_TF	2	2	4	4	normal_4_111	normal_4_28	TRUE	113	16	103	13	103	13	1
ORTHO04D001045	ORTHO04D001679	unk_TF	2	1	4	1	normal_4_111	normal_1_107	FALSE	113	5	103	2	103	2	1
ORTHO04D001045	ORTHO04D001464	unk_TF	2	2	4	4	normal_4_111	normal_4_110	TRUE	113	21	103	17	103	17	1
ORTHO04D001045	ORTHO04D001329	unk_TF	2	2	4	4	normal_4_111	normal_4_144	TRUE	113	19	103	14	103	14	1
ORTHO04D001045	ORTHO04D001309	unk_TF	2	2	4	4	normal_4_111	normal_4_124	TRUE	113	19	103	15	103	15	1
ORTHO04D001045	ORTHO04D001250	unk_TF	2	2	4	4	normal_4_111	normal_4_49	TRUE	113	19	103	16	103	16	1
ORTHO04D001045	ORTHO04D001237	unk_TF	2	2	4	4	normal_4_111	normal_4_50	TRUE	113	15	103	11	103	11	1
ORTHO04D001045	ORTHO04D001234	unk_TF	2	2	4	4	normal_4_111	normal_4_21	TRUE	113	8	103	7	103	7	1
ORTHO04D001045	ORTHO04D001158	unk_TF	2	2	4	4	normal_4_111	normal_4_177	TRUE	113	33	103	18	103	18	1
ORTHO04D001045	ORTHO04D001157	unk_TF	2	2	4	4	normal_4_111	normal_4_51	TRUE	113	12	103	9	103	9	1
ORTHO04D001045	ORTHO04D001085	unk_TF	2	2	4	4	normal_4_111	normal_4_157	TRUE	113	162	103	129	103	129	1
ORTHO04D001045	ORTHO04D000992	unk_TF	2	2	4	4	normal_4_111	normal_4_171	TRUE	113	13	103	10	103	10	1
ORTHO04D001045	ORTHO04D000969	unk_TF	2	2	4	4	normal_4_111	normal_4_65	TRUE	113	18	103	13	103	13	1
ORTHO04D001045	ORTHO04D000966	unk_TF	2	2	4	4	normal_4_111	normal_4_153	TRUE	113	19	103	12	103	12	1
ORTHO04D001045	ORTHO04D000932	unk_TF	2	2	4	4	normal_4_111	normal_4_113	TRUE	113	15	103	12	103	12	1
ORTHO04D001045	ORTHO04D000915	unk_TF	2	1	4	1	normal_4_111	normal_1_96	FALSE	113	4	103	2	103	2	1
ORTHO04D001045	ORTHO04D000843	unk_TF	2	2	4	4	normal_4_111	normal_4_22	TRUE	113	19	103	13	103	13	1
ORTHO04D001045	ORTHO04D000839	unk_TF	2	2	4	4	normal_4_111	normal_4_129	TRUE	113	108	103	97	103	97	1
ORTHO04D001045	ORTHO04D000813	unk_TF	2	2	4	4	normal_4_111	normal_4_141	TRUE	113	19	103	16	103	16	1
ORTHO04D001045	ORTHO04D000808	unk_TF	2	2	4	4	normal_4_111	normal_4_52	TRUE	113	11	103	6	103	6	1
ORTHO04D001045	ORTHO04D000794	unk_TF	2	2	4	4	normal_4_111	normal_4_136	TRUE	113	26	103	16	103	16	1
ORTHO04D001045	ORTHO04D000786	unk_TF	2	2	4	4	normal_4_111	normal_4_117	TRUE	113	14	103	12	103	12	1
ORTHO04D001045	ORTHO04D000708	unk_TF	2	2	4	4	normal_4_111	normal_4_53	TRUE	113	11	103	8	103	8	1
ORTHO04D001045	ORTHO04D000702	unk_TF	2	2	4	4	normal_4_111	normal_4_130	TRUE	113	23	103	13	103	13	1
ORTHO04D001045	ORTHO04D000653	unk_TF	2	2	4	4	normal_4_111	normal_4_121	TRUE	113	25	103	18	103	18	1
ORTHO04D001045	ORTHO04D000573	unk_TF	2	2	4	4	normal_4_111	normal_4_122	TRUE	113	18	103	12	103	12	1
ORTHO04D001045	ORTHO04D000572	unk_TF	2	3	4	2	normal_4_111	normal_2_87	FALSE	113	54	103	27	103	27	1
ORTHO04D001045	ORTHO04D000561	unk_TF	2	3	4	2	normal_4_111	normal_2_69	FALSE	113	41	103	26	103	26	1
ORTHO04D001045	ORTHO04D000492	unk_TF	2	2	4	4	normal_4_111	normal_4_125	TRUE	113	16	103	12	103	12	1
ORTHO04D001045	ORTHO04D000486	unk_TF	2	2	4	4	normal_4_111	normal_4_163	TRUE	113	27	103	17	103	17	1
ORTHO04D001045	ORTHO04D000458	unk_TF	2	2	4	4	normal_4_111	normal_4_178	TRUE	113	41	103	23	103	23	1
ORTHO04D001045	ORTHO04D000448	unk_TF	2	2	4	4	normal_4_111	normal_4_137	TRUE	113	18	103	10	103	10	1
ORTHO04D001045	ORTHO04D000417	unk_TF	2	2	4	4	normal_4_111	normal_4_66	TRUE	113	17	103	12	103	12	1
ORTHO04D001045	ORTHO04D000377	unk_TF	2	2	4	4	normal_4_111	normal_4_132	TRUE	113	19	103	13	103	13	1
ORTHO04D001045	ORTHO04D000370	unk_TF	2	1	4	1	normal_4_111	normal_1_152	FALSE	113	37	103	18	103	18	1
ORTHO04D001045	ORTHO04D000361	unk_TF	2	2	4	4	normal_4_111	normal_4_67	TRUE	113	98	103	87	103	87	1
ORTHO04D001045	ORTHO04D000355	unk_TF	2	3	4	2	normal_4_111	normal_2_56	FALSE	113	29	103	20	103	20	1
ORTHO04D001045	ORTHO04D000349	unk_TF	2	2	4	4	normal_4_111	normal_4_150	TRUE	113	21	103	15	103	15	1
ORTHO04D001045	ORTHO04D000343	unk_TF	2	2	4	4	normal_4_111	normal_4_162	TRUE	113	109	103	96	103	96	1
ORTHO04D001045	ORTHO04D000325	unk_TF	2	2	4	4	normal_4_111	normal_4_142	TRUE	113	14	103	10	103	10	1
ORTHO04D001045	ORTHO04D000309	unk_TF	2	1	4	1	normal_4_111	normal_1_153	FALSE	113	24	103	14	103	14	1
ORTHO04D001045	ORTHO04D000302	unk_TF	2	2	4	4	normal_4_111	normal_4_56	TRUE	113	17	103	16	103	16	1
ORTHO04D001045	ORTHO04D000295	unk_TF	2	3	4	2	normal_4_111	normal_2_13	FALSE	113	36	103	26	103	26	1
ORTHO04D001045	ORTHO04D000245	unk_TF	2	1	4	1	normal_4_111	normal_1_185	FALSE	113	17	103	11	103	11	1
ORTHO04D001045	ORTHO04D000231	unk_TF	2	2	4	4	normal_4_111	normal_4_139	TRUE	113	102	103	81	103	81	1
ORTHO04D001045	ORTHO04D000213	unk_TF	2	3	4	2	normal_4_111	normal_2_75	FALSE	113	58	103	34	103	34	1
ORTHO04D001045	ORTHO04D000201	unk_TF	2	1	4	1	normal_4_111	normal_1_169	FALSE	113	31	103	15	103	15	1
ORTHO04D001045	ORTHO04D000183	unk_TF	2	2	4	4	normal_4_111	normal_4_147	TRUE	113	22	103	13	103	13	1
ORTHO04D001045	ORTHO04D000178	unk_TF	2	2	4	4	normal_4_111	normal_4_183	TRUE	113	21	103	12	103	12	1
ORTHO04D001045	ORTHO04D000173	unk_TF	2	3	4	2	normal_4_111	normal_2_50	FALSE	113	52	103	31	103	31	1
ORTHO04D001045	ORTHO04D000162	unk_TF	2	2	4	4	normal_4_111	normal_4_152	TRUE	113	20	103	11	103	11	1
ORTHO04D001045	ORTHO04D000161	unk_TF	2	2	4	4	normal_4_111	normal_4_155	TRUE	113	163	103	111	103	111	1
ORTHO04D001045	ORTHO04D000151	unk_TF	2	3	4	2	normal_4_111	normal_2_106	FALSE	113	105	103	74	103	74	1
ORTHO04D001045	ORTHO04D000060	unk_TF	2	1	4	1	normal_4_111	normal_1_246	FALSE	113	37	103	25	103	25	1
ORTHO04D001045	ORTHO04D000053	unk_TF	2	2	4	4	normal_4_111	normal_4_168	TRUE	113	23	103	13	103	13	1
ORTHO04D001045	ORTHO04D000050	unk_TF	2	2	4	4	normal_4_111	normal_4_175	TRUE	113	108	103	86	103	86	1
ORTHO04D001045	ORTHO04D000048	unk_TF	2	2	4	4	normal_4_111	normal_4_173	TRUE	113	154	103	104	103	104	1
ORTHO04D001045	ORTHO04D000045	unk_TF	2	2	4	4	normal_4_111	normal_4_174	TRUE	113	206	103	153	103	153	1
ORTHO04D001045	ORTHO04D000034	unk_TF	2	2	4	4	normal_4_111	normal_4_58	TRUE	113	20	103	11	103	11	1
ORTHO04D001045	ORTHO04D000025	unk_TF	2	2	4	4	normal_4_111	normal_4_184	TRUE	113	374	103	196	103	196	1
ORTHO04D001045	ORTHO04D000019	unk_TF	2	2	4	4	normal_4_111	normal_4_186	TRUE	113	135	103	92	103	92	1
ORTHO04D001045	ORTHO04D000011	unk_TF	2	2	4	4	normal_4_111	normal_4_192	TRUE	113	153	103	98	103	98	1
ORTHO04D001045	ORTHO04D000003	unk_TF	2	2	4	4	normal_4_111	normal_4_195	TRUE	113	211	103	102	103	102	1
ORTHO04D001040	ORTHO04D006053	binding	2	1	4	1	normal_4_112	normal_1_291	FALSE	12	41	10	23	10	23	1
ORTHO04D001040	ORTHO04D002430	binding	2	4	4	5	normal_4_112	normal_5_10	FALSE	12	19	10	10	10	10	1
ORTHO04D000977	ORTHO04D007531	unk_TF	1	3	1	2	normal_1_94	normal_2_47	FALSE	16	26	10	23	10	23	1
ORTHO04D000977	ORTHO04D003805	unk_TF	1	1	1	1	normal_1_94	normal_1_283	TRUE	16	19	10	19	10	19	1
ORTHO04D000977	ORTHO04D000426	unk_TF	1	3	1	2	normal_1_94	normal_2_71	FALSE	16	29	10	20	10	20	1
ORTHO04D000977	ORTHO04D000116	unk_TF	1	1	1	1	normal_1_94	normal_1_236	TRUE	16	9	10	8	10	8	1
ORTHO04D000977	ORTHO04D000075	unk_TF	1	3	1	2	normal_1_94	normal_2_89	FALSE	16	26	10	14	10	14	1
ORTHO04D000977	ORTHO04D000054	act_TF	1	1	1	1	normal_1_94	normal_1_267	TRUE	16	21	10	13	10	13	1
ORTHO04D000977	ORTHO04D000034	unk_TF	1	2	1	4	normal_1_94	normal_4_58	FALSE	16	20	10	11	10	11	1
ORTHO04D000977	ORTHO04D000003	unk_TF	1	2	1	4	normal_1_94	normal_4_195	FALSE	16	211	10	102	10	102	1
ORTHO04D000977	ORTHO04D001471	binding	1	2	1	4	normal_1_94	normal_4_165	FALSE	16	15	10	9	10	9	1
ORTHO04D001842	ORTHO04D006819	binding	2	3	4	2	normal_4_114	normal_2_110	FALSE	12	54	9	50	9	50	1
ORTHO04D000898	ORTHO04D010142	binding	2	3	4	2	normal_4_115	normal_2_109	FALSE	21	68	14	61	14	61	1
ORTHO04D000898	ORTHO04D004397	binding	2	3	4	2	normal_4_115	normal_2_111	FALSE	21	56	14	50	14	50	1
ORTHO04D000898	ORTHO04D001551	binding	2	3	4	2	normal_4_115	normal_2_116	FALSE	21	85	14	70	14	70	1
ORTHO04D000876	ORTHO04D005320	binding	1	3	1	2	normal_1_97	normal_2_53	FALSE	11	41	10	27	10	27	1
ORTHO04D000866	ORTHO04D010622	binding	2	3	4	2	normal_4_116	normal_2_58	FALSE	3	37	1	35	1	35	1
ORTHO04D000831	ORTHO04D003585	unk_TF	1	1	1	1	normal_1_98	normal_1_103	TRUE	11	7	12	3	12	3	1
ORTHO04D000831	ORTHO04D000422	unk_TF	1	1	1	1	normal_1_98	normal_1_44	TRUE	11	18	12	12	12	12	1
ORTHO04D000831	ORTHO04D000339	unk_TF	1	1	1	1	normal_1_98	normal_1_137	TRUE	11	12	12	6	12	6	1
ORTHO04D000831	ORTHO04D000265	unk_TF	1	1	1	1	normal_1_98	normal_1_56	TRUE	11	11	12	12	12	12	1
ORTHO04D000831	ORTHO04D000060	unk_TF	1	1	1	1	normal_1_98	normal_1_246	TRUE	11	37	12	25	12	25	1
ORTHO04D000831	ORTHO04D006053	binding	1	1	1	1	normal_1_98	normal_1_291	TRUE	11	41	12	23	12	23	1
ORTHO04D001037	ORTHO04D006053	binding	1	1	1	1	normal_1_100	normal_1_291	TRUE	5	41	4	23	4	23	1
ORTHO04D000783	ORTHO04D001082	binding	2	3	4	2	normal_4_118	normal_2_100	FALSE	5	32	2	26	2	26	1
ORTHO04D000653	ORTHO04D002947	binding	2	1	4	1	normal_4_121	normal_1_265	FALSE	25	14	18	9	18	9	1
ORTHO04D000645	ORTHO04D001658	binding	1	3	1	2	normal_1_101	normal_2_18	FALSE	7	37	4	27	4	27	1
ORTHO04D009077	ORTHO04D001902	inhibition	4	4	5	5	normal_5_3	normal_5_9	TRUE	12	11	12	5	12	5	1
ORTHO04D009077	ORTHO04D000621	inhibition	4	1	5	1	normal_5_3	normal_1_297	FALSE	12	225	12	119	12	119	1
ORTHO04D009077	ORTHO04D000391	inhibition	4	4	5	5	normal_5_3	normal_5_7	TRUE	12	15	12	5	12	5	1
ORTHO04D003481	ORTHO04D001902	inhibition	4	4	5	5	normal_5_4	normal_5_9	TRUE	23	11	9	5	9	5	1
ORTHO04D003481	ORTHO04D000621	inhibition	4	1	5	1	normal_5_4	normal_1_297	FALSE	23	225	9	119	9	119	1
ORTHO04D003481	ORTHO04D000391	inhibition	4	4	5	5	normal_5_4	normal_5_7	TRUE	23	15	9	5	9	5	1
ORTHO04D003481	ORTHO04D009077	binding	4	4	5	5	normal_5_4	normal_5_3	TRUE	23	12	9	12	9	12	1
ORTHO04D001732	ORTHO04D009077	unk_TF	4	4	5	5	normal_5_5	normal_5_3	TRUE	20	12	7	12	7	12	1
ORTHO04D001732	ORTHO04D001977	unk_TF	4	2	5	4	normal_5_5	normal_4_104	FALSE	20	20	7	15	7	15	1
ORTHO04D001732	ORTHO04D001768	unk_TF	4	2	5	4	normal_5_5	normal_4_28	FALSE	20	16	7	13	7	13	1
ORTHO04D001732	ORTHO04D001464	unk_TF	4	2	5	4	normal_5_5	normal_4_110	FALSE	20	21	7	17	7	17	1
ORTHO04D001732	ORTHO04D001065	unk_TF	4	2	5	4	normal_5_5	normal_4_166	FALSE	20	23	7	14	7	14	1
ORTHO04D001732	ORTHO04D000966	unk_TF	4	2	5	4	normal_5_5	normal_4_153	FALSE	20	19	7	12	7	12	1
ORTHO04D001732	ORTHO04D000797	unk_TF	4	1	5	1	normal_5_5	normal_1_285	FALSE	20	43	7	29	7	29	1
ORTHO04D001732	ORTHO04D000731	inhibition	4	4	5	5	normal_5_5	normal_5_11	TRUE	20	36	7	14	7	14	1
ORTHO04D001732	ORTHO04D000168	inh_TF	4	2	5	4	normal_5_5	normal_4_151	FALSE	20	87	7	54	7	54	1
ORTHO04D001732	ORTHO04D000045	inh_TF	4	2	5	4	normal_5_5	normal_4_174	FALSE	20	206	7	153	7	153	1
ORTHO04D001732	ORTHO04D000019	unk_TF	4	2	5	4	normal_5_5	normal_4_186	FALSE	20	135	7	92	7	92	1
ORTHO04D001732	ORTHO04D000011	unk_TF	4	2	5	4	normal_5_5	normal_4_192	FALSE	20	153	7	98	7	98	1
ORTHO04D001732	ORTHO04D000003	inh_TF	4	2	5	4	normal_5_5	normal_4_195	FALSE	20	211	7	102	7	102	1
ORTHO04D001732	ORTHO04D009077	binding	4	4	5	5	normal_5_5	normal_5_3	TRUE	20	12	7	12	7	12	1
ORTHO04D001732	ORTHO04D003481	binding	4	4	5	5	normal_5_5	normal_5_4	TRUE	20	23	7	9	7	9	1
ORTHO04D001732	ORTHO04D002430	binding	4	4	5	5	normal_5_5	normal_5_10	TRUE	20	19	7	10	7	10	1
ORTHO04D000632	ORTHO04D001902	inhibition	4	4	5	5	normal_5_6	normal_5_9	TRUE	29	11	10	5	10	5	1
ORTHO04D000632	ORTHO04D000621	inhibition	4	1	5	1	normal_5_6	normal_1_297	FALSE	29	225	10	119	10	119	1
ORTHO04D000632	ORTHO04D000391	inhibition	4	4	5	5	normal_5_6	normal_5_7	TRUE	29	15	10	5	10	5	1
ORTHO04D000632	ORTHO04D009077	binding	4	4	5	5	normal_5_6	normal_5_3	TRUE	29	12	10	12	10	12	1
ORTHO04D000632	ORTHO04D006053	binding	4	1	5	1	normal_5_6	normal_1_291	FALSE	29	41	10	23	10	23	1
ORTHO04D000632	ORTHO04D003729	binding	4	4	5	5	normal_5_6	normal_5_8	TRUE	29	7	10	7	10	7	1
ORTHO04D000632	ORTHO04D003481	binding	4	4	5	5	normal_5_6	normal_5_4	TRUE	29	23	10	9	10	9	1
ORTHO04D000632	ORTHO04D002430	binding	4	4	5	5	normal_5_6	normal_5_10	TRUE	29	19	10	10	10	10	1
ORTHO04D000632	ORTHO04D001732	binding	4	4	5	5	normal_5_6	normal_5_5	TRUE	29	20	10	7	10	7	1
ORTHO04D000632	ORTHO04D000731	binding	4	4	5	5	normal_5_6	normal_5_11	TRUE	29	36	10	14	10	14	1
ORTHO04D003585	ORTHO04D003669	binding	1	2	1	4	normal_1_103	normal_4_102	FALSE	7	15	3	13	3	13	1
ORTHO04D000584	ORTHO04D000245	unk_TF	1	1	1	1	normal_1_104	normal_1_185	TRUE	12	17	8	11	8	11	1
ORTHO04D000584	ORTHO04D000189	unk_TF	1	1	1	1	normal_1_104	normal_1_293	TRUE	12	43	8	34	8	34	1
ORTHO04D000584	ORTHO04D000069	unk_TF	1	3	1	2	normal_1_104	normal_2_80	FALSE	12	61	8	36	8	36	1
ORTHO04D000584	ORTHO04D000053	unk_TF	1	2	1	4	normal_1_104	normal_4_168	FALSE	12	23	8	13	8	13	1
ORTHO04D000584	ORTHO04D000048	unk_TF	1	2	1	4	normal_1_104	normal_4_173	FALSE	12	154	8	104	8	104	1
ORTHO04D000584	ORTHO04D000044	unk_TF	1	3	1	2	normal_1_104	normal_2_82	FALSE	12	53	8	32	8	32	1
ORTHO04D000584	ORTHO04D000035	unk_TF	1	1	1	1	normal_1_104	normal_1_266	TRUE	12	16	8	15	8	15	1
ORTHO04D003666	ORTHO04D008041	act_TF	1	1	1	1	normal_1_105	normal_1_12	TRUE	12	4	17	3	17	3	1
ORTHO04D003666	ORTHO04D005076	act_TF	1	1	1	1	normal_1_105	normal_1_160	TRUE	12	12	17	15	17	15	1
ORTHO04D003666	ORTHO04D001307	inh_TF	1	1	1	1	normal_1_105	normal_1_113	TRUE	12	19	17	28	17	28	1
ORTHO04D003666	ORTHO04D000581	unk_TF	1	1	1	1	normal_1_105	normal_1_298	TRUE	12	374	17	210	17	210	1
ORTHO04D003666	ORTHO04D000168	act_TF	1	2	1	4	normal_1_105	normal_4_151	FALSE	12	87	17	54	17	54	1
ORTHO04D003666	ORTHO04D000075	act_TF	1	3	1	2	normal_1_105	normal_2_89	FALSE	12	26	17	14	17	14	1
ORTHO04D003666	ORTHO04D000066	inh_TF	1	1	1	1	normal_1_105	normal_1_244	TRUE	12	43	17	43	17	43	1
ORTHO04D003666	ORTHO04D000060	act_TF	1	1	1	1	normal_1_105	normal_1_246	TRUE	12	37	17	25	17	25	1
ORTHO04D003666	ORTHO04D000055	unk_TF	1	1	1	1	normal_1_105	normal_1_254	TRUE	12	22	17	19	17	19	1
ORTHO04D003666	ORTHO04D005076	binding	1	1	1	1	normal_1_105	normal_1_160	TRUE	12	12	17	15	17	15	1
ORTHO04D000534	ORTHO04D001552	synthesis	1	1	1	1	normal_1_108	normal_1_85	TRUE	17	6	11	3	11	3	1
ORTHO04D001309	ORTHO04D001120	inhibition	2	1	4	1	normal_4_124	normal_1_91	FALSE	19	6	15	5	15	5	1
ORTHO04D001309	ORTHO04D000938	activation	2	2	4	4	normal_4_124	normal_4_154	TRUE	19	24	15	15	15	15	1
ORTHO04D001309	ORTHO04D002960	binding	2	2	4	4	normal_4_124	normal_4_161	TRUE	19	21	15	14	15	14	1
ORTHO04D000481	ORTHO04D005320	binding	2	3	4	2	normal_4_126	normal_2_53	FALSE	12	41	8	27	8	27	1
ORTHO04D000477	ORTHO04D009889	unk_TF	2	2	4	4	normal_4_127	normal_4_62	TRUE	61	9	41	7	41	7	1
ORTHO04D000477	ORTHO04D006475	unk_TF	2	2	4	4	normal_4_127	normal_4_63	TRUE	61	16	41	12	41	12	1
ORTHO04D000477	ORTHO04D004879	unk_TF	2	2	4	4	normal_4_127	normal_4_34	TRUE	61	21	41	19	41	19	1
ORTHO04D000477	ORTHO04D003987	unk_TF	2	2	4	4	normal_4_127	normal_4_35	TRUE	61	6	41	6	41	6	1
ORTHO04D000477	ORTHO04D003928	unk_TF	2	1	4	1	normal_4_127	normal_1_37	FALSE	61	7	41	4	41	4	1
ORTHO04D000477	ORTHO04D003767	unk_TF	2	2	4	4	normal_4_127	normal_4_36	TRUE	61	17	41	17	41	17	1
ORTHO04D000477	ORTHO04D003587	unk_TF	2	2	4	4	normal_4_127	normal_4_84	TRUE	61	6	41	6	41	6	1
ORTHO04D000477	ORTHO04D003122	unk_TF	2	2	4	4	normal_4_127	normal_4_39	TRUE	61	20	41	16	41	16	1
ORTHO04D000477	ORTHO04D002925	activation	2	2	4	4	normal_4_127	normal_4_90	TRUE	61	11	41	7	41	7	1
ORTHO04D000477	ORTHO04D002911	unk_TF	2	2	4	4	normal_4_127	normal_4_40	TRUE	61	17	41	14	41	14	1
ORTHO04D000477	ORTHO04D002021	unk_TF	2	1	4	1	normal_4_127	normal_1_80	FALSE	61	22	41	11	41	11	1
ORTHO04D000477	ORTHO04D001917	unk_TF	2	2	4	4	normal_4_127	normal_4_106	TRUE	61	18	41	15	41	15	1
ORTHO04D000477	ORTHO04D001894	unk_TF	2	2	4	4	normal_4_127	normal_4_43	TRUE	61	7	41	6	41	6	1
ORTHO04D000477	ORTHO04D001471	unk_TF	2	2	4	4	normal_4_127	normal_4_165	TRUE	61	15	41	9	41	9	1
ORTHO04D000477	ORTHO04D001464	unk_TF	2	2	4	4	normal_4_127	normal_4_110	TRUE	61	21	41	17	41	17	1
ORTHO04D000477	ORTHO04D001336	unk_TF	2	2	4	4	normal_4_127	normal_4_47	TRUE	61	11	41	9	41	9	1
ORTHO04D000477	ORTHO04D001158	unk_TF	2	2	4	4	normal_4_127	normal_4_177	TRUE	61	33	41	18	41	18	1
ORTHO04D000477	ORTHO04D000993	unk_TF	2	3	4	2	normal_4_127	normal_2_27	FALSE	61	37	41	18	41	18	1
ORTHO04D000477	ORTHO04D000957	unk_TF	2	2	4	4	normal_4_127	normal_4_123	TRUE	61	6	41	5	41	5	1
ORTHO04D000477	ORTHO04D000839	unk_TF	2	2	4	4	normal_4_127	normal_4_129	TRUE	61	108	41	97	41	97	1
ORTHO04D000477	ORTHO04D000797	unk_TF	2	1	4	1	normal_4_127	normal_1_285	FALSE	61	43	41	29	41	29	1
ORTHO04D000477	ORTHO04D000702	unk_TF	2	2	4	4	normal_4_127	normal_4_130	TRUE	61	23	41	13	41	13	1
ORTHO04D000477	ORTHO04D000653	unk_TF	2	2	4	4	normal_4_127	normal_4_121	TRUE	61	25	41	18	41	18	1
ORTHO04D000477	ORTHO04D000599	unk_TF	2	2	4	4	normal_4_127	normal_4_158	TRUE	61	22	41	14	41	14	1
ORTHO04D000477	ORTHO04D000587	unk_TF	2	3	4	2	normal_4_127	normal_2_86	FALSE	61	28	41	19	41	19	1
ORTHO04D000477	ORTHO04D000572	unk_TF	2	3	4	2	normal_4_127	normal_2_87	FALSE	61	54	41	27	41	27	1
ORTHO04D000477	ORTHO04D000458	unk_TF	2	2	4	4	normal_4_127	normal_4_178	TRUE	61	41	41	23	41	23	1
ORTHO04D000477	ORTHO04D000405	unk_TF	2	3	4	2	normal_4_127	normal_2_30	FALSE	61	11	41	4	41	4	1
ORTHO04D000477	ORTHO04D000349	unk_TF	2	2	4	4	normal_4_127	normal_4_150	TRUE	61	21	41	15	41	15	1
ORTHO04D000477	ORTHO04D000341	unk_TF	2	1	4	1	normal_4_127	normal_1_276	FALSE	61	64	41	43	41	43	1
ORTHO04D000477	ORTHO04D000325	unk_TF	2	2	4	4	normal_4_127	normal_4_142	TRUE	61	14	41	10	41	10	1
ORTHO04D000477	ORTHO04D000223	unk_TF	2	2	4	4	normal_4_127	normal_4_57	TRUE	61	11	41	11	41	11	1
ORTHO04D000477	ORTHO04D000213	unk_TF	2	3	4	2	normal_4_127	normal_2_75	FALSE	61	58	41	34	41	34	1
ORTHO04D000477	ORTHO04D000195	unk_TF	2	2	4	4	normal_4_127	normal_4_188	TRUE	61	24	41	16	41	16	1
ORTHO04D000477	ORTHO04D000188	unk_TF	2	3	4	2	normal_4_127	normal_2_23	FALSE	61	38	41	16	41	16	1
ORTHO04D000477	ORTHO04D000162	unk_TF	2	2	4	4	normal_4_127	normal_4_152	TRUE	61	20	41	11	41	11	1
ORTHO04D000477	ORTHO04D000148	unk_TF	2	3	4	2	normal_4_127	normal_2_24	FALSE	61	36	41	16	41	16	1
ORTHO04D000477	ORTHO04D000122	unk_TF	2	3	4	2	normal_4_127	normal_2_77	FALSE	61	37	41	26	41	26	1
ORTHO04D000477	ORTHO04D000119	unk_TF	2	3	4	2	normal_4_127	normal_2_57	FALSE	61	54	41	39	41	39	1
ORTHO04D000477	ORTHO04D000069	unk_TF	2	3	4	2	normal_4_127	normal_2_80	FALSE	61	61	41	36	41	36	1
ORTHO04D000477	ORTHO04D000063	unk_TF	2	2	4	4	normal_4_127	normal_4_164	TRUE	61	20	41	14	41	14	1
ORTHO04D000477	ORTHO04D000060	unk_TF	2	1	4	1	normal_4_127	normal_1_246	FALSE	61	37	41	25	41	25	1
ORTHO04D000477	ORTHO04D000057	unk_TF	2	3	4	2	normal_4_127	normal_2_52	FALSE	61	33	41	19	41	19	1
ORTHO04D000477	ORTHO04D000045	unk_TF	2	2	4	4	normal_4_127	normal_4_174	TRUE	61	206	41	153	41	153	1
ORTHO04D000477	ORTHO04D000042	unk_TF	2	2	4	4	normal_4_127	normal_4_191	TRUE	61	25	41	15	41	15	1
ORTHO04D000477	ORTHO04D000034	unk_TF	2	2	4	4	normal_4_127	normal_4_58	TRUE	61	20	41	11	41	11	1
ORTHO04D000477	ORTHO04D000025	unk_TF	2	2	4	4	normal_4_127	normal_4_184	TRUE	61	374	41	196	41	196	1
ORTHO04D000477	ORTHO04D000019	unk_TF	2	2	4	4	normal_4_127	normal_4_186	TRUE	61	135	41	92	41	92	1
ORTHO04D000477	ORTHO04D000011	unk_TF	2	2	4	4	normal_4_127	normal_4_192	TRUE	61	153	41	98	41	98	1
ORTHO04D000477	ORTHO04D000003	unk_TF	2	2	4	4	normal_4_127	normal_4_195	TRUE	61	211	41	102	41	102	1
ORTHO04D000477	ORTHO04D000924	binding	2	1	4	1	normal_4_127	normal_1_281	FALSE	61	16	41	11	41	11	1
ORTHO04D004005	ORTHO04D009077	unk_TF	1	4	1	5	normal_1_110	normal_5_3	FALSE	385	12	203	12	203	12	1
ORTHO04D004005	ORTHO04D008476	unk_TF	1	3	1	2	normal_1_110	normal_2_15	FALSE	385	9	203	7	203	7	1
ORTHO04D004005	ORTHO04D008232	unk_TF	1	1	1	1	normal_1_110	normal_1_62	TRUE	385	4	203	3	203	3	1
ORTHO04D004005	ORTHO04D007965	unk_TF	1	1	1	1	normal_1_110	normal_1_63	TRUE	385	3	203	2	203	2	1
ORTHO04D004005	ORTHO04D007861	unk_TF	1	2	1	4	normal_1_110	normal_4_72	FALSE	385	8	203	6	203	6	1
ORTHO04D004005	ORTHO04D007745	unk_TF	1	1	1	1	normal_1_110	normal_1_270	TRUE	385	3	203	2	203	2	1
ORTHO04D004005	ORTHO04D007267	unk_TF	1	1	1	1	normal_1_110	normal_1_245	TRUE	385	7	203	5	203	5	1
ORTHO04D004005	ORTHO04D007186	unk_TF	1	1	1	1	normal_1_110	normal_1_195	TRUE	385	7	203	4	203	4	1
ORTHO04D004005	ORTHO04D006655	unk_TF	1	2	1	4	normal_1_110	normal_4_180	FALSE	385	18	203	15	203	15	1
ORTHO04D004005	ORTHO04D006475	unk_TF	1	2	1	4	normal_1_110	normal_4_63	FALSE	385	16	203	12	203	12	1
ORTHO04D004005	ORTHO04D006093	unk_TF	1	1	1	1	normal_1_110	normal_1_248	TRUE	385	12	203	8	203	8	1
ORTHO04D004005	ORTHO04D006004	unk_TF	1	1	1	1	normal_1_110	normal_1_65	TRUE	385	262	203	174	203	174	1
ORTHO04D004005	ORTHO04D005405	unk_TF	1	2	1	4	normal_1_110	normal_4_76	FALSE	385	2	203	1	203	1	1
ORTHO04D004005	ORTHO04D005143	unk_TF	1	1	1	1	normal_1_110	normal_1_201	TRUE	385	4	203	4	203	4	1
ORTHO04D004005	ORTHO04D005017	unk_TF	1	1	1	1	normal_1_110	normal_1_67	TRUE	385	8	203	6	203	6	1
ORTHO04D004005	ORTHO04D004926	unk_TF	1	2	1	4	normal_1_110	normal_4_33	FALSE	385	20	203	15	203	15	1
ORTHO04D004005	ORTHO04D004920	unk_TF	1	1	1	1	normal_1_110	normal_1_68	TRUE	385	3	203	2	203	2	1
ORTHO04D004005	ORTHO04D004909	unk_TF	1	2	1	4	normal_1_110	normal_4_146	FALSE	385	14	203	9	203	9	1
ORTHO04D004005	ORTHO04D004879	unk_TF	1	2	1	4	normal_1_110	normal_4_34	FALSE	385	21	203	19	203	19	1
ORTHO04D004005	ORTHO04D004840	unk_TF	1	1	1	1	normal_1_110	normal_1_127	TRUE	385	10	203	9	203	9	1
ORTHO04D004005	ORTHO04D004838	unk_TF	1	1	1	1	normal_1_110	normal_1_161	TRUE	385	12	203	8	203	8	1
ORTHO04D004005	ORTHO04D004686	unk_TF	1	1	1	1	normal_1_110	normal_1_35	TRUE	385	5	203	3	203	3	1
ORTHO04D004005	ORTHO04D004392	unk_TF	1	1	1	1	normal_1_110	normal_1_202	TRUE	385	7	203	6	203	6	1
ORTHO04D004005	ORTHO04D004202	unk_TF	1	3	1	2	normal_1_110	normal_2_63	FALSE	385	32	203	17	203	17	1
ORTHO04D004005	ORTHO04D004196	unk_TF	1	1	1	1	normal_1_110	normal_1_36	TRUE	385	4	203	2	203	2	1
ORTHO04D004005	ORTHO04D004120	unk_TF	1	2	1	4	normal_1_110	normal_4_7	FALSE	385	8	203	5	203	5	1
ORTHO04D004005	ORTHO04D004072	unk_TF	1	1	1	1	normal_1_110	normal_1_205	TRUE	385	3	203	3	203	3	1
ORTHO04D004005	ORTHO04D003928	unk_TF	1	1	1	1	normal_1_110	normal_1_37	TRUE	385	7	203	4	203	4	1
ORTHO04D004005	ORTHO04D003891	unk_TF	1	1	1	1	normal_1_110	normal_1_53	TRUE	385	4	203	3	203	3	1
ORTHO04D004005	ORTHO04D003823	unk_TF	1	2	1	4	normal_1_110	normal_4_23	FALSE	385	9	203	7	203	7	1
ORTHO04D004005	ORTHO04D003805	unk_TF	1	1	1	1	normal_1_110	normal_1_283	TRUE	385	19	203	19	203	19	1
ORTHO04D004005	ORTHO04D003752	unk_TF	1	1	1	1	normal_1_110	normal_1_206	TRUE	385	3	203	3	203	3	1
ORTHO04D004005	ORTHO04D003691	unk_TF	1	1	1	1	normal_1_110	normal_1_132	TRUE	385	4	203	4	203	4	1
ORTHO04D004005	ORTHO04D003666	unk_TF	1	1	1	1	normal_1_110	normal_1_105	TRUE	385	12	203	17	203	17	1
ORTHO04D004005	ORTHO04D003644	unk_TF	1	2	1	4	normal_1_110	normal_4_8	FALSE	385	2	203	1	203	1	1
ORTHO04D004005	ORTHO04D003493	unk_TF	1	2	1	4	normal_1_110	normal_4_143	FALSE	385	12	203	9	203	9	1
ORTHO04D004005	ORTHO04D003481	unk_TF	1	4	1	5	normal_1_110	normal_5_4	FALSE	385	23	203	9	203	9	1
ORTHO04D004005	ORTHO04D003468	unk_TF	1	1	1	1	normal_1_110	normal_1_175	TRUE	385	4	203	4	203	4	1
ORTHO04D004005	ORTHO04D003446	unk_TF	1	1	1	1	normal_1_110	normal_1_139	TRUE	385	11	203	12	203	12	1
ORTHO04D004005	ORTHO04D003416	unk_TF	1	2	1	4	normal_1_110	normal_4_37	FALSE	385	9	203	7	203	7	1
ORTHO04D004005	ORTHO04D003380	act_TF	1	1	1	1	normal_1_110	normal_1_208	TRUE	385	40	203	28	203	28	1
ORTHO04D004005	ORTHO04D003302	unk_TF	1	1	1	1	normal_1_110	normal_1_210	TRUE	385	7	203	7	203	7	1
ORTHO04D004005	ORTHO04D003289	unk_TF	1	2	1	4	normal_1_110	normal_4_24	FALSE	385	5	203	3	203	3	1
ORTHO04D004005	ORTHO04D003248	unk_TF	1	2	1	4	normal_1_110	normal_4_38	FALSE	385	18	203	14	203	14	1
ORTHO04D004005	ORTHO04D003207	unk_TF	1	2	1	4	normal_1_110	normal_4_86	FALSE	385	16	203	10	203	10	1
ORTHO04D004005	ORTHO04D003205	unk_TF	1	1	1	1	normal_1_110	normal_1_147	TRUE	385	7	203	5	203	5	1
ORTHO04D004005	ORTHO04D003155	unk_TF	1	1	1	1	normal_1_110	normal_1_4	TRUE	385	5	203	5	203	5	1
ORTHO04D004005	ORTHO04D003122	unk_TF	1	2	1	4	normal_1_110	normal_4_39	FALSE	385	20	203	16	203	16	1
ORTHO04D004005	ORTHO04D003118	unk_TF	1	2	1	4	normal_1_110	normal_4_193	FALSE	385	95	203	51	203	51	1
ORTHO04D004005	ORTHO04D003091	unk_TF	1	1	1	1	normal_1_110	normal_1_211	TRUE	385	3	203	3	203	3	1
ORTHO04D004005	ORTHO04D003052	unk_TF	1	1	1	1	normal_1_110	normal_1_73	TRUE	385	5	203	4	203	4	1
ORTHO04D004005	ORTHO04D002960	unk_TF	1	2	1	4	normal_1_110	normal_4_161	FALSE	385	21	203	14	203	14	1
ORTHO04D004005	ORTHO04D002925	unk_TF	1	2	1	4	normal_1_110	normal_4_90	FALSE	385	11	203	7	203	7	1
ORTHO04D004005	ORTHO04D002911	unk_TF	1	2	1	4	normal_1_110	normal_4_40	FALSE	385	17	203	14	203	14	1
ORTHO04D004005	ORTHO04D002902	unk_TF	1	2	1	4	normal_1_110	normal_4_91	FALSE	385	17	203	13	203	13	1
ORTHO04D004005	ORTHO04D002887	act_TF	1	1	1	1	normal_1_110	normal_1_16	TRUE	385	3	203	2	203	2	1
ORTHO04D004005	ORTHO04D002867	unk_TF	1	2	1	4	normal_1_110	normal_4_101	FALSE	385	21	203	11	203	11	1
ORTHO04D004005	ORTHO04D002855	unk_TF	1	1	1	1	normal_1_110	normal_1_102	TRUE	385	7	203	5	203	5	1
ORTHO04D004005	ORTHO04D002846	inh_TF	1	2	1	4	normal_1_110	normal_4_92	FALSE	385	10	203	8	203	8	1
ORTHO04D004005	ORTHO04D002716	unk_TF	1	2	1	4	normal_1_110	normal_4_94	FALSE	385	9	203	8	203	8	1
ORTHO04D004005	ORTHO04D002713	unk_TF	1	2	1	4	normal_1_110	normal_4_189	FALSE	385	18	203	13	203	13	1
ORTHO04D004005	ORTHO04D002666	unk_TF	1	1	1	1	normal_1_110	normal_1_75	TRUE	385	7	203	4	203	4	1
ORTHO04D004005	ORTHO04D002623	unk_TF	1	2	1	4	normal_1_110	normal_4_25	FALSE	385	8	203	6	203	6	1
ORTHO04D004005	ORTHO04D002497	unk_TF	1	2	1	4	normal_1_110	normal_4_128	FALSE	385	13	203	8	203	8	1
ORTHO04D004005	ORTHO04D002454	unk_TF	1	2	1	4	normal_1_110	normal_4_26	FALSE	385	4	203	3	203	3	1
ORTHO04D004005	ORTHO04D002452	unk_TF	1	2	1	4	normal_1_110	normal_4_96	FALSE	385	5	203	3	203	3	1
ORTHO04D004005	ORTHO04D002441	unk_TF	1	1	1	1	normal_1_110	normal_1_273	TRUE	385	5	203	4	203	4	1
ORTHO04D004005	ORTHO04D002433	unk_TF	1	2	1	4	normal_1_110	normal_4_20	FALSE	385	15	203	9	203	9	1
ORTHO04D004005	ORTHO04D002430	unk_TF	1	4	1	5	normal_1_110	normal_5_10	FALSE	385	19	203	10	203	10	1
ORTHO04D004005	ORTHO04D002420	unk_TF	1	2	1	4	normal_1_110	normal_4_170	FALSE	385	5	203	2	203	2	1
ORTHO04D004005	ORTHO04D002418	unk_TF	1	2	1	4	normal_1_110	normal_4_148	FALSE	385	19	203	8	203	8	1
ORTHO04D004005	ORTHO04D002395	unk_TF	1	1	1	1	normal_1_110	normal_1_17	TRUE	385	4	203	3	203	3	1
ORTHO04D004005	ORTHO04D002343	unk_TF	1	1	1	1	normal_1_110	normal_1_274	TRUE	385	11	203	7	203	7	1
ORTHO04D004005	ORTHO04D002342	unk_TF	1	2	1	4	normal_1_110	normal_4_98	FALSE	385	16	203	13	203	13	1
ORTHO04D004005	ORTHO04D002302	unk_TF	1	1	1	1	normal_1_110	normal_1_165	TRUE	385	15	203	16	203	16	1
ORTHO04D004005	ORTHO04D002289	unk_TF	1	2	1	4	normal_1_110	normal_4_99	FALSE	385	15	203	12	203	12	1
ORTHO04D004005	ORTHO04D002273	unk_TF	1	1	1	1	normal_1_110	normal_1_19	TRUE	385	5	203	4	203	4	1
ORTHO04D004005	ORTHO04D002257	unk_TF	1	1	1	1	normal_1_110	normal_1_214	TRUE	385	5	203	5	203	5	1
ORTHO04D004005	ORTHO04D002245	unk_TF	1	3	1	2	normal_1_110	normal_2_64	FALSE	385	29	203	22	203	22	1
ORTHO04D004005	ORTHO04D002208	unk_TF	1	2	1	4	normal_1_110	normal_4_138	FALSE	385	20	203	12	203	12	1
ORTHO04D004005	ORTHO04D002200	unk_TF	1	2	1	4	normal_1_110	normal_4_42	FALSE	385	26	203	19	203	19	1
ORTHO04D004005	ORTHO04D002189	unk_TF	1	1	1	1	normal_1_110	normal_1_78	TRUE	385	3	203	2	203	2	1
ORTHO04D004005	ORTHO04D002164	unk_TF	1	1	1	1	normal_1_110	normal_1_54	TRUE	385	5	203	4	203	4	1
ORTHO04D004005	ORTHO04D002163	inh_TF	1	3	1	2	normal_1_110	normal_2_98	FALSE	385	44	203	36	203	36	1
ORTHO04D004005	ORTHO04D002118	unk_TF	1	1	1	1	normal_1_110	normal_1_79	TRUE	385	4	203	4	203	4	1
ORTHO04D004005	ORTHO04D002096	unk_TF	1	1	1	1	normal_1_110	normal_1_216	TRUE	385	4	203	4	203	4	1
ORTHO04D004005	ORTHO04D002059	unk_TF	1	1	1	1	normal_1_110	normal_1_149	TRUE	385	13	203	11	203	11	1
ORTHO04D004005	ORTHO04D002049	unk_TF	1	2	1	4	normal_1_110	normal_4_103	FALSE	385	9	203	5	203	5	1
ORTHO04D004005	ORTHO04D002045	unk_TF	1	3	1	2	normal_1_110	normal_2_17	FALSE	385	22	203	15	203	15	1
ORTHO04D004005	ORTHO04D002024	unk_TF	1	2	1	4	normal_1_110	normal_4_187	FALSE	385	21	203	13	203	13	1
ORTHO04D004005	ORTHO04D002014	unk_TF	1	1	1	1	normal_1_110	normal_1_218	TRUE	385	4	203	4	203	4	1
ORTHO04D004005	ORTHO04D002011	unk_TF	1	3	1	2	normal_1_110	normal_2_26	FALSE	385	23	203	10	203	10	1
ORTHO04D004005	ORTHO04D001989	unk_TF	1	1	1	1	normal_1_110	normal_1_162	TRUE	385	6	203	3	203	3	1
ORTHO04D004005	ORTHO04D001968	unk_TF	1	1	1	1	normal_1_110	normal_1_109	TRUE	385	4	203	2	203	2	1
ORTHO04D004005	ORTHO04D001953	unk_TF	1	1	1	1	normal_1_110	normal_1_112	TRUE	385	14	203	12	203	12	1
ORTHO04D004005	ORTHO04D001932	unk_TF	1	2	1	4	normal_1_110	normal_4_108	FALSE	385	17	203	15	203	15	1
ORTHO04D004005	ORTHO04D001930	unk_TF	1	1	1	1	normal_1_110	normal_1_219	TRUE	385	6	203	7	203	7	1
ORTHO04D004005	ORTHO04D001927	unk_TF	1	1	1	1	normal_1_110	normal_1_21	TRUE	385	4	203	3	203	3	1
ORTHO04D004005	ORTHO04D001917	unk_TF	1	2	1	4	normal_1_110	normal_4_106	FALSE	385	18	203	15	203	15	1
ORTHO04D004005	ORTHO04D001883	unk_TF	1	1	1	1	normal_1_110	normal_1_284	TRUE	385	15	203	9	203	9	1
ORTHO04D004005	ORTHO04D001871	act_TF	1	2	1	4	normal_1_110	normal_4_14	FALSE	385	7	203	5	203	5	1
ORTHO04D004005	ORTHO04D001848	unk_TF	1	1	1	1	normal_1_110	normal_1_220	TRUE	385	17	203	10	203	10	1
ORTHO04D004005	ORTHO04D001835	unk_TF	1	1	1	1	normal_1_110	normal_1_221	TRUE	385	2	203	2	203	2	1
ORTHO04D004005	ORTHO04D001834	unk_TF	1	1	1	1	normal_1_110	normal_1_38	TRUE	385	5	203	3	203	3	1
ORTHO04D004005	ORTHO04D001793	unk_TF	1	1	1	1	normal_1_110	normal_1_22	TRUE	385	8	203	4	203	4	1
ORTHO04D004005	ORTHO04D001768	unk_TF	1	2	1	4	normal_1_110	normal_4_28	FALSE	385	16	203	13	203	13	1
ORTHO04D004005	ORTHO04D001764	unk_TF	1	2	1	4	normal_1_110	normal_4_109	FALSE	385	8	203	7	203	7	1
ORTHO04D004005	ORTHO04D001745	unk_TF	1	1	1	1	normal_1_110	normal_1_243	TRUE	385	10	203	7	203	7	1
ORTHO04D004005	ORTHO04D001732	unk_TF	1	4	1	5	normal_1_110	normal_5_5	FALSE	385	20	203	7	203	7	1
ORTHO04D004005	ORTHO04D001716	unk_TF	1	1	1	1	normal_1_110	normal_1_222	TRUE	385	7	203	7	203	7	1
ORTHO04D004005	ORTHO04D001690	unk_TF	1	1	1	1	normal_1_110	normal_1_256	TRUE	385	15	203	11	203	11	1
ORTHO04D004005	ORTHO04D001679	unk_TF	1	1	1	1	normal_1_110	normal_1_107	TRUE	385	5	203	2	203	2	1
ORTHO04D004005	ORTHO04D001660	unk_TF	1	1	1	1	normal_1_110	normal_1_23	TRUE	385	5	203	4	203	4	1
ORTHO04D004005	ORTHO04D001658	unk_TF	1	3	1	2	normal_1_110	normal_2_18	FALSE	385	37	203	27	203	27	1
ORTHO04D004005	ORTHO04D001628	unk_TF	1	1	1	1	normal_1_110	normal_1_82	TRUE	385	5	203	4	203	4	1
ORTHO04D004005	ORTHO04D001626	unk_TF	1	1	1	1	normal_1_110	normal_1_83	TRUE	385	4	203	3	203	3	1
ORTHO04D004005	ORTHO04D001616	unk_TF	1	1	1	1	normal_1_110	normal_1_225	TRUE	385	6	203	6	203	6	1
ORTHO04D004005	ORTHO04D001610	unk_TF	1	1	1	1	normal_1_110	normal_1_122	TRUE	385	9	203	5	203	5	1
ORTHO04D004005	ORTHO04D001586	unk_TF	1	1	1	1	normal_1_110	normal_1_84	TRUE	385	7	203	7	203	7	1
ORTHO04D004005	ORTHO04D001562	inh_TF	1	2	1	4	normal_1_110	normal_4_29	FALSE	385	12	203	7	203	7	1
ORTHO04D004005	ORTHO04D001552	unk_TF	1	1	1	1	normal_1_110	normal_1_85	TRUE	385	6	203	3	203	3	1
ORTHO04D004005	ORTHO04D001551	unk_TF	1	3	1	2	normal_1_110	normal_2_116	FALSE	385	85	203	70	203	70	1
ORTHO04D004005	ORTHO04D001544	unk_TF	1	1	1	1	normal_1_110	normal_1_86	TRUE	385	5	203	3	203	3	1
ORTHO04D004005	ORTHO04D001515	unk_TF	1	1	1	1	normal_1_110	normal_1_87	TRUE	385	15	203	11	203	11	1
ORTHO04D004005	ORTHO04D001496	unk_TF	1	1	1	1	normal_1_110	normal_1_226	TRUE	385	7	203	7	203	7	1
ORTHO04D004005	ORTHO04D001464	unk_TF	1	2	1	4	normal_1_110	normal_4_110	FALSE	385	21	203	17	203	17	1
ORTHO04D004005	ORTHO04D001447	unk_TF	1	1	1	1	normal_1_110	normal_1_141	TRUE	385	9	203	6	203	6	1
ORTHO04D004005	ORTHO04D001432	unk_TF	1	1	1	1	normal_1_110	normal_1_227	TRUE	385	8	203	6	203	6	1
ORTHO04D004005	ORTHO04D001404	unk_TF	1	1	1	1	normal_1_110	normal_1_255	TRUE	385	19	203	12	203	12	1
ORTHO04D004005	ORTHO04D001391	unk_TF	1	1	1	1	normal_1_110	normal_1_228	TRUE	385	3	203	3	203	3	1
ORTHO04D004005	ORTHO04D001387	act_TF	1	1	1	1	normal_1_110	normal_1_166	TRUE	385	21	203	23	203	23	1
ORTHO04D004005	ORTHO04D001345	unk_TF	1	1	1	1	normal_1_110	normal_1_295	TRUE	385	93	203	55	203	55	1
ORTHO04D004005	ORTHO04D001329	unk_TF	1	2	1	4	normal_1_110	normal_4_144	FALSE	385	19	203	14	203	14	1
ORTHO04D004005	ORTHO04D001328	unk_TF	1	1	1	1	normal_1_110	normal_1_95	TRUE	385	7	203	5	203	5	1
ORTHO04D004005	ORTHO04D001327	unk_TF	1	1	1	1	normal_1_110	normal_1_88	TRUE	385	7	203	6	203	6	1
ORTHO04D004005	ORTHO04D001313	unk_TF	1	2	1	4	normal_1_110	normal_4_16	FALSE	385	3	203	2	203	2	1
ORTHO04D004005	ORTHO04D001309	unk_TF	1	2	1	4	normal_1_110	normal_4_124	FALSE	385	19	203	15	203	15	1
ORTHO04D004005	ORTHO04D001307	unk_TF	1	1	1	1	normal_1_110	normal_1_113	TRUE	385	19	203	28	203	28	1
ORTHO04D004005	ORTHO04D001295	unk_TF	1	3	1	2	normal_1_110	normal_2_61	FALSE	385	25	203	24	203	24	1
ORTHO04D004005	ORTHO04D001284	unk_TF	1	1	1	1	normal_1_110	normal_1_114	TRUE	385	13	203	13	203	13	1
ORTHO04D004005	ORTHO04D001281	unk_TF	1	1	1	1	normal_1_110	normal_1_25	TRUE	385	12	203	5	203	5	1
ORTHO04D004005	ORTHO04D001270	unk_TF	1	1	1	1	normal_1_110	normal_1_296	TRUE	385	11	203	12	203	12	1
ORTHO04D004005	ORTHO04D001237	unk_TF	1	2	1	4	normal_1_110	normal_4_50	FALSE	385	15	203	11	203	11	1
ORTHO04D004005	ORTHO04D001219	inh_TF	1	1	1	1	normal_1_110	normal_1_26	TRUE	385	4	203	3	203	3	1
ORTHO04D004005	ORTHO04D001207	unk_TF	1	3	1	2	normal_1_110	normal_2_117	FALSE	385	70	203	61	203	61	1
ORTHO04D004005	ORTHO04D001195	unk_TF	1	1	1	1	normal_1_110	normal_1_193	TRUE	385	7	203	3	203	3	1
ORTHO04D004005	ORTHO04D001169	unk_TF	1	3	1	2	normal_1_110	normal_2_65	FALSE	385	18	203	16	203	16	1
ORTHO04D004005	ORTHO04D001163	unk_TF	1	1	1	1	normal_1_110	normal_1_89	TRUE	385	6	203	6	203	6	1
ORTHO04D004005	ORTHO04D001158	unk_TF	1	2	1	4	normal_1_110	normal_4_177	FALSE	385	33	203	18	203	18	1
ORTHO04D004005	ORTHO04D001157	unk_TF	1	2	1	4	normal_1_110	normal_4_51	FALSE	385	12	203	9	203	9	1
ORTHO04D004005	ORTHO04D001128	unk_TF	1	2	1	4	normal_1_110	normal_4_140	FALSE	385	7	203	4	203	4	1
ORTHO04D004005	ORTHO04D001120	unk_TF	1	1	1	1	normal_1_110	normal_1_91	TRUE	385	6	203	5	203	5	1
ORTHO04D004005	ORTHO04D001110	unk_TF	1	1	1	1	normal_1_110	normal_1_40	TRUE	385	9	203	7	203	7	1
ORTHO04D004005	ORTHO04D001103	unk_TF	1	1	1	1	normal_1_110	normal_1_92	TRUE	385	8	203	5	203	5	1
ORTHO04D004005	ORTHO04D001102	unk_TF	1	2	1	4	normal_1_110	normal_4_133	FALSE	385	12	203	9	203	9	1
ORTHO04D004005	ORTHO04D001092	unk_TF	1	3	1	2	normal_1_110	normal_2_66	FALSE	385	28	203	14	203	14	1
ORTHO04D004005	ORTHO04D001085	unk_TF	1	2	1	4	normal_1_110	normal_4_157	FALSE	385	162	203	129	203	129	1
ORTHO04D004005	ORTHO04D001082	unk_TF	1	3	1	2	normal_1_110	normal_2_100	FALSE	385	32	203	26	203	26	1
ORTHO04D004005	ORTHO04D001074	unk_TF	1	1	1	1	normal_1_110	normal_1_170	TRUE	385	13	203	12	203	12	1
ORTHO04D004005	ORTHO04D001065	unk_TF	1	2	1	4	normal_1_110	normal_4_166	FALSE	385	23	203	14	203	14	1
ORTHO04D004005	ORTHO04D001059	unk_TF	1	2	1	4	normal_1_110	normal_4_149	FALSE	385	128	203	98	203	98	1
ORTHO04D004005	ORTHO04D001045	unk_TF	1	2	1	4	normal_1_110	normal_4_111	FALSE	385	113	203	103	203	103	1
ORTHO04D004005	ORTHO04D001037	unk_TF	1	1	1	1	normal_1_110	normal_1_100	TRUE	385	5	203	4	203	4	1
ORTHO04D004005	ORTHO04D001031	unk_TF	1	1	1	1	normal_1_110	normal_1_164	TRUE	385	14	203	7	203	7	1
ORTHO04D004005	ORTHO04D000993	unk_TF	1	3	1	2	normal_1_110	normal_2_27	FALSE	385	37	203	18	203	18	1
ORTHO04D004005	ORTHO04D000992	unk_TF	1	2	1	4	normal_1_110	normal_4_171	FALSE	385	13	203	10	203	10	1
ORTHO04D004005	ORTHO04D000977	unk_TF	1	1	1	1	normal_1_110	normal_1_94	TRUE	385	16	203	10	203	10	1
ORTHO04D004005	ORTHO04D000969	unk_TF	1	2	1	4	normal_1_110	normal_4_65	FALSE	385	18	203	13	203	13	1
ORTHO04D004005	ORTHO04D000966	unk_TF	1	2	1	4	normal_1_110	normal_4_153	FALSE	385	19	203	12	203	12	1
ORTHO04D004005	ORTHO04D000942	unk_TF	1	1	1	1	normal_1_110	normal_1_41	TRUE	385	8	203	5	203	5	1
ORTHO04D004005	ORTHO04D000938	unk_TF	1	2	1	4	normal_1_110	normal_4_154	FALSE	385	24	203	15	203	15	1
ORTHO04D004005	ORTHO04D000937	unk_TF	1	1	1	1	normal_1_110	normal_1_182	TRUE	385	11	203	9	203	9	1
ORTHO04D004005	ORTHO04D000932	unk_TF	1	2	1	4	normal_1_110	normal_4_113	FALSE	385	15	203	12	203	12	1
ORTHO04D004005	ORTHO04D000924	unk_TF	1	1	1	1	normal_1_110	normal_1_281	TRUE	385	16	203	11	203	11	1
ORTHO04D004005	ORTHO04D000901	unk_TF	1	1	1	1	normal_1_110	normal_1_42	TRUE	385	22	203	18	203	18	1
ORTHO04D004005	ORTHO04D000900	unk_TF	1	1	1	1	normal_1_110	normal_1_171	TRUE	385	6	203	5	203	5	1
ORTHO04D004005	ORTHO04D000898	unk_TF	1	2	1	4	normal_1_110	normal_4_115	FALSE	385	21	203	14	203	14	1
ORTHO04D004005	ORTHO04D000893	unk_TF	1	3	1	2	normal_1_110	normal_2_49	FALSE	385	21	203	17	203	17	1
ORTHO04D004005	ORTHO04D000876	unk_TF	1	1	1	1	normal_1_110	normal_1_97	TRUE	385	11	203	10	203	10	1
ORTHO04D004005	ORTHO04D000852	unk_TF	1	1	1	1	normal_1_110	normal_1_172	TRUE	385	13	203	11	203	11	1
ORTHO04D004005	ORTHO04D000843	unk_TF	1	2	1	4	normal_1_110	normal_4_22	FALSE	385	19	203	13	203	13	1
ORTHO04D004005	ORTHO04D000831	unk_TF	1	1	1	1	normal_1_110	normal_1_98	TRUE	385	11	203	12	203	12	1
ORTHO04D004005	ORTHO04D000813	unk_TF	1	2	1	4	normal_1_110	normal_4_141	FALSE	385	19	203	16	203	16	1
ORTHO04D004005	ORTHO04D000810	unk_TF	1	1	1	1	normal_1_110	normal_1_99	TRUE	385	7	203	3	203	3	1
ORTHO04D004005	ORTHO04D000809	unk_TF	1	1	1	1	normal_1_110	normal_1_253	TRUE	385	27	203	21	203	21	1
ORTHO04D004005	ORTHO04D000807	unk_TF	1	1	1	1	normal_1_110	normal_1_150	TRUE	385	22	203	20	203	20	1
ORTHO04D004005	ORTHO04D000797	unk_TF	1	1	1	1	normal_1_110	normal_1_285	TRUE	385	43	203	29	203	29	1
ORTHO04D004005	ORTHO04D000794	unk_TF	1	2	1	4	normal_1_110	normal_4_136	FALSE	385	26	203	16	203	16	1
ORTHO04D004005	ORTHO04D000786	unk_TF	1	2	1	4	normal_1_110	normal_4_117	FALSE	385	14	203	12	203	12	1
ORTHO04D004005	ORTHO04D000782	unk_TF	1	1	1	1	normal_1_110	normal_1_275	TRUE	385	6	203	5	203	5	1
ORTHO04D004005	ORTHO04D000780	unk_TF	1	1	1	1	normal_1_110	normal_1_10	TRUE	385	13	203	14	203	14	1
ORTHO04D004005	ORTHO04D000768	unk_TF	1	1	1	1	normal_1_110	normal_1_163	TRUE	385	7	203	6	203	6	1
ORTHO04D004005	ORTHO04D000764	unk_TF	1	2	1	4	normal_1_110	normal_4_167	FALSE	385	12	203	8	203	8	1
ORTHO04D004005	ORTHO04D000753	unk_TF	1	2	1	4	normal_1_110	normal_4_119	FALSE	385	9	203	5	203	5	1
ORTHO04D004005	ORTHO04D000745	unk_TF	1	1	1	1	normal_1_110	normal_1_27	TRUE	385	9	203	7	203	7	1
ORTHO04D004005	ORTHO04D000731	unk_TF	1	4	1	5	normal_1_110	normal_5_11	FALSE	385	36	203	14	203	14	1
ORTHO04D004005	ORTHO04D000715	unk_TF	1	3	1	2	normal_1_110	normal_2_54	FALSE	385	17	203	11	203	11	1
ORTHO04D004005	ORTHO04D000712	unk_TF	1	3	1	2	normal_1_110	normal_2_68	FALSE	385	17	203	15	203	15	1
ORTHO04D004005	ORTHO04D000702	unk_TF	1	2	1	4	normal_1_110	normal_4_130	FALSE	385	23	203	13	203	13	1
ORTHO04D004005	ORTHO04D000696	unk_TF	1	2	1	4	normal_1_110	normal_4_120	FALSE	385	14	203	10	203	10	1
ORTHO04D004005	ORTHO04D000686	unk_TF	1	1	1	1	normal_1_110	normal_1_55	TRUE	385	9	203	8	203	8	1
ORTHO04D004005	ORTHO04D000683	unk_TF	1	1	1	1	normal_1_110	normal_1_5	TRUE	385	3	203	3	203	3	1
ORTHO04D004005	ORTHO04D000679	unk_TF	1	2	1	4	normal_1_110	normal_4_172	FALSE	385	3	203	2	203	2	1
ORTHO04D004005	ORTHO04D000675	unk_TF	1	2	1	4	normal_1_110	normal_4_54	FALSE	385	12	203	9	203	9	1
ORTHO04D004005	ORTHO04D000660	unk_TF	1	1	1	1	normal_1_110	normal_1_6	TRUE	385	6	203	6	203	6	1
ORTHO04D004005	ORTHO04D000659	unk_TF	1	3	1	2	normal_1_110	normal_2_42	FALSE	385	19	203	14	203	14	1
ORTHO04D004005	ORTHO04D000654	unk_TF	1	1	1	1	normal_1_110	normal_1_232	TRUE	385	7	203	7	203	7	1
ORTHO04D004005	ORTHO04D000653	unk_TF	1	2	1	4	normal_1_110	normal_4_121	FALSE	385	25	203	18	203	18	1
ORTHO04D004005	ORTHO04D000645	unk_TF	1	1	1	1	normal_1_110	normal_1_101	TRUE	385	7	203	4	203	4	1
ORTHO04D004005	ORTHO04D000640	unk_TF	1	1	1	1	normal_1_110	normal_1_233	TRUE	385	13	203	5	203	5	1
ORTHO04D004005	ORTHO04D000638	unk_TF	1	1	1	1	normal_1_110	normal_1_168	TRUE	385	13	203	10	203	10	1
ORTHO04D004005	ORTHO04D000632	unk_TF	1	4	1	5	normal_1_110	normal_5_6	FALSE	385	29	203	10	203	10	1
ORTHO04D004005	ORTHO04D000615	act_TF	1	3	1	2	normal_1_110	normal_2_119	FALSE	385	36	203	27	203	27	1
ORTHO04D004005	ORTHO04D000611	unk_TF	1	2	1	4	normal_1_110	normal_4_17	FALSE	385	2	203	1	203	1	1
ORTHO04D004005	ORTHO04D000609	unk_TF	1	1	1	1	normal_1_110	normal_1_33	TRUE	385	8	203	4	203	4	1
ORTHO04D004005	ORTHO04D000608	unk_TF	1	3	1	2	normal_1_110	normal_2_62	FALSE	385	35	203	29	203	29	1
ORTHO04D004005	ORTHO04D000599	unk_TF	1	2	1	4	normal_1_110	normal_4_158	FALSE	385	22	203	14	203	14	1
ORTHO04D004005	ORTHO04D000594	unk_TF	1	2	1	4	normal_1_110	normal_4_145	FALSE	385	13	203	9	203	9	1
ORTHO04D004005	ORTHO04D000584	unk_TF	1	1	1	1	normal_1_110	normal_1_104	TRUE	385	12	203	8	203	8	1
ORTHO04D004005	ORTHO04D000581	unk_TF	1	1	1	1	normal_1_110	normal_1_298	TRUE	385	374	203	210	203	210	1
ORTHO04D004005	ORTHO04D000573	unk_TF	1	2	1	4	normal_1_110	normal_4_122	FALSE	385	18	203	12	203	12	1
ORTHO04D004005	ORTHO04D000572	unk_TF	1	3	1	2	normal_1_110	normal_2_87	FALSE	385	54	203	27	203	27	1
ORTHO04D004005	ORTHO04D000566	unk_TF	1	1	1	1	normal_1_110	normal_1_186	TRUE	385	8	203	8	203	8	1
ORTHO04D004005	ORTHO04D000564	unk_TF	1	3	1	2	normal_1_110	normal_2_101	FALSE	385	50	203	41	203	41	1
ORTHO04D004005	ORTHO04D000561	unk_TF	1	3	1	2	normal_1_110	normal_2_69	FALSE	385	41	203	26	203	26	1
ORTHO04D004005	ORTHO04D000543	inh_TF	1	3	1	2	normal_1_110	normal_2_28	FALSE	385	44	203	26	203	26	1
ORTHO04D004005	ORTHO04D000534	inh_TF	1	1	1	1	normal_1_110	normal_1_108	TRUE	385	17	203	11	203	11	1
ORTHO04D004005	ORTHO04D000527	unk_TF	1	3	1	2	normal_1_110	normal_2_81	FALSE	385	57	203	43	203	43	1
ORTHO04D004005	ORTHO04D000517	unk_TF	1	1	1	1	normal_1_110	normal_1_29	TRUE	385	7	203	3	203	3	1
ORTHO04D004005	ORTHO04D000515	unk_TF	1	2	1	4	normal_1_110	normal_4_160	FALSE	385	38	203	28	203	28	1
ORTHO04D004005	ORTHO04D000510	unk_TF	1	3	1	2	normal_1_110	normal_2_19	FALSE	385	22	203	17	203	17	1
ORTHO04D004005	ORTHO04D000508	unk_TF	1	2	1	4	normal_1_110	normal_4_55	FALSE	385	16	203	8	203	8	1
ORTHO04D004005	ORTHO04D000506	unk_TF	1	1	1	1	normal_1_110	normal_1_257	TRUE	385	40	203	29	203	29	1
ORTHO04D004005	ORTHO04D000503	unk_TF	1	1	1	1	normal_1_110	normal_1_183	TRUE	385	18	203	11	203	11	1
ORTHO04D004005	ORTHO04D000500	unk_TF	1	1	1	1	normal_1_110	normal_1_30	TRUE	385	11	203	6	203	6	1
ORTHO04D004005	ORTHO04D000492	unk_TF	1	2	1	4	normal_1_110	normal_4_125	FALSE	385	16	203	12	203	12	1
ORTHO04D004005	ORTHO04D000486	unk_TF	1	2	1	4	normal_1_110	normal_4_163	FALSE	385	27	203	17	203	17	1
ORTHO04D004005	ORTHO04D000484	unk_TF	1	1	1	1	normal_1_110	normal_1_191	TRUE	385	12	203	6	203	6	1
ORTHO04D004005	ORTHO04D000481	unk_TF	1	2	1	4	normal_1_110	normal_4_126	FALSE	385	12	203	8	203	8	1
ORTHO04D004005	ORTHO04D000477	unk_TF	1	2	1	4	normal_1_110	normal_4_127	FALSE	385	61	203	41	203	41	1
ORTHO04D004005	ORTHO04D000471	unk_TF	1	1	1	1	normal_1_110	normal_1_136	TRUE	385	15	203	11	203	11	1
ORTHO04D004005	ORTHO04D000458	unk_TF	1	2	1	4	normal_1_110	normal_4_178	FALSE	385	41	203	23	203	23	1
ORTHO04D004005	ORTHO04D000454	unk_TF	1	1	1	1	normal_1_110	normal_1_250	TRUE	385	18	203	12	203	12	1
ORTHO04D004005	ORTHO04D000448	unk_TF	1	2	1	4	normal_1_110	normal_4_137	FALSE	385	18	203	10	203	10	1
ORTHO04D004005	ORTHO04D000442	unk_TF	1	3	1	2	normal_1_110	normal_2_55	FALSE	385	11	203	6	203	6	1
ORTHO04D004005	ORTHO04D000438	unk_TF	1	1	1	1	normal_1_110	normal_1_299	TRUE	385	51	203	27	203	27	1
ORTHO04D004005	ORTHO04D000434	unk_TF	1	1	1	1	normal_1_110	normal_1_120	TRUE	385	9	203	13	203	13	1
ORTHO04D004005	ORTHO04D000430	unk_TF	1	1	1	1	normal_1_110	normal_1_184	TRUE	385	5	203	4	203	4	1
ORTHO04D004005	ORTHO04D000427	unk_TF	1	1	1	1	normal_1_110	normal_1_116	TRUE	385	13	203	9	203	9	1
ORTHO04D004005	ORTHO04D000426	unk_TF	1	3	1	2	normal_1_110	normal_2_71	FALSE	385	29	203	20	203	20	1
ORTHO04D004005	ORTHO04D000424	unk_TF	1	1	1	1	normal_1_110	normal_1_117	TRUE	385	8	203	6	203	6	1
ORTHO04D004005	ORTHO04D000422	unk_TF	1	1	1	1	normal_1_110	normal_1_44	TRUE	385	18	203	12	203	12	1
ORTHO04D004005	ORTHO04D000417	unk_TF	1	2	1	4	normal_1_110	normal_4_66	FALSE	385	17	203	12	203	12	1
ORTHO04D004005	ORTHO04D000416	unk_TF	1	3	1	2	normal_1_110	normal_2_20	FALSE	385	28	203	23	203	23	1
ORTHO04D004005	ORTHO04D000408	unk_TF	1	1	1	1	normal_1_110	normal_1_119	TRUE	385	14	203	11	203	11	1
ORTHO04D004005	ORTHO04D000405	unk_TF	1	3	1	2	normal_1_110	normal_2_30	FALSE	385	11	203	4	203	4	1
ORTHO04D004005	ORTHO04D000402	unk_TF	1	3	1	2	normal_1_110	normal_2_104	FALSE	385	41	203	33	203	33	1
ORTHO04D004005	ORTHO04D000394	unk_TF	1	1	1	1	normal_1_110	normal_1_187	TRUE	385	259	203	191	203	191	1
ORTHO04D004005	ORTHO04D000393	unk_TF	1	1	1	1	normal_1_110	normal_1_121	TRUE	385	7	203	5	203	5	1
ORTHO04D004005	ORTHO04D000391	unk_TF	1	4	1	5	normal_1_110	normal_5_7	FALSE	385	15	203	5	203	5	1
ORTHO04D004005	ORTHO04D000386	unk_TF	1	2	1	4	normal_1_110	normal_4_30	FALSE	385	10	203	5	203	5	1
ORTHO04D004005	ORTHO04D000380	unk_TF	1	2	1	4	normal_1_110	normal_4_134	FALSE	385	13	203	9	203	9	1
ORTHO04D004005	ORTHO04D000379	unk_TF	1	3	1	2	normal_1_110	normal_2_43	FALSE	385	20	203	11	203	11	1
ORTHO04D004005	ORTHO04D000377	unk_TF	1	2	1	4	normal_1_110	normal_4_132	FALSE	385	19	203	13	203	13	1
ORTHO04D004005	ORTHO04D000372	inh_TF	1	1	1	1	normal_1_110	normal_1_180	TRUE	385	12	203	10	203	10	1
ORTHO04D004005	ORTHO04D000370	unk_TF	1	1	1	1	normal_1_110	normal_1_152	TRUE	385	37	203	18	203	18	1
ORTHO04D004005	ORTHO04D000361	unk_TF	1	2	1	4	normal_1_110	normal_4_67	FALSE	385	98	203	87	203	87	1
ORTHO04D004005	ORTHO04D000355	act_TF	1	3	1	2	normal_1_110	normal_2_56	FALSE	385	29	203	20	203	20	1
ORTHO04D004005	ORTHO04D000349	unk_TF	1	2	1	4	normal_1_110	normal_4_150	FALSE	385	21	203	15	203	15	1
ORTHO04D004005	ORTHO04D000346	unk_TF	1	1	1	1	normal_1_110	normal_1_123	TRUE	385	12	203	10	203	10	1
ORTHO04D004005	ORTHO04D000343	unk_TF	1	2	1	4	normal_1_110	normal_4_162	FALSE	385	109	203	96	203	96	1
ORTHO04D004005	ORTHO04D000341	unk_TF	1	1	1	1	normal_1_110	normal_1_276	TRUE	385	64	203	43	203	43	1
ORTHO04D004005	ORTHO04D000340	inh_TF	1	1	1	1	normal_1_110	normal_1_134	TRUE	385	28	203	27	203	27	1
ORTHO04D004005	ORTHO04D000337	unk_TF	1	1	1	1	normal_1_110	normal_1_135	TRUE	385	5	203	3	203	3	1
ORTHO04D004005	ORTHO04D000334	unk_TF	1	2	1	4	normal_1_110	normal_4_135	FALSE	385	4	203	2	203	2	1
ORTHO04D004005	ORTHO04D000327	unk_TF	1	1	1	1	normal_1_110	normal_1_143	TRUE	385	14	203	10	203	10	1
ORTHO04D004005	ORTHO04D000326	inh_TF	1	3	1	2	normal_1_110	normal_2_105	FALSE	385	49	203	36	203	36	1
ORTHO04D004005	ORTHO04D000325	unk_TF	1	2	1	4	normal_1_110	normal_4_142	FALSE	385	14	203	10	203	10	1
ORTHO04D004005	ORTHO04D000323	unk_TF	1	3	1	2	normal_1_110	normal_2_44	FALSE	385	17	203	14	203	14	1
ORTHO04D004005	ORTHO04D000322	unk_TF	1	1	1	1	normal_1_110	normal_1_259	TRUE	385	15	203	12	203	12	1
ORTHO04D004005	ORTHO04D000309	unk_TF	1	1	1	1	normal_1_110	normal_1_153	TRUE	385	24	203	14	203	14	1
ORTHO04D004005	ORTHO04D000305	unk_TF	1	1	1	1	normal_1_110	normal_1_140	TRUE	385	19	203	10	203	10	1
ORTHO04D004005	ORTHO04D000302	unk_TF	1	2	1	4	normal_1_110	normal_4_56	FALSE	385	17	203	16	203	16	1
ORTHO04D004005	ORTHO04D000301	unk_TF	1	3	1	2	normal_1_110	normal_2_73	FALSE	385	53	203	38	203	38	1
ORTHO04D004005	ORTHO04D000299	unk_TF	1	1	1	1	normal_1_110	normal_1_239	TRUE	385	23	203	17	203	17	1
ORTHO04D004005	ORTHO04D000294	unk_TF	1	1	1	1	normal_1_110	normal_1_234	TRUE	385	8	203	7	203	7	1
ORTHO04D004005	ORTHO04D000293	unk_TF	1	1	1	1	normal_1_110	normal_1_142	TRUE	385	12	203	7	203	7	1
ORTHO04D004005	ORTHO04D000291	unk_TF	1	3	1	2	normal_1_110	normal_2_9	FALSE	385	33	203	20	203	20	1
ORTHO04D004005	ORTHO04D000289	unk_TF	1	3	1	2	normal_1_110	normal_2_45	FALSE	385	50	203	25	203	25	1
ORTHO04D004005	ORTHO04D000288	unk_TF	1	1	1	1	normal_1_110	normal_1_144	TRUE	385	5	203	4	203	4	1
ORTHO04D004005	ORTHO04D000285	unk_TF	1	3	1	2	normal_1_110	normal_2_34	FALSE	385	27	203	13	203	13	1
ORTHO04D004005	ORTHO04D000283	unk_TF	1	1	1	1	normal_1_110	normal_1_177	TRUE	385	22	203	21	203	21	1
ORTHO04D004005	ORTHO04D000272	unk_TF	1	3	1	2	normal_1_110	normal_2_31	FALSE	385	13	203	6	203	6	1
ORTHO04D004005	ORTHO04D000265	unk_TF	1	1	1	1	normal_1_110	normal_1_56	TRUE	385	11	203	12	203	12	1
ORTHO04D004005	ORTHO04D000262	inh_TF	1	1	1	1	normal_1_110	normal_1_251	TRUE	385	23	203	18	203	18	1
ORTHO04D004005	ORTHO04D000261	unk_TF	1	1	1	1	normal_1_110	normal_1_277	TRUE	385	35	203	27	203	27	1
ORTHO04D004005	ORTHO04D000260	unk_TF	1	1	1	1	normal_1_110	normal_1_155	TRUE	385	8	203	6	203	6	1
ORTHO04D004005	ORTHO04D000256	unk_TF	1	3	1	2	normal_1_110	normal_2_21	FALSE	385	43	203	30	203	30	1
ORTHO04D004005	ORTHO04D000252	unk_TF	1	1	1	1	normal_1_110	normal_1_156	TRUE	385	9	203	5	203	5	1
ORTHO04D004005	ORTHO04D000251	unk_TF	1	3	1	2	normal_1_110	normal_2_74	FALSE	385	32	203	26	203	26	1
ORTHO04D004005	ORTHO04D000250	unk_TF	1	3	1	2	normal_1_110	normal_2_29	FALSE	385	46	203	27	203	27	1
ORTHO04D004005	ORTHO04D000249	unk_TF	1	1	1	1	normal_1_110	normal_1_287	TRUE	385	19	203	18	203	18	1
ORTHO04D004005	ORTHO04D000248	unk_TF	1	1	1	1	normal_1_110	normal_1_46	TRUE	385	6	203	4	203	4	1
ORTHO04D004005	ORTHO04D000245	unk_TF	1	1	1	1	normal_1_110	normal_1_185	TRUE	385	17	203	11	203	11	1
ORTHO04D004005	ORTHO04D000234	unk_TF	1	1	1	1	normal_1_110	normal_1_157	TRUE	385	12	203	5	203	5	1
ORTHO04D004005	ORTHO04D000231	unk_TF	1	2	1	4	normal_1_110	normal_4_139	FALSE	385	102	203	81	203	81	1
ORTHO04D004005	ORTHO04D000224	unk_TF	1	1	1	1	normal_1_110	normal_1_158	TRUE	385	52	203	35	203	35	1
ORTHO04D004005	ORTHO04D000213	unk_TF	1	3	1	2	normal_1_110	normal_2_75	FALSE	385	58	203	34	203	34	1
ORTHO04D004005	ORTHO04D000209	unk_TF	1	1	1	1	normal_1_110	normal_1_288	TRUE	385	41	203	30	203	30	1
ORTHO04D004005	ORTHO04D000203	inh_TF	1	3	1	2	normal_1_110	normal_2_38	FALSE	385	44	203	34	203	34	1
ORTHO04D004005	ORTHO04D000201	unk_TF	1	1	1	1	normal_1_110	normal_1_169	TRUE	385	31	203	15	203	15	1
ORTHO04D004005	ORTHO04D000197	unk_TF	1	3	1	2	normal_1_110	normal_2_22	FALSE	385	28	203	16	203	16	1
ORTHO04D004005	ORTHO04D000195	unk_TF	1	2	1	4	normal_1_110	normal_4_188	FALSE	385	24	203	16	203	16	1
ORTHO04D004005	ORTHO04D000192	unk_TF	1	1	1	1	normal_1_110	normal_1_268	TRUE	385	38	203	36	203	36	1
ORTHO04D004005	ORTHO04D000189	unk_TF	1	1	1	1	normal_1_110	normal_1_293	TRUE	385	43	203	34	203	34	1
ORTHO04D004005	ORTHO04D000188	inh_TF	1	3	1	2	normal_1_110	normal_2_23	FALSE	385	38	203	16	203	16	1
ORTHO04D004005	ORTHO04D000186	unk_TF	1	1	1	1	normal_1_110	normal_1_34	TRUE	385	10	203	7	203	7	1
ORTHO04D004005	ORTHO04D000183	unk_TF	1	2	1	4	normal_1_110	normal_4_147	FALSE	385	22	203	13	203	13	1
ORTHO04D004005	ORTHO04D000182	unk_TF	1	1	1	1	normal_1_110	normal_1_289	TRUE	385	27	203	18	203	18	1
ORTHO04D004005	ORTHO04D000178	unk_TF	1	2	1	4	normal_1_110	normal_4_183	FALSE	385	21	203	12	203	12	1
ORTHO04D004005	ORTHO04D000174	unk_TF	1	1	1	1	normal_1_110	normal_1_181	TRUE	385	28	203	19	203	19	1
ORTHO04D004005	ORTHO04D000173	inh_TF	1	3	1	2	normal_1_110	normal_2_50	FALSE	385	52	203	31	203	31	1
ORTHO04D004005	ORTHO04D000171	act_TF	1	3	1	2	normal_1_110	normal_2_76	FALSE	385	29	203	15	203	15	1
ORTHO04D004005	ORTHO04D000168	inh_TF	1	2	1	4	normal_1_110	normal_4_151	FALSE	385	87	203	54	203	54	1
ORTHO04D004005	ORTHO04D000165	unk_TF	1	3	1	2	normal_1_110	normal_2_88	FALSE	385	54	203	40	203	40	1
ORTHO04D004005	ORTHO04D000162	unk_TF	1	2	1	4	normal_1_110	normal_4_152	FALSE	385	20	203	11	203	11	1
ORTHO04D004005	ORTHO04D000161	act_TF	1	2	1	4	normal_1_110	normal_4_155	FALSE	385	163	203	111	203	111	1
ORTHO04D004005	ORTHO04D000151	unk_TF	1	3	1	2	normal_1_110	normal_2_106	FALSE	385	105	203	74	203	74	1
ORTHO04D004005	ORTHO04D000150	unk_TF	1	1	1	1	normal_1_110	normal_1_300	TRUE	385	19	203	17	203	17	1
ORTHO04D004005	ORTHO04D000148	unk_TF	1	3	1	2	normal_1_110	normal_2_24	FALSE	385	36	203	16	203	16	1
ORTHO04D004005	ORTHO04D000140	unk_TF	1	1	1	1	normal_1_110	normal_1_188	TRUE	385	18	203	13	203	13	1
ORTHO04D004005	ORTHO04D000138	unk_TF	1	3	1	2	normal_1_110	normal_2_25	FALSE	385	12	203	5	203	5	1
ORTHO04D004005	ORTHO04D000137	inh_TF	1	3	1	2	normal_1_110	normal_2_51	FALSE	385	41	203	24	203	24	1
ORTHO04D004005	ORTHO04D000131	unk_TF	1	1	1	1	normal_1_110	normal_1_190	TRUE	385	23	203	16	203	16	1
ORTHO04D004005	ORTHO04D000127	unk_TF	1	2	1	4	normal_1_110	normal_4_159	FALSE	385	21	203	13	203	13	1
ORTHO04D004005	ORTHO04D000126	unk_TF	1	1	1	1	normal_1_110	normal_1_192	TRUE	385	14	203	12	203	12	1
ORTHO04D004005	ORTHO04D000122	unk_TF	1	3	1	2	normal_1_110	normal_2_77	FALSE	385	37	203	26	203	26	1
ORTHO04D004005	ORTHO04D000121	unk_TF	1	1	1	1	normal_1_110	normal_1_301	TRUE	385	22	203	20	203	20	1
ORTHO04D004005	ORTHO04D000120	unk_TF	1	1	1	1	normal_1_110	normal_1_260	TRUE	385	76	203	58	203	58	1
ORTHO04D004005	ORTHO04D000119	inh_TF	1	3	1	2	normal_1_110	normal_2_57	FALSE	385	54	203	39	203	39	1
ORTHO04D004005	ORTHO04D000116	inh_TF	1	1	1	1	normal_1_110	normal_1_236	TRUE	385	9	203	8	203	8	1
ORTHO04D004005	ORTHO04D000111	unk_TF	1	1	1	1	normal_1_110	normal_1_237	TRUE	385	8	203	6	203	6	1
ORTHO04D004005	ORTHO04D000103	unk_TF	1	1	1	1	normal_1_110	normal_1_238	TRUE	385	16	203	14	203	14	1
ORTHO04D004005	ORTHO04D000102	unk_TF	1	1	1	1	normal_1_110	normal_1_240	TRUE	385	14	203	14	203	14	1
ORTHO04D004005	ORTHO04D000095	unk_TF	1	1	1	1	normal_1_110	normal_1_241	TRUE	385	7	203	6	203	6	1
ORTHO04D004005	ORTHO04D000092	unk_TF	1	3	1	2	normal_1_110	normal_2_78	FALSE	385	30	203	20	203	20	1
ORTHO04D004005	ORTHO04D000091	act_TF	1	3	1	2	normal_1_110	normal_2_79	FALSE	385	40	203	30	203	30	1
ORTHO04D004005	ORTHO04D000078	unk_TF	1	1	1	1	normal_1_110	normal_1_47	TRUE	385	13	203	7	203	7	1
ORTHO04D004005	ORTHO04D000075	inh_TF	1	3	1	2	normal_1_110	normal_2_89	FALSE	385	26	203	14	203	14	1
ORTHO04D004005	ORTHO04D000069	unk_TF	1	3	1	2	normal_1_110	normal_2_80	FALSE	385	61	203	36	203	36	1
ORTHO04D004005	ORTHO04D000066	unk_TF	1	1	1	1	normal_1_110	normal_1_244	TRUE	385	43	203	43	203	43	1
ORTHO04D004005	ORTHO04D000063	unk_TF	1	2	1	4	normal_1_110	normal_4_164	FALSE	385	20	203	14	203	14	1
ORTHO04D004005	ORTHO04D000062	unk_TF	1	2	1	4	normal_1_110	normal_4_179	FALSE	385	65	203	35	203	35	1
ORTHO04D004005	ORTHO04D000061	unk_TF	1	1	1	1	normal_1_110	normal_1_252	TRUE	385	11	203	8	203	8	1
ORTHO04D004005	ORTHO04D000060	act_TF	1	1	1	1	normal_1_110	normal_1_246	TRUE	385	37	203	25	203	25	1
ORTHO04D004005	ORTHO04D000059	unk_TF	1	1	1	1	normal_1_110	normal_1_290	TRUE	385	75	203	54	203	54	1
ORTHO04D004005	ORTHO04D000058	act_TF	1	1	1	1	normal_1_110	normal_1_261	TRUE	385	29	203	22	203	22	1
ORTHO04D004005	ORTHO04D000057	unk_TF	1	3	1	2	normal_1_110	normal_2_52	FALSE	385	33	203	19	203	19	1
ORTHO04D004005	ORTHO04D000056	unk_TF	1	1	1	1	normal_1_110	normal_1_262	TRUE	385	19	203	15	203	15	1
ORTHO04D004005	ORTHO04D000055	unk_TF	1	1	1	1	normal_1_110	normal_1_254	TRUE	385	22	203	19	203	19	1
ORTHO04D004005	ORTHO04D000054	unk_TF	1	1	1	1	normal_1_110	normal_1_267	TRUE	385	21	203	13	203	13	1
ORTHO04D004005	ORTHO04D000053	unk_TF	1	2	1	4	normal_1_110	normal_4_168	FALSE	385	23	203	13	203	13	1
ORTHO04D004005	ORTHO04D000050	unk_TF	1	2	1	4	normal_1_110	normal_4_175	FALSE	385	108	203	86	203	86	1
ORTHO04D004005	ORTHO04D000048	act_TF	1	2	1	4	normal_1_110	normal_4_173	FALSE	385	154	203	104	203	104	1
ORTHO04D004005	ORTHO04D000045	unk_TF	1	2	1	4	normal_1_110	normal_4_174	FALSE	385	206	203	153	203	153	1
ORTHO04D004005	ORTHO04D000044	unk_TF	1	3	1	2	normal_1_110	normal_2_82	FALSE	385	53	203	32	203	32	1
ORTHO04D004005	ORTHO04D000042	unk_TF	1	2	1	4	normal_1_110	normal_4_191	FALSE	385	25	203	15	203	15	1
ORTHO04D004005	ORTHO04D000041	unk_TF	1	1	1	1	normal_1_110	normal_1_263	TRUE	385	5	203	4	203	4	1
ORTHO04D004005	ORTHO04D000039	unk_TF	1	1	1	1	normal_1_110	normal_1_31	TRUE	385	13	203	9	203	9	1
ORTHO04D004005	ORTHO04D000036	unk_TF	1	1	1	1	normal_1_110	normal_1_264	TRUE	385	21	203	16	203	16	1
ORTHO04D004005	ORTHO04D000035	unk_TF	1	1	1	1	normal_1_110	normal_1_266	TRUE	385	16	203	15	203	15	1
ORTHO04D004005	ORTHO04D000034	unk_TF	1	2	1	4	normal_1_110	normal_4_58	FALSE	385	20	203	11	203	11	1
ORTHO04D004005	ORTHO04D000028	act_TF	1	1	1	1	normal_1_110	normal_1_269	TRUE	385	23	203	16	203	16	1
ORTHO04D004005	ORTHO04D000025	unk_TF	1	2	1	4	normal_1_110	normal_4_184	FALSE	385	374	203	196	203	196	1
ORTHO04D004005	ORTHO04D000023	inh_TF	1	1	1	1	normal_1_110	normal_1_278	TRUE	385	13	203	8	203	8	1
ORTHO04D004005	ORTHO04D000022	act_TF	1	2	1	4	normal_1_110	normal_4_185	FALSE	385	49	203	28	203	28	1
ORTHO04D004005	ORTHO04D000019	inh_TF	1	2	1	4	normal_1_110	normal_4_186	FALSE	385	135	203	92	203	92	1
ORTHO04D004005	ORTHO04D000018	inh_TF	1	1	1	1	normal_1_110	normal_1_279	TRUE	385	12	203	6	203	6	1
ORTHO04D004005	ORTHO04D000015	unk_TF	1	3	1	2	normal_1_110	normal_2_107	FALSE	385	18	203	11	203	11	1
ORTHO04D004005	ORTHO04D000013	unk_TF	1	1	1	1	normal_1_110	normal_1_282	TRUE	385	24	203	16	203	16	1
ORTHO04D004005	ORTHO04D000011	unk_TF	1	2	1	4	normal_1_110	normal_4_192	FALSE	385	153	203	98	203	98	1
ORTHO04D004005	ORTHO04D000009	unk_TF	1	3	1	2	normal_1_110	normal_2_108	FALSE	385	41	203	29	203	29	1
ORTHO04D004005	ORTHO04D000007	inh_TF	1	3	1	2	normal_1_110	normal_2_121	FALSE	385	23	203	12	203	12	1
ORTHO04D004005	ORTHO04D000003	act_TF	1	2	1	4	normal_1_110	normal_4_195	FALSE	385	211	203	102	203	102	1
ORTHO04D004005	ORTHO04D005834	binding	1	1	1	1	normal_1_110	normal_1_280	TRUE	385	9	203	8	203	8	1
ORTHO04D001953	ORTHO04D007195	unk_TF	1	1	1	1	normal_1_112	normal_1_32	TRUE	14	12	12	7	12	7	1
ORTHO04D001953	ORTHO04D002021	unk_TF	1	1	1	1	normal_1_112	normal_1_80	TRUE	14	22	12	11	12	11	1
ORTHO04D001953	ORTHO04D000797	unk_TF	1	1	1	1	normal_1_112	normal_1_285	TRUE	14	43	12	29	12	29	1
ORTHO04D001953	ORTHO04D000299	act_TF	1	1	1	1	normal_1_112	normal_1_239	TRUE	14	23	12	17	12	17	1
ORTHO04D001953	ORTHO04D000036	unk_TF	1	1	1	1	normal_1_112	normal_1_264	TRUE	14	21	12	16	12	16	1
ORTHO04D001307	ORTHO04D006004	act_TF	1	1	1	1	normal_1_113	normal_1_65	TRUE	19	262	28	174	28	174	1
ORTHO04D001307	ORTHO04D005076	act_TF	1	1	1	1	normal_1_113	normal_1_160	TRUE	19	12	28	15	28	15	1
ORTHO04D001307	ORTHO04D003666	act_TF	1	1	1	1	normal_1_113	normal_1_105	TRUE	19	12	28	17	28	17	1
ORTHO04D001307	ORTHO04D000871	unk_TF	1	3	1	2	normal_1_113	normal_2_67	FALSE	19	41	28	34	28	34	1
ORTHO04D001307	ORTHO04D000731	unk_TF	1	4	1	5	normal_1_113	normal_5_11	FALSE	19	36	28	14	28	14	1
ORTHO04D001307	ORTHO04D000581	unk_TF	1	1	1	1	normal_1_113	normal_1_298	TRUE	19	374	28	210	28	210	1
ORTHO04D001307	ORTHO04D000434	inh_TF	1	1	1	1	normal_1_113	normal_1_120	TRUE	19	9	28	13	28	13	1
ORTHO04D001307	ORTHO04D000394	inh_TF	1	1	1	1	normal_1_113	normal_1_187	TRUE	19	259	28	191	28	191	1
ORTHO04D001307	ORTHO04D000339	act_TF	1	1	1	1	normal_1_113	normal_1_137	TRUE	19	12	28	6	28	6	1
ORTHO04D001307	ORTHO04D005834	binding	1	1	1	1	normal_1_113	normal_1_280	TRUE	19	9	28	8	28	8	1
ORTHO04D001307	ORTHO04D005076	binding	1	1	1	1	normal_1_113	normal_1_160	TRUE	19	12	28	15	28	15	1
ORTHO04D001307	ORTHO04D004005	binding	1	1	1	1	normal_1_113	normal_1_110	TRUE	19	385	28	203	28	203	1
ORTHO04D001307	ORTHO04D003666	binding	1	1	1	1	normal_1_113	normal_1_105	TRUE	19	12	28	17	28	17	1
ORTHO04D001307	ORTHO04D002855	binding	1	1	1	1	normal_1_113	normal_1_102	TRUE	19	7	28	5	28	5	1
ORTHO04D001307	ORTHO04D001968	binding	1	1	1	1	normal_1_113	normal_1_109	TRUE	19	4	28	2	28	2	1
ORTHO04D001284	ORTHO04D006004	act_TF	1	1	1	1	normal_1_114	normal_1_65	TRUE	13	262	13	174	13	174	1
ORTHO04D001284	ORTHO04D001307	act_TF	1	1	1	1	normal_1_114	normal_1_113	TRUE	13	19	13	28	13	28	1
ORTHO04D001284	ORTHO04D000265	unk_TF	1	1	1	1	normal_1_114	normal_1_56	TRUE	13	11	13	12	13	12	1
ORTHO04D001284	ORTHO04D000189	unk_TF	1	1	1	1	normal_1_114	normal_1_293	TRUE	13	43	13	34	13	34	1
ORTHO04D001284	ORTHO04D000048	unk_TF	1	2	1	4	normal_1_114	normal_4_173	FALSE	13	154	13	104	13	104	1
ORTHO04D001284	ORTHO04D004005	binding	1	1	1	1	normal_1_114	normal_1_110	TRUE	13	385	13	203	13	203	1
ORTHO04D001284	ORTHO04D003729	binding	1	4	1	5	normal_1_114	normal_5_8	FALSE	13	7	13	7	13	7	1
ORTHO04D001284	ORTHO04D001307	binding	1	1	1	1	normal_1_114	normal_1_113	TRUE	13	19	13	28	13	28	1
ORTHO04D000839	ORTHO04D007892	unk_TF	2	2	4	4	normal_4_129	normal_4_3	TRUE	108	4	97	4	97	4	1
ORTHO04D000839	ORTHO04D006655	unk_TF	2	2	4	4	normal_4_129	normal_4_180	TRUE	108	18	97	15	97	15	1
ORTHO04D000839	ORTHO04D006475	unk_TF	2	2	4	4	normal_4_129	normal_4_63	TRUE	108	16	97	12	97	12	1
ORTHO04D000839	ORTHO04D005262	unk_TF	2	2	4	4	normal_4_129	normal_4_32	TRUE	108	13	97	12	97	12	1
ORTHO04D000839	ORTHO04D005254	unk_TF	2	2	4	4	normal_4_129	normal_4_77	TRUE	108	13	97	10	97	10	1
ORTHO04D000839	ORTHO04D004926	unk_TF	2	2	4	4	normal_4_129	normal_4_33	TRUE	108	20	97	15	97	15	1
ORTHO04D000839	ORTHO04D004909	unk_TF	2	2	4	4	normal_4_129	normal_4_146	TRUE	108	14	97	9	97	9	1
ORTHO04D000839	ORTHO04D004879	unk_TF	2	2	4	4	normal_4_129	normal_4_34	TRUE	108	21	97	19	97	19	1
ORTHO04D000839	ORTHO04D004667	unk_TF	2	2	4	4	normal_4_129	normal_4_79	TRUE	108	13	97	13	97	13	1
ORTHO04D000839	ORTHO04D004523	unk_TF	2	2	4	4	normal_4_129	normal_4_80	TRUE	108	15	97	11	97	11	1
ORTHO04D000839	ORTHO04D004202	unk_TF	2	3	4	2	normal_4_129	normal_2_63	FALSE	108	32	97	17	97	17	1
ORTHO04D000839	ORTHO04D003838	unk_TF	2	2	4	4	normal_4_129	normal_4_181	TRUE	108	11	97	10	97	10	1
ORTHO04D000839	ORTHO04D003767	unk_TF	2	2	4	4	normal_4_129	normal_4_36	TRUE	108	17	97	17	97	17	1
ORTHO04D000839	ORTHO04D003720	unk_TF	2	2	4	4	normal_4_129	normal_4_64	TRUE	108	11	97	9	97	9	1
ORTHO04D000839	ORTHO04D003669	unk_TF	2	2	4	4	normal_4_129	normal_4_102	TRUE	108	15	97	13	97	13	1
ORTHO04D000839	ORTHO04D003481	unk_TF	2	4	4	5	normal_4_129	normal_5_4	FALSE	108	23	97	9	97	9	1
ORTHO04D000839	ORTHO04D003416	unk_TF	2	2	4	4	normal_4_129	normal_4_37	TRUE	108	9	97	7	97	7	1
ORTHO04D000839	ORTHO04D003248	unk_TF	2	2	4	4	normal_4_129	normal_4_38	TRUE	108	18	97	14	97	14	1
ORTHO04D000839	ORTHO04D003122	unk_TF	2	2	4	4	normal_4_129	normal_4_39	TRUE	108	20	97	16	97	16	1
ORTHO04D000839	ORTHO04D003103	unk_TF	2	2	4	4	normal_4_129	normal_4_89	TRUE	108	5	97	5	97	5	1
ORTHO04D000839	ORTHO04D002960	unk_TF	2	2	4	4	normal_4_129	normal_4_161	TRUE	108	21	97	14	97	14	1
ORTHO04D000839	ORTHO04D002911	unk_TF	2	2	4	4	normal_4_129	normal_4_40	TRUE	108	17	97	14	97	14	1
ORTHO04D000839	ORTHO04D002902	unk_TF	2	2	4	4	normal_4_129	normal_4_91	TRUE	108	17	97	13	97	13	1
ORTHO04D000839	ORTHO04D002867	unk_TF	2	2	4	4	normal_4_129	normal_4_101	TRUE	108	21	97	11	97	11	1
ORTHO04D000839	ORTHO04D002804	unk_TF	2	2	4	4	normal_4_129	normal_4_93	TRUE	108	12	97	12	97	12	1
ORTHO04D000839	ORTHO04D002713	unk_TF	2	2	4	4	normal_4_129	normal_4_189	TRUE	108	18	97	13	97	13	1
ORTHO04D000839	ORTHO04D002497	unk_TF	2	2	4	4	normal_4_129	normal_4_128	TRUE	108	13	97	8	97	8	1
ORTHO04D000839	ORTHO04D002462	unk_TF	2	2	4	4	normal_4_129	normal_4_11	TRUE	108	12	97	8	97	8	1
ORTHO04D000839	ORTHO04D002452	unk_TF	2	2	4	4	normal_4_129	normal_4_96	TRUE	108	5	97	3	97	3	1
ORTHO04D000839	ORTHO04D002433	unk_TF	2	2	4	4	normal_4_129	normal_4_20	TRUE	108	15	97	9	97	9	1
ORTHO04D000839	ORTHO04D002342	unk_TF	2	2	4	4	normal_4_129	normal_4_98	TRUE	108	16	97	13	97	13	1
ORTHO04D000839	ORTHO04D002289	unk_TF	2	2	4	4	normal_4_129	normal_4_99	TRUE	108	15	97	12	97	12	1
ORTHO04D000839	ORTHO04D002208	unk_TF	2	2	4	4	normal_4_129	normal_4_138	TRUE	108	20	97	12	97	12	1
ORTHO04D000839	ORTHO04D002200	unk_TF	2	2	4	4	normal_4_129	normal_4_42	TRUE	108	26	97	19	97	19	1
ORTHO04D000839	ORTHO04D002154	unk_TF	2	2	4	4	normal_4_129	normal_4_27	TRUE	108	13	97	13	97	13	1
ORTHO04D000839	ORTHO04D002024	unk_TF	2	2	4	4	normal_4_129	normal_4_187	TRUE	108	21	97	13	97	13	1
ORTHO04D000839	ORTHO04D001977	unk_TF	2	2	4	4	normal_4_129	normal_4_104	TRUE	108	20	97	15	97	15	1
ORTHO04D000839	ORTHO04D001932	unk_TF	2	2	4	4	normal_4_129	normal_4_108	TRUE	108	17	97	15	97	15	1
ORTHO04D000839	ORTHO04D001917	unk_TF	2	2	4	4	normal_4_129	normal_4_106	TRUE	108	18	97	15	97	15	1
ORTHO04D000839	ORTHO04D001876	unk_TF	2	2	4	4	normal_4_129	normal_4_44	TRUE	108	19	97	14	97	14	1
ORTHO04D000839	ORTHO04D001842	unk_TF	2	2	4	4	normal_4_129	normal_4_114	TRUE	108	12	97	9	97	9	1
ORTHO04D000839	ORTHO04D001770	unk_TF	2	1	4	1	normal_4_129	normal_1_176	FALSE	108	11	97	8	97	8	1
ORTHO04D000839	ORTHO04D001768	unk_TF	2	2	4	4	normal_4_129	normal_4_28	TRUE	108	16	97	13	97	13	1
ORTHO04D000839	ORTHO04D001464	unk_TF	2	2	4	4	normal_4_129	normal_4_110	TRUE	108	21	97	17	97	17	1
ORTHO04D000839	ORTHO04D001449	unk_TF	2	3	4	2	normal_4_129	normal_2_10	FALSE	108	21	97	10	97	10	1
ORTHO04D000839	ORTHO04D001329	unk_TF	2	2	4	4	normal_4_129	normal_4_144	TRUE	108	19	97	14	97	14	1
ORTHO04D000839	ORTHO04D001281	unk_TF	2	1	4	1	normal_4_129	normal_1_25	FALSE	108	12	97	5	97	5	1
ORTHO04D000839	ORTHO04D001250	unk_TF	2	2	4	4	normal_4_129	normal_4_49	TRUE	108	19	97	16	97	16	1
ORTHO04D000839	ORTHO04D001237	unk_TF	2	2	4	4	normal_4_129	normal_4_50	TRUE	108	15	97	11	97	11	1
ORTHO04D000839	ORTHO04D001234	unk_TF	2	2	4	4	normal_4_129	normal_4_21	TRUE	108	8	97	7	97	7	1
ORTHO04D000839	ORTHO04D001158	unk_TF	2	2	4	4	normal_4_129	normal_4_177	TRUE	108	33	97	18	97	18	1
ORTHO04D000839	ORTHO04D001085	unk_TF	2	2	4	4	normal_4_129	normal_4_157	TRUE	108	162	97	129	97	129	1
ORTHO04D000839	ORTHO04D001065	unk_TF	2	2	4	4	normal_4_129	normal_4_166	TRUE	108	23	97	14	97	14	1
ORTHO04D000839	ORTHO04D001045	unk_TF	2	2	4	4	normal_4_129	normal_4_111	TRUE	108	113	97	103	97	103	1
ORTHO04D000839	ORTHO04D000993	unk_TF	2	3	4	2	normal_4_129	normal_2_27	FALSE	108	37	97	18	97	18	1
ORTHO04D000839	ORTHO04D000992	unk_TF	2	2	4	4	normal_4_129	normal_4_171	TRUE	108	13	97	10	97	10	1
ORTHO04D000839	ORTHO04D000969	unk_TF	2	2	4	4	normal_4_129	normal_4_65	TRUE	108	18	97	13	97	13	1
ORTHO04D000839	ORTHO04D000966	unk_TF	2	2	4	4	normal_4_129	normal_4_153	TRUE	108	19	97	12	97	12	1
ORTHO04D000839	ORTHO04D000932	unk_TF	2	2	4	4	normal_4_129	normal_4_113	TRUE	108	15	97	12	97	12	1
ORTHO04D000839	ORTHO04D000898	unk_TF	2	2	4	4	normal_4_129	normal_4_115	TRUE	108	21	97	14	97	14	1
ORTHO04D000839	ORTHO04D000843	unk_TF	2	2	4	4	normal_4_129	normal_4_22	TRUE	108	19	97	13	97	13	1
ORTHO04D000839	ORTHO04D000813	unk_TF	2	2	4	4	normal_4_129	normal_4_141	TRUE	108	19	97	16	97	16	1
ORTHO04D000839	ORTHO04D000794	unk_TF	2	2	4	4	normal_4_129	normal_4_136	TRUE	108	26	97	16	97	16	1
ORTHO04D000839	ORTHO04D000786	unk_TF	2	2	4	4	normal_4_129	normal_4_117	TRUE	108	14	97	12	97	12	1
ORTHO04D000839	ORTHO04D000708	unk_TF	2	2	4	4	normal_4_129	normal_4_53	TRUE	108	11	97	8	97	8	1
ORTHO04D000839	ORTHO04D000696	unk_TF	2	2	4	4	normal_4_129	normal_4_120	TRUE	108	14	97	10	97	10	1
ORTHO04D000839	ORTHO04D000675	unk_TF	2	2	4	4	normal_4_129	normal_4_54	TRUE	108	12	97	9	97	9	1
ORTHO04D000839	ORTHO04D000653	unk_TF	2	2	4	4	normal_4_129	normal_4_121	TRUE	108	25	97	18	97	18	1
ORTHO04D000839	ORTHO04D000599	unk_TF	2	2	4	4	normal_4_129	normal_4_158	TRUE	108	22	97	14	97	14	1
ORTHO04D000839	ORTHO04D000573	unk_TF	2	2	4	4	normal_4_129	normal_4_122	TRUE	108	18	97	12	97	12	1
ORTHO04D000839	ORTHO04D000572	unk_TF	2	3	4	2	normal_4_129	normal_2_87	FALSE	108	54	97	27	97	27	1
ORTHO04D000839	ORTHO04D000561	unk_TF	2	3	4	2	normal_4_129	normal_2_69	FALSE	108	41	97	26	97	26	1
ORTHO04D000839	ORTHO04D000554	unk_TF	2	3	4	2	normal_4_129	normal_2_102	FALSE	108	72	97	58	97	58	1
ORTHO04D000839	ORTHO04D000543	unk_TF	2	3	4	2	normal_4_129	normal_2_28	FALSE	108	44	97	26	97	26	1
ORTHO04D000839	ORTHO04D000515	unk_TF	2	2	4	4	normal_4_129	normal_4_160	TRUE	108	38	97	28	97	28	1
ORTHO04D000839	ORTHO04D000486	unk_TF	2	2	4	4	normal_4_129	normal_4_163	TRUE	108	27	97	17	97	17	1
ORTHO04D000839	ORTHO04D000477	unk_TF	2	2	4	4	normal_4_129	normal_4_127	TRUE	108	61	97	41	97	41	1
ORTHO04D000839	ORTHO04D000458	unk_TF	2	2	4	4	normal_4_129	normal_4_178	TRUE	108	41	97	23	97	23	1
ORTHO04D000839	ORTHO04D000417	unk_TF	2	2	4	4	normal_4_129	normal_4_66	TRUE	108	17	97	12	97	12	1
ORTHO04D000839	ORTHO04D000361	unk_TF	2	2	4	4	normal_4_129	normal_4_67	TRUE	108	98	97	87	97	87	1
ORTHO04D000839	ORTHO04D000349	unk_TF	2	2	4	4	normal_4_129	normal_4_150	TRUE	108	21	97	15	97	15	1
ORTHO04D000839	ORTHO04D000343	unk_TF	2	2	4	4	normal_4_129	normal_4_162	TRUE	108	109	97	96	97	96	1
ORTHO04D000839	ORTHO04D000341	unk_TF	2	1	4	1	normal_4_129	normal_1_276	FALSE	108	64	97	43	97	43	1
ORTHO04D000839	ORTHO04D000305	unk_TF	2	1	4	1	normal_4_129	normal_1_140	FALSE	108	19	97	10	97	10	1
ORTHO04D000839	ORTHO04D000302	unk_TF	2	2	4	4	normal_4_129	normal_4_56	TRUE	108	17	97	16	97	16	1
ORTHO04D000839	ORTHO04D000299	unk_TF	2	1	4	1	normal_4_129	normal_1_239	FALSE	108	23	97	17	97	17	1
ORTHO04D000839	ORTHO04D000295	unk_TF	2	3	4	2	normal_4_129	normal_2_13	FALSE	108	36	97	26	97	26	1
ORTHO04D000839	ORTHO04D000231	unk_TF	2	2	4	4	normal_4_129	normal_4_139	TRUE	108	102	97	81	97	81	1
ORTHO04D000839	ORTHO04D000213	unk_TF	2	3	4	2	normal_4_129	normal_2_75	FALSE	108	58	97	34	97	34	1
ORTHO04D000839	ORTHO04D000188	unk_TF	2	3	4	2	normal_4_129	normal_2_23	FALSE	108	38	97	16	97	16	1
ORTHO04D000839	ORTHO04D000173	unk_TF	2	3	4	2	normal_4_129	normal_2_50	FALSE	108	52	97	31	97	31	1
ORTHO04D000839	ORTHO04D000168	unk_TF	2	2	4	4	normal_4_129	normal_4_151	TRUE	108	87	97	54	97	54	1
ORTHO04D000839	ORTHO04D000162	unk_TF	2	2	4	4	normal_4_129	normal_4_152	TRUE	108	20	97	11	97	11	1
ORTHO04D000839	ORTHO04D000161	unk_TF	2	2	4	4	normal_4_129	normal_4_155	TRUE	108	163	97	111	97	111	1
ORTHO04D000839	ORTHO04D000148	unk_TF	2	3	4	2	normal_4_129	normal_2_24	FALSE	108	36	97	16	97	16	1
ORTHO04D000839	ORTHO04D000127	unk_TF	2	2	4	4	normal_4_129	normal_4_159	TRUE	108	21	97	13	97	13	1
ORTHO04D000839	ORTHO04D000069	unk_TF	2	3	4	2	normal_4_129	normal_2_80	FALSE	108	61	97	36	97	36	1
ORTHO04D000839	ORTHO04D000063	unk_TF	2	2	4	4	normal_4_129	normal_4_164	TRUE	108	20	97	14	97	14	1
ORTHO04D000839	ORTHO04D000060	unk_TF	2	1	4	1	normal_4_129	normal_1_246	FALSE	108	37	97	25	97	25	1
ORTHO04D000839	ORTHO04D000053	unk_TF	2	2	4	4	normal_4_129	normal_4_168	TRUE	108	23	97	13	97	13	1
ORTHO04D000839	ORTHO04D000045	unk_TF	2	2	4	4	normal_4_129	normal_4_174	TRUE	108	206	97	153	97	153	1
ORTHO04D000839	ORTHO04D000025	unk_TF	2	2	4	4	normal_4_129	normal_4_184	TRUE	108	374	97	196	97	196	1
ORTHO04D000839	ORTHO04D000019	unk_TF	2	2	4	4	normal_4_129	normal_4_186	TRUE	108	135	97	92	97	92	1
ORTHO04D000839	ORTHO04D000011	unk_TF	2	2	4	4	normal_4_129	normal_4_192	TRUE	108	153	97	98	97	98	1
ORTHO04D000702	ORTHO04D006053	binding	2	1	4	1	normal_4_130	normal_1_291	FALSE	23	41	13	23	13	23	1
ORTHO04D000436	ORTHO04D003380	unk_TF	1	1	1	1	normal_1_115	normal_1_208	TRUE	13	40	10	28	10	28	1
ORTHO04D000436	ORTHO04D000312	unk_TF	1	1	1	1	normal_1_115	normal_1_45	TRUE	13	10	10	8	10	8	1
ORTHO04D000436	ORTHO04D000150	unk_TF	1	1	1	1	normal_1_115	normal_1_300	TRUE	13	19	10	17	10	17	1
ORTHO04D000436	ORTHO04D000137	unk_TF	1	3	1	2	normal_1_115	normal_2_51	FALSE	13	41	10	24	10	24	1
ORTHO04D000436	ORTHO04D000036	unk_TF	1	1	1	1	normal_1_115	normal_1_264	TRUE	13	21	10	16	10	16	1
ORTHO04D000436	ORTHO04D000034	unk_TF	1	2	1	4	normal_1_115	normal_4_58	FALSE	13	20	10	11	10	11	1
ORTHO04D000436	ORTHO04D000019	unk_TF	1	2	1	4	normal_1_115	normal_4_186	FALSE	13	135	10	92	10	92	1
ORTHO04D000427	ORTHO04D000150	inh_TF	1	1	1	1	normal_1_116	normal_1_300	TRUE	13	19	9	17	9	17	1
ORTHO04D000427	ORTHO04D000059	act_TF	1	1	1	1	normal_1_116	normal_1_290	TRUE	13	75	9	54	9	54	1
ORTHO04D000420	ORTHO04D006053	binding	1	1	1	1	normal_1_118	normal_1_291	TRUE	5	41	4	23	4	23	1
ORTHO04D000420	ORTHO04D004397	binding	1	3	1	2	normal_1_118	normal_2_111	FALSE	5	56	4	50	4	50	1
ORTHO04D000408	ORTHO04D001918	inh_TF	1	3	1	2	normal_1_119	normal_2_37	FALSE	14	16	11	12	11	12	1
ORTHO04D000408	ORTHO04D000422	unk_TF	1	1	1	1	normal_1_119	normal_1_44	TRUE	14	18	11	12	11	12	1
ORTHO04D000408	ORTHO04D000224	act_TF	1	1	1	1	normal_1_119	normal_1_158	TRUE	14	52	11	35	11	35	1
ORTHO04D000408	ORTHO04D000059	act_TF	1	1	1	1	normal_1_119	normal_1_290	TRUE	14	75	11	54	11	54	1
ORTHO04D000408	ORTHO04D000050	unk_TF	1	2	1	4	normal_1_119	normal_4_175	FALSE	14	108	11	86	11	86	1
ORTHO04D000434	ORTHO04D000394	act_TF	1	1	1	1	normal_1_120	normal_1_187	TRUE	9	259	13	191	13	191	1
ORTHO04D000434	ORTHO04D000131	unk_TF	1	1	1	1	normal_1_120	normal_1_190	TRUE	9	23	13	16	13	16	1
ORTHO04D000434	ORTHO04D000852	binding	1	1	1	1	normal_1_120	normal_1_172	TRUE	9	13	13	11	13	11	1
ORTHO04D000377	ORTHO04D000438	binding	2	1	4	1	normal_4_132	normal_1_299	FALSE	19	51	13	27	13	27	1
ORTHO04D000346	ORTHO04D001610	binding	1	1	1	1	normal_1_123	normal_1_122	TRUE	12	9	10	5	10	5	1
ORTHO04D001102	ORTHO04D006053	binding	2	1	4	1	normal_4_133	normal_1_291	FALSE	12	41	9	23	9	23	1
ORTHO04D000380	ORTHO04D000557	synthesis	2	2	4	4	normal_4_134	normal_4_190	TRUE	13	10	9	5	9	5	1
ORTHO04D004840	ORTHO04D004347	unk_TF	1	3	1	2	normal_1_127	normal_2_6	FALSE	10	10	9	6	9	6	1
ORTHO04D004840	ORTHO04D002527	unk_TF	1	3	1	2	normal_1_127	normal_2_48	FALSE	10	20	9	18	9	18	1
ORTHO04D004840	ORTHO04D001716	unk_TF	1	1	1	1	normal_1_127	normal_1_222	TRUE	10	7	9	7	9	7	1
ORTHO04D004840	ORTHO04D001616	unk_TF	1	1	1	1	normal_1_127	normal_1_225	TRUE	10	6	9	6	9	6	1
ORTHO04D004840	ORTHO04D001073	unk_TF	1	1	1	1	normal_1_127	normal_1_230	TRUE	10	4	9	4	9	4	1
ORTHO04D004840	ORTHO04D000322	unk_TF	1	1	1	1	normal_1_127	normal_1_259	TRUE	10	15	9	12	9	12	1
ORTHO04D004840	ORTHO04D000066	unk_TF	1	1	1	1	normal_1_127	normal_1_244	TRUE	10	43	9	43	9	43	1
ORTHO04D000340	ORTHO04D004352	unk_TF	1	1	1	1	normal_1_134	normal_1_69	TRUE	28	18	27	13	27	13	1
ORTHO04D000340	ORTHO04D003380	unk_TF	1	1	1	1	normal_1_134	normal_1_208	TRUE	28	40	27	28	27	28	1
ORTHO04D000340	ORTHO04D001000	unk_TF	1	1	1	1	normal_1_134	normal_1_7	TRUE	28	6	27	5	27	5	1
ORTHO04D000340	ORTHO04D000809	unk_TF	1	1	1	1	normal_1_134	normal_1_253	TRUE	28	27	27	21	27	21	1
ORTHO04D000340	ORTHO04D000370	unk_TF	1	1	1	1	normal_1_134	normal_1_152	TRUE	28	37	27	18	27	18	1
ORTHO04D000340	ORTHO04D000294	unk_TF	1	1	1	1	normal_1_134	normal_1_234	TRUE	28	8	27	7	27	7	1
ORTHO04D000340	ORTHO04D000250	unk_TF	1	3	1	2	normal_1_134	normal_2_29	FALSE	28	46	27	27	27	27	1
ORTHO04D000340	ORTHO04D000224	unk_TF	1	1	1	1	normal_1_134	normal_1_158	TRUE	28	52	27	35	27	35	1
ORTHO04D000340	ORTHO04D000201	unk_TF	1	1	1	1	normal_1_134	normal_1_169	TRUE	28	31	27	15	27	15	1
ORTHO04D000340	ORTHO04D000197	unk_TF	1	3	1	2	normal_1_134	normal_2_22	FALSE	28	28	27	16	27	16	1
ORTHO04D000340	ORTHO04D000189	unk_TF	1	1	1	1	normal_1_134	normal_1_293	TRUE	28	43	27	34	27	34	1
ORTHO04D000340	ORTHO04D000182	unk_TF	1	1	1	1	normal_1_134	normal_1_289	TRUE	28	27	27	18	27	18	1
ORTHO04D000340	ORTHO04D000151	unk_TF	1	3	1	2	normal_1_134	normal_2_106	FALSE	28	105	27	74	27	74	1
ORTHO04D000340	ORTHO04D000086	unk_TF	1	1	1	1	normal_1_134	normal_1_242	TRUE	28	16	27	10	27	10	1
ORTHO04D000340	ORTHO04D000060	unk_TF	1	1	1	1	normal_1_134	normal_1_246	TRUE	28	37	27	25	27	25	1
ORTHO04D000340	ORTHO04D000056	unk_TF	1	1	1	1	normal_1_134	normal_1_262	TRUE	28	19	27	15	27	15	1
ORTHO04D000340	ORTHO04D000022	unk_TF	1	2	1	4	normal_1_134	normal_4_185	FALSE	28	49	27	28	27	28	1
ORTHO04D000340	ORTHO04D000015	unk_TF	1	3	1	2	normal_1_134	normal_2_107	FALSE	28	18	27	11	27	11	1
ORTHO04D000340	ORTHO04D000013	unk_TF	1	1	1	1	normal_1_134	normal_1_282	TRUE	28	24	27	16	27	16	1
ORTHO04D000340	ORTHO04D000011	unk_TF	1	2	1	4	normal_1_134	normal_4_192	FALSE	28	153	27	98	27	98	1
ORTHO04D000334	ORTHO04D005320	binding	2	3	4	2	normal_4_135	normal_2_53	FALSE	4	41	2	27	2	27	1
ORTHO04D003729	ORTHO04D009077	inhibition	4	4	5	5	normal_5_8	normal_5_3	TRUE	7	12	7	12	7	12	1
ORTHO04D003729	ORTHO04D003481	inhibition	4	4	5	5	normal_5_8	normal_5_4	TRUE	7	23	7	9	7	9	1
ORTHO04D003729	ORTHO04D002430	inhibition	4	4	5	5	normal_5_8	normal_5_10	TRUE	7	19	7	10	7	10	1
ORTHO04D003729	ORTHO04D000632	inhibition	4	4	5	5	normal_5_8	normal_5_6	TRUE	7	29	7	10	7	10	1
ORTHO04D003729	ORTHO04D009077	binding	4	4	5	5	normal_5_8	normal_5_3	TRUE	7	12	7	12	7	12	1
ORTHO04D002759	ORTHO04D006800	binding	3	3	2	2	normal_2_7	normal_2_59	TRUE	5	21	5	21	5	21	1
ORTHO04D002759	ORTHO04D004103	binding	3	3	2	2	normal_2_7	normal_2_115	TRUE	5	59	5	57	5	57	1
ORTHO04D000339	ORTHO04D006053	binding	1	1	1	1	normal_1_137	normal_1_291	TRUE	12	41	6	23	6	23	1
ORTHO04D000339	ORTHO04D000615	binding	1	3	1	2	normal_1_137	normal_2_119	FALSE	12	36	6	27	6	27	1
ORTHO04D000314	ORTHO04D000809	binding	1	1	1	1	normal_1_138	normal_1_253	TRUE	4	27	2	21	2	21	1
ORTHO04D000314	ORTHO04D000581	binding	1	1	1	1	normal_1_138	normal_1_298	TRUE	4	374	2	210	2	210	1
ORTHO04D003446	ORTHO04D003222	act_TF	1	1	1	1	normal_1_139	normal_1_15	TRUE	11	5	12	4	12	4	1
ORTHO04D003446	ORTHO04D000299	act_TF	1	1	1	1	normal_1_139	normal_1_239	TRUE	11	23	12	17	12	17	1
ORTHO04D003446	ORTHO04D000025	act_TF	1	2	1	4	normal_1_139	normal_4_184	FALSE	11	374	12	196	12	196	1
ORTHO04D000305	ORTHO04D000797	unk_TF	1	1	1	1	normal_1_140	normal_1_285	TRUE	19	43	10	29	10	29	1
ORTHO04D000305	ORTHO04D000289	unk_TF	1	3	1	2	normal_1_140	normal_2_45	FALSE	19	50	10	25	10	25	1
ORTHO04D001447	ORTHO04D003118	binding	1	2	1	4	normal_1_141	normal_4_193	FALSE	9	95	6	51	6	51	1
ORTHO04D000293	ORTHO04D010142	binding	1	3	1	2	normal_1_142	normal_2_109	FALSE	12	68	7	61	7	61	1
ORTHO04D000293	ORTHO04D001551	binding	1	3	1	2	normal_1_142	normal_2_116	FALSE	12	85	7	70	7	70	1
ORTHO04D000293	ORTHO04D001447	binding	1	1	1	1	normal_1_142	normal_1_141	TRUE	12	9	7	6	7	6	1
ORTHO04D000293	ORTHO04D001207	binding	1	3	1	2	normal_1_142	normal_2_117	FALSE	12	70	7	61	7	61	1
ORTHO04D000293	ORTHO04D000438	binding	1	1	1	1	normal_1_142	normal_1_299	TRUE	12	51	7	27	7	27	1
ORTHO04D000327	ORTHO04D003729	binding	1	4	1	5	normal_1_143	normal_5_8	FALSE	14	7	10	7	10	7	1
ORTHO04D000327	ORTHO04D003446	binding	1	1	1	1	normal_1_143	normal_1_139	TRUE	14	11	10	12	10	12	1
ORTHO04D000327	ORTHO04D001745	binding	1	1	1	1	normal_1_143	normal_1_243	TRUE	14	10	10	7	10	7	1
ORTHO04D000288	ORTHO04D000343	binding	1	2	1	4	normal_1_144	normal_4_162	FALSE	5	109	4	96	4	96	1
ORTHO04D001202	ORTHO04D001551	binding	3	3	2	2	normal_2_8	normal_2_116	TRUE	4	85	3	70	3	70	1
ORTHO04D000794	ORTHO04D008476	binding	2	3	4	2	normal_4_136	normal_2_15	FALSE	26	9	16	7	16	7	1
ORTHO04D000794	ORTHO04D004267	binding	2	3	4	2	normal_4_136	normal_2_113	FALSE	26	50	16	40	16	40	1
ORTHO04D000794	ORTHO04D001918	binding	2	3	4	2	normal_4_136	normal_2_37	FALSE	26	16	16	12	16	12	1
ORTHO04D000291	ORTHO04D010622	binding	3	3	2	2	normal_2_9	normal_2_58	TRUE	33	37	20	35	20	35	1
ORTHO04D000291	ORTHO04D010142	binding	3	3	2	2	normal_2_9	normal_2_109	TRUE	33	68	20	61	20	61	1
ORTHO04D000291	ORTHO04D007129	binding	3	3	2	2	normal_2_9	normal_2_91	TRUE	33	57	20	56	20	56	1
ORTHO04D000291	ORTHO04D006819	binding	3	3	2	2	normal_2_9	normal_2_110	TRUE	33	54	20	50	20	50	1
ORTHO04D000291	ORTHO04D005975	binding	3	3	2	2	normal_2_9	normal_2_83	TRUE	33	15	20	14	20	14	1
ORTHO04D000291	ORTHO04D005177	binding	3	3	2	2	normal_2_9	normal_2_92	TRUE	33	67	20	66	20	66	1
ORTHO04D000291	ORTHO04D005041	binding	3	3	2	2	normal_2_9	normal_2_93	TRUE	33	21	20	20	20	20	1
ORTHO04D000291	ORTHO04D004397	binding	3	3	2	2	normal_2_9	normal_2_111	TRUE	33	56	20	50	20	50	1
ORTHO04D000291	ORTHO04D004103	binding	3	3	2	2	normal_2_9	normal_2_115	TRUE	33	59	20	57	20	57	1
ORTHO04D000291	ORTHO04D003525	binding	3	3	2	2	normal_2_9	normal_2_95	TRUE	33	26	20	22	20	22	1
ORTHO04D000291	ORTHO04D002756	binding	3	3	2	2	normal_2_9	normal_2_97	TRUE	33	43	20	38	20	38	1
ORTHO04D000291	ORTHO04D001551	binding	3	3	2	2	normal_2_9	normal_2_116	TRUE	33	85	20	70	20	70	1
ORTHO04D000291	ORTHO04D001264	binding	3	3	2	2	normal_2_9	normal_2_99	TRUE	33	30	20	30	20	30	1
ORTHO04D000291	ORTHO04D001207	binding	3	3	2	2	normal_2_9	normal_2_117	TRUE	33	70	20	61	20	61	1
ORTHO04D000291	ORTHO04D001082	binding	3	3	2	2	normal_2_9	normal_2_100	TRUE	33	32	20	26	20	26	1
ORTHO04D000291	ORTHO04D000913	binding	3	3	2	2	normal_2_9	normal_2_118	TRUE	33	64	20	61	20	61	1
ORTHO04D000291	ORTHO04D000554	binding	3	3	2	2	normal_2_9	normal_2_102	TRUE	33	72	20	58	20	58	1
ORTHO04D000291	ORTHO04D000442	binding	3	3	2	2	normal_2_9	normal_2_55	TRUE	33	11	20	6	20	6	1
ORTHO04D000291	ORTHO04D000327	binding	3	1	2	1	normal_2_9	normal_1_143	FALSE	33	14	20	10	20	10	1
ORTHO04D000291	ORTHO04D000317	binding	3	3	2	2	normal_2_9	normal_2_72	TRUE	33	44	20	33	20	33	1
ORTHO04D006755	ORTHO04D008098	binding	1	1	1	1	normal_1_145	normal_1_247	TRUE	3	11	3	11	3	11	1
ORTHO04D002854	ORTHO04D007195	unk_TF	1	1	1	1	normal_1_148	normal_1_32	TRUE	7	12	4	7	4	7	1
ORTHO04D002854	ORTHO04D000289	unk_TF	1	3	1	2	normal_1_148	normal_2_45	FALSE	7	50	4	25	4	25	1
ORTHO04D002854	ORTHO04D000062	unk_TF	1	2	1	4	normal_1_148	normal_4_179	FALSE	7	65	4	35	4	35	1
ORTHO04D002854	ORTHO04D000036	unk_TF	1	1	1	1	normal_1_148	normal_1_264	TRUE	7	21	4	16	4	16	1
ORTHO04D002276	ORTHO04D003464	binding	0	0	3	3	mini_2	mini_1	TRUE	6	3	1	1	1	1	1
ORTHO04D002059	ORTHO04D003805	inh_TF	1	1	1	1	normal_1_149	normal_1_283	TRUE	13	19	11	19	11	19	1
ORTHO04D002059	ORTHO04D000831	act_TF	1	1	1	1	normal_1_149	normal_1_98	TRUE	13	11	11	12	11	12	1
ORTHO04D002059	ORTHO04D000289	act_TF	1	3	1	2	normal_1_149	normal_2_45	FALSE	13	50	11	25	11	25	1
ORTHO04D002059	ORTHO04D000060	act_TF	1	1	1	1	normal_1_149	normal_1_246	TRUE	13	37	11	25	11	25	1
ORTHO04D002059	ORTHO04D002118	binding	1	1	1	1	normal_1_149	normal_1_79	TRUE	13	4	11	4	11	4	1
ORTHO04D000807	ORTHO04D007531	unk_TF	1	3	1	2	normal_1_150	normal_2_47	FALSE	22	26	20	23	20	23	1
ORTHO04D000807	ORTHO04D006004	act_TF	1	1	1	1	normal_1_150	normal_1_65	TRUE	22	262	20	174	20	174	1
ORTHO04D000807	ORTHO04D005143	unk_TF	1	1	1	1	normal_1_150	normal_1_201	TRUE	22	4	20	4	20	4	1
ORTHO04D000807	ORTHO04D002846	act_TF	1	2	1	4	normal_1_150	normal_4_92	FALSE	22	10	20	8	20	8	1
ORTHO04D000807	ORTHO04D001307	act_TF	1	1	1	1	normal_1_150	normal_1_113	TRUE	22	19	20	28	20	28	1
ORTHO04D000807	ORTHO04D001284	act_TF	1	1	1	1	normal_1_150	normal_1_114	TRUE	22	13	20	13	20	13	1
ORTHO04D000807	ORTHO04D000309	act_TF	1	1	1	1	normal_1_150	normal_1_153	TRUE	22	24	20	14	20	14	1
ORTHO04D000807	ORTHO04D000045	act_TF	1	2	1	4	normal_1_150	normal_4_174	FALSE	22	206	20	153	20	153	1
ORTHO04D000807	ORTHO04D000036	unk_TF	1	1	1	1	normal_1_150	normal_1_264	TRUE	22	21	20	16	20	16	1
ORTHO04D000807	ORTHO04D006053	binding	1	1	1	1	normal_1_150	normal_1_291	TRUE	22	41	20	23	20	23	1
ORTHO04D000807	ORTHO04D001610	binding	1	1	1	1	normal_1_150	normal_1_122	TRUE	22	9	20	5	20	5	1
ORTHO04D000807	ORTHO04D001447	binding	1	1	1	1	normal_1_150	normal_1_141	TRUE	22	9	20	6	20	6	1
ORTHO04D000807	ORTHO04D001432	binding	1	1	1	1	normal_1_150	normal_1_227	TRUE	22	8	20	6	20	6	1
ORTHO04D000807	ORTHO04D001387	binding	1	1	1	1	normal_1_150	normal_1_166	TRUE	22	21	20	23	20	23	1
ORTHO04D000807	ORTHO04D001024	binding	1	1	1	1	normal_1_150	normal_1_167	TRUE	22	12	20	9	20	9	1
ORTHO04D000807	ORTHO04D000852	binding	1	1	1	1	normal_1_150	normal_1_172	TRUE	22	13	20	11	20	11	1
ORTHO04D000370	ORTHO04D006655	unk_TF	1	2	1	4	normal_1_152	normal_4_180	FALSE	37	18	18	15	18	15	1
ORTHO04D000370	ORTHO04D004523	unk_TF	1	2	1	4	normal_1_152	normal_4_80	FALSE	37	15	18	11	18	11	1
ORTHO04D000370	ORTHO04D004267	act_TF	1	3	1	2	normal_1_152	normal_2_113	FALSE	37	50	18	40	18	40	1
ORTHO04D000370	ORTHO04D003585	unk_TF	1	1	1	1	normal_1_152	normal_1_103	TRUE	37	7	18	3	18	3	1
ORTHO04D000370	ORTHO04D003481	unk_TF	1	4	1	5	normal_1_152	normal_5_4	FALSE	37	23	18	9	18	9	1
ORTHO04D000370	ORTHO04D003207	act_TF	1	2	1	4	normal_1_152	normal_4_86	FALSE	37	16	18	10	18	10	1
ORTHO04D000370	ORTHO04D003205	inh_TF	1	1	1	1	normal_1_152	normal_1_147	TRUE	37	7	18	5	18	5	1
ORTHO04D000370	ORTHO04D002902	unk_TF	1	2	1	4	normal_1_152	normal_4_91	FALSE	37	17	18	13	18	13	1
ORTHO04D000370	ORTHO04D002200	unk_TF	1	2	1	4	normal_1_152	normal_4_42	FALSE	37	26	18	19	18	19	1
ORTHO04D000370	ORTHO04D001917	unk_TF	1	2	1	4	normal_1_152	normal_4_106	FALSE	37	18	18	15	18	15	1
ORTHO04D000370	ORTHO04D001250	unk_TF	1	2	1	4	normal_1_152	normal_4_49	FALSE	37	19	18	16	18	16	1
ORTHO04D000370	ORTHO04D001045	unk_TF	1	2	1	4	normal_1_152	normal_4_111	FALSE	37	113	18	103	18	103	1
ORTHO04D000370	ORTHO04D000702	unk_TF	1	2	1	4	normal_1_152	normal_4_130	FALSE	37	23	18	13	18	13	1
ORTHO04D000370	ORTHO04D000653	act_TF	1	2	1	4	normal_1_152	normal_4_121	FALSE	37	25	18	18	18	18	1
ORTHO04D000370	ORTHO04D000632	unk_TF	1	4	1	5	normal_1_152	normal_5_6	FALSE	37	29	18	10	18	10	1
ORTHO04D000370	ORTHO04D000425	unk_TF	1	1	1	1	normal_1_152	normal_1_151	TRUE	37	5	18	4	18	4	1
ORTHO04D000370	ORTHO04D000422	unk_TF	1	1	1	1	normal_1_152	normal_1_44	TRUE	37	18	18	12	18	12	1
ORTHO04D000370	ORTHO04D000372	unk_TF	1	1	1	1	normal_1_152	normal_1_180	TRUE	37	12	18	10	18	10	1
ORTHO04D000370	ORTHO04D000340	unk_TF	1	1	1	1	normal_1_152	normal_1_134	TRUE	37	28	18	27	18	27	1
ORTHO04D000370	ORTHO04D000309	act_TF	1	1	1	1	normal_1_152	normal_1_153	TRUE	37	24	18	14	18	14	1
ORTHO04D000370	ORTHO04D000265	unk_TF	1	1	1	1	normal_1_152	normal_1_56	TRUE	37	11	18	12	18	12	1
ORTHO04D000370	ORTHO04D000201	unk_TF	1	1	1	1	normal_1_152	normal_1_169	TRUE	37	31	18	15	18	15	1
ORTHO04D000370	ORTHO04D000189	unk_TF	1	1	1	1	normal_1_152	normal_1_293	TRUE	37	43	18	34	18	34	1
ORTHO04D000370	ORTHO04D000151	act_TF	1	3	1	2	normal_1_152	normal_2_106	FALSE	37	105	18	74	18	74	1
ORTHO04D000370	ORTHO04D000069	unk_TF	1	3	1	2	normal_1_152	normal_2_80	FALSE	37	61	18	36	18	36	1
ORTHO04D000370	ORTHO04D000045	act_TF	1	2	1	4	normal_1_152	normal_4_174	FALSE	37	206	18	153	18	153	1
ORTHO04D000370	ORTHO04D000011	unk_TF	1	2	1	4	normal_1_152	normal_4_192	FALSE	37	153	18	98	18	98	1
ORTHO04D000309	ORTHO04D006053	binding	1	1	1	1	normal_1_153	normal_1_291	TRUE	24	41	14	23	14	23	1
ORTHO04D000309	ORTHO04D003446	binding	1	1	1	1	normal_1_153	normal_1_139	TRUE	24	11	14	12	14	12	1
ORTHO04D000260	ORTHO04D001404	binding	1	1	1	1	normal_1_155	normal_1_255	TRUE	8	19	6	12	6	12	1
ORTHO04D001449	ORTHO04D007129	binding	3	3	2	2	normal_2_10	normal_2_91	TRUE	21	57	10	56	10	56	1
ORTHO04D001449	ORTHO04D005177	binding	3	3	2	2	normal_2_10	normal_2_92	TRUE	21	67	10	66	10	66	1
ORTHO04D001449	ORTHO04D004768	binding	3	3	2	2	normal_2_10	normal_2_94	TRUE	21	39	10	38	10	38	1
ORTHO04D001449	ORTHO04D004397	binding	3	3	2	2	normal_2_10	normal_2_111	TRUE	21	56	10	50	10	50	1
ORTHO04D001449	ORTHO04D004267	binding	3	3	2	2	normal_2_10	normal_2_113	TRUE	21	50	10	40	10	40	1
ORTHO04D001449	ORTHO04D004103	binding	3	3	2	2	normal_2_10	normal_2_115	TRUE	21	59	10	57	10	57	1
ORTHO04D000448	ORTHO04D004267	binding	2	3	4	2	normal_4_137	normal_2_113	FALSE	18	50	10	40	10	40	1
ORTHO04D000448	ORTHO04D001551	binding	2	3	4	2	normal_4_137	normal_2_116	FALSE	18	85	10	70	10	70	1
ORTHO04D002208	ORTHO04D002404	binding	2	2	4	4	normal_4_138	normal_4_100	TRUE	20	3	12	2	12	2	1
ORTHO04D000231	ORTHO04D007947	unk_TF	2	2	4	4	normal_4_139	normal_4_71	TRUE	102	50	81	50	81	50	1
ORTHO04D000231	ORTHO04D006655	unk_TF	2	2	4	4	normal_4_139	normal_4_180	TRUE	102	18	81	15	81	15	1
ORTHO04D000231	ORTHO04D006475	unk_TF	2	2	4	4	normal_4_139	normal_4_63	TRUE	102	16	81	12	81	12	1
ORTHO04D000231	ORTHO04D005502	unk_TF	2	1	4	1	normal_4_139	normal_1_159	FALSE	102	14	81	8	81	8	1
ORTHO04D000231	ORTHO04D005262	unk_TF	2	2	4	4	normal_4_139	normal_4_32	TRUE	102	13	81	12	81	12	1
ORTHO04D000231	ORTHO04D004926	unk_TF	2	2	4	4	normal_4_139	normal_4_33	TRUE	102	20	81	15	81	15	1
ORTHO04D000231	ORTHO04D004879	unk_TF	2	2	4	4	normal_4_139	normal_4_34	TRUE	102	21	81	19	81	19	1
ORTHO04D000231	ORTHO04D004838	unk_TF	2	1	4	1	normal_4_139	normal_1_161	FALSE	102	12	81	8	81	8	1
ORTHO04D000231	ORTHO04D004667	unk_TF	2	2	4	4	normal_4_139	normal_4_79	TRUE	102	13	81	13	81	13	1
ORTHO04D000231	ORTHO04D004523	unk_TF	2	2	4	4	normal_4_139	normal_4_80	TRUE	102	15	81	11	81	11	1
ORTHO04D000231	ORTHO04D003823	unk_TF	2	2	4	4	normal_4_139	normal_4_23	TRUE	102	9	81	7	81	7	1
ORTHO04D000231	ORTHO04D003767	unk_TF	2	2	4	4	normal_4_139	normal_4_36	TRUE	102	17	81	17	81	17	1
ORTHO04D000231	ORTHO04D003710	unk_TF	2	2	4	4	normal_4_139	normal_4_82	TRUE	102	8	81	8	81	8	1
ORTHO04D000231	ORTHO04D003602	unk_TF	2	2	4	4	normal_4_139	normal_4_83	TRUE	102	11	81	11	81	11	1
ORTHO04D000231	ORTHO04D003481	unk_TF	2	4	4	5	normal_4_139	normal_5_4	FALSE	102	23	81	9	81	9	1
ORTHO04D000231	ORTHO04D003248	unk_TF	2	2	4	4	normal_4_139	normal_4_38	TRUE	102	18	81	14	81	14	1
ORTHO04D000231	ORTHO04D003122	unk_TF	2	2	4	4	normal_4_139	normal_4_39	TRUE	102	20	81	16	81	16	1
ORTHO04D000231	ORTHO04D002960	unk_TF	2	2	4	4	normal_4_139	normal_4_161	TRUE	102	21	81	14	81	14	1
ORTHO04D000231	ORTHO04D002911	unk_TF	2	2	4	4	normal_4_139	normal_4_40	TRUE	102	17	81	14	81	14	1
ORTHO04D000231	ORTHO04D002902	unk_TF	2	2	4	4	normal_4_139	normal_4_91	TRUE	102	17	81	13	81	13	1
ORTHO04D000231	ORTHO04D002846	unk_TF	2	2	4	4	normal_4_139	normal_4_92	TRUE	102	10	81	8	81	8	1
ORTHO04D000231	ORTHO04D002804	unk_TF	2	2	4	4	normal_4_139	normal_4_93	TRUE	102	12	81	12	81	12	1
ORTHO04D000231	ORTHO04D002713	unk_TF	2	2	4	4	normal_4_139	normal_4_189	TRUE	102	18	81	13	81	13	1
ORTHO04D000231	ORTHO04D002508	unk_TF	2	2	4	4	normal_4_139	normal_4_169	TRUE	102	16	81	16	81	16	1
ORTHO04D000231	ORTHO04D002497	unk_TF	2	2	4	4	normal_4_139	normal_4_128	TRUE	102	13	81	8	81	8	1
ORTHO04D000231	ORTHO04D002462	unk_TF	2	2	4	4	normal_4_139	normal_4_11	TRUE	102	12	81	8	81	8	1
ORTHO04D000231	ORTHO04D002418	unk_TF	2	2	4	4	normal_4_139	normal_4_148	TRUE	102	19	81	8	81	8	1
ORTHO04D000231	ORTHO04D002342	unk_TF	2	2	4	4	normal_4_139	normal_4_98	TRUE	102	16	81	13	81	13	1
ORTHO04D000231	ORTHO04D002289	unk_TF	2	2	4	4	normal_4_139	normal_4_99	TRUE	102	15	81	12	81	12	1
ORTHO04D000231	ORTHO04D002200	unk_TF	2	2	4	4	normal_4_139	normal_4_42	TRUE	102	26	81	19	81	19	1
ORTHO04D000231	ORTHO04D002163	unk_TF	2	3	4	2	normal_4_139	normal_2_98	FALSE	102	44	81	36	81	36	1
ORTHO04D000231	ORTHO04D002154	unk_TF	2	2	4	4	normal_4_139	normal_4_27	TRUE	102	13	81	13	81	13	1
ORTHO04D000231	ORTHO04D002049	unk_TF	2	2	4	4	normal_4_139	normal_4_103	TRUE	102	9	81	5	81	5	1
ORTHO04D000231	ORTHO04D002011	unk_TF	2	3	4	2	normal_4_139	normal_2_26	FALSE	102	23	81	10	81	10	1
ORTHO04D000231	ORTHO04D001977	unk_TF	2	2	4	4	normal_4_139	normal_4_104	TRUE	102	20	81	15	81	15	1
ORTHO04D000231	ORTHO04D001894	unk_TF	2	2	4	4	normal_4_139	normal_4_43	TRUE	102	7	81	6	81	6	1
ORTHO04D000231	ORTHO04D001876	unk_TF	2	2	4	4	normal_4_139	normal_4_44	TRUE	102	19	81	14	81	14	1
ORTHO04D000231	ORTHO04D001848	unk_TF	2	1	4	1	normal_4_139	normal_1_220	FALSE	102	17	81	10	81	10	1
ORTHO04D000231	ORTHO04D001768	unk_TF	2	2	4	4	normal_4_139	normal_4_28	TRUE	102	16	81	13	81	13	1
ORTHO04D000231	ORTHO04D001679	unk_TF	2	1	4	1	normal_4_139	normal_1_107	FALSE	102	5	81	2	81	2	1
ORTHO04D000231	ORTHO04D001464	unk_TF	2	2	4	4	normal_4_139	normal_4_110	TRUE	102	21	81	17	81	17	1
ORTHO04D000231	ORTHO04D001432	unk_TF	2	1	4	1	normal_4_139	normal_1_227	FALSE	102	8	81	6	81	6	1
ORTHO04D000231	ORTHO04D001309	unk_TF	2	2	4	4	normal_4_139	normal_4_124	TRUE	102	19	81	15	81	15	1
ORTHO04D000231	ORTHO04D001250	unk_TF	2	2	4	4	normal_4_139	normal_4_49	TRUE	102	19	81	16	81	16	1
ORTHO04D000231	ORTHO04D001237	unk_TF	2	2	4	4	normal_4_139	normal_4_50	TRUE	102	15	81	11	81	11	1
ORTHO04D000231	ORTHO04D001158	unk_TF	2	2	4	4	normal_4_139	normal_4_177	TRUE	102	33	81	18	81	18	1
ORTHO04D000231	ORTHO04D001157	unk_TF	2	2	4	4	normal_4_139	normal_4_51	TRUE	102	12	81	9	81	9	1
ORTHO04D000231	ORTHO04D001102	unk_TF	2	2	4	4	normal_4_139	normal_4_133	TRUE	102	12	81	9	81	9	1
ORTHO04D000231	ORTHO04D001085	unk_TF	2	2	4	4	normal_4_139	normal_4_157	TRUE	102	162	81	129	81	129	1
ORTHO04D000231	ORTHO04D001065	unk_TF	2	2	4	4	normal_4_139	normal_4_166	TRUE	102	23	81	14	81	14	1
ORTHO04D000231	ORTHO04D001045	unk_TF	2	2	4	4	normal_4_139	normal_4_111	TRUE	102	113	81	103	81	103	1
ORTHO04D000231	ORTHO04D001040	unk_TF	2	2	4	4	normal_4_139	normal_4_112	TRUE	102	12	81	10	81	10	1
ORTHO04D000231	ORTHO04D000993	unk_TF	2	3	4	2	normal_4_139	normal_2_27	FALSE	102	37	81	18	81	18	1
ORTHO04D000231	ORTHO04D000969	unk_TF	2	2	4	4	normal_4_139	normal_4_65	TRUE	102	18	81	13	81	13	1
ORTHO04D000231	ORTHO04D000966	unk_TF	2	2	4	4	normal_4_139	normal_4_153	TRUE	102	19	81	12	81	12	1
ORTHO04D000231	ORTHO04D000932	unk_TF	2	2	4	4	normal_4_139	normal_4_113	TRUE	102	15	81	12	81	12	1
ORTHO04D000231	ORTHO04D000898	unk_TF	2	2	4	4	normal_4_139	normal_4_115	TRUE	102	21	81	14	81	14	1
ORTHO04D000231	ORTHO04D000839	unk_TF	2	2	4	4	normal_4_139	normal_4_129	TRUE	102	108	81	97	81	97	1
ORTHO04D000231	ORTHO04D000794	unk_TF	2	2	4	4	normal_4_139	normal_4_136	TRUE	102	26	81	16	81	16	1
ORTHO04D000231	ORTHO04D000786	unk_TF	2	2	4	4	normal_4_139	normal_4_117	TRUE	102	14	81	12	81	12	1
ORTHO04D000231	ORTHO04D000764	unk_TF	2	2	4	4	normal_4_139	normal_4_167	TRUE	102	12	81	8	81	8	1
ORTHO04D000231	ORTHO04D000708	unk_TF	2	2	4	4	normal_4_139	normal_4_53	TRUE	102	11	81	8	81	8	1
ORTHO04D000231	ORTHO04D000702	unk_TF	2	2	4	4	normal_4_139	normal_4_130	TRUE	102	23	81	13	81	13	1
ORTHO04D000231	ORTHO04D000653	unk_TF	2	2	4	4	normal_4_139	normal_4_121	TRUE	102	25	81	18	81	18	1
ORTHO04D000231	ORTHO04D000640	unk_TF	2	1	4	1	normal_4_139	normal_1_233	FALSE	102	13	81	5	81	5	1
ORTHO04D000231	ORTHO04D000632	unk_TF	2	4	4	5	normal_4_139	normal_5_6	FALSE	102	29	81	10	81	10	1
ORTHO04D000231	ORTHO04D000599	unk_TF	2	2	4	4	normal_4_139	normal_4_158	TRUE	102	22	81	14	81	14	1
ORTHO04D000231	ORTHO04D000594	unk_TF	2	2	4	4	normal_4_139	normal_4_145	TRUE	102	13	81	9	81	9	1
ORTHO04D000231	ORTHO04D000572	unk_TF	2	3	4	2	normal_4_139	normal_2_87	FALSE	102	54	81	27	81	27	1
ORTHO04D000231	ORTHO04D000554	unk_TF	2	3	4	2	normal_4_139	normal_2_102	FALSE	102	72	81	58	81	58	1
ORTHO04D000231	ORTHO04D000543	unk_TF	2	3	4	2	normal_4_139	normal_2_28	FALSE	102	44	81	26	81	26	1
ORTHO04D000231	ORTHO04D000486	unk_TF	2	2	4	4	normal_4_139	normal_4_163	TRUE	102	27	81	17	81	17	1
ORTHO04D000231	ORTHO04D000484	unk_TF	2	1	4	1	normal_4_139	normal_1_191	FALSE	102	12	81	6	81	6	1
ORTHO04D000231	ORTHO04D000458	unk_TF	2	2	4	4	normal_4_139	normal_4_178	TRUE	102	41	81	23	81	23	1
ORTHO04D000231	ORTHO04D000361	unk_TF	2	2	4	4	normal_4_139	normal_4_67	TRUE	102	98	81	87	81	87	1
ORTHO04D000231	ORTHO04D000349	unk_TF	2	2	4	4	normal_4_139	normal_4_150	TRUE	102	21	81	15	81	15	1
ORTHO04D000231	ORTHO04D000343	unk_TF	2	2	4	4	normal_4_139	normal_4_162	TRUE	102	109	81	96	81	96	1
ORTHO04D000231	ORTHO04D000325	unk_TF	2	2	4	4	normal_4_139	normal_4_142	TRUE	102	14	81	10	81	10	1
ORTHO04D000231	ORTHO04D000309	unk_TF	2	1	4	1	normal_4_139	normal_1_153	FALSE	102	24	81	14	81	14	1
ORTHO04D000231	ORTHO04D000305	unk_TF	2	1	4	1	normal_4_139	normal_1_140	FALSE	102	19	81	10	81	10	1
ORTHO04D000231	ORTHO04D000302	unk_TF	2	2	4	4	normal_4_139	normal_4_56	TRUE	102	17	81	16	81	16	1
ORTHO04D000231	ORTHO04D000213	unk_TF	2	3	4	2	normal_4_139	normal_2_75	FALSE	102	58	81	34	81	34	1
ORTHO04D000231	ORTHO04D000188	unk_TF	2	3	4	2	normal_4_139	normal_2_23	FALSE	102	38	81	16	81	16	1
ORTHO04D000231	ORTHO04D000183	unk_TF	2	2	4	4	normal_4_139	normal_4_147	TRUE	102	22	81	13	81	13	1
ORTHO04D000231	ORTHO04D000173	unk_TF	2	3	4	2	normal_4_139	normal_2_50	FALSE	102	52	81	31	81	31	1
ORTHO04D000231	ORTHO04D000168	unk_TF	2	2	4	4	normal_4_139	normal_4_151	TRUE	102	87	81	54	81	54	1
ORTHO04D000231	ORTHO04D000162	unk_TF	2	2	4	4	normal_4_139	normal_4_152	TRUE	102	20	81	11	81	11	1
ORTHO04D000231	ORTHO04D000148	unk_TF	2	3	4	2	normal_4_139	normal_2_24	FALSE	102	36	81	16	81	16	1
ORTHO04D000231	ORTHO04D000058	unk_TF	2	1	4	1	normal_4_139	normal_1_261	FALSE	102	29	81	22	81	22	1
ORTHO04D000231	ORTHO04D000048	unk_TF	2	2	4	4	normal_4_139	normal_4_173	TRUE	102	154	81	104	81	104	1
ORTHO04D000231	ORTHO04D000045	unk_TF	2	2	4	4	normal_4_139	normal_4_174	TRUE	102	206	81	153	81	153	1
ORTHO04D000231	ORTHO04D000025	unk_TF	2	2	4	4	normal_4_139	normal_4_184	TRUE	102	374	81	196	81	196	1
ORTHO04D000231	ORTHO04D001883	binding	2	1	4	1	normal_4_139	normal_1_284	FALSE	102	15	81	9	81	9	1
ORTHO04D000231	ORTHO04D001404	binding	2	1	4	1	normal_4_139	normal_1_255	FALSE	102	19	81	12	81	12	1
ORTHO04D000231	ORTHO04D000569	binding	2	1	4	1	normal_4_139	normal_1_286	FALSE	102	7	81	4	81	4	1
ORTHO04D000224	ORTHO04D006004	act_TF	1	1	1	1	normal_1_158	normal_1_65	TRUE	52	262	35	174	35	174	1
ORTHO04D000224	ORTHO04D005107	unk_TF	1	1	1	1	normal_1_158	normal_1_14	TRUE	52	3	35	2	35	2	1
ORTHO04D000224	ORTHO04D004879	unk_TF	1	2	1	4	normal_1_158	normal_4_34	FALSE	52	21	35	19	35	19	1
ORTHO04D000224	ORTHO04D004686	unk_TF	1	1	1	1	normal_1_158	normal_1_35	TRUE	52	5	35	3	35	3	1
ORTHO04D000224	ORTHO04D004359	unk_TF	1	1	1	1	normal_1_158	normal_1_271	TRUE	52	5	35	2	35	2	1
ORTHO04D000224	ORTHO04D004031	unk_TF	1	1	1	1	normal_1_158	normal_1_70	TRUE	52	15	35	18	35	18	1
ORTHO04D000224	ORTHO04D001237	unk_TF	1	2	1	4	normal_1_158	normal_4_50	FALSE	52	15	35	11	35	11	1
ORTHO04D000224	ORTHO04D001085	unk_TF	1	2	1	4	normal_1_158	normal_4_157	FALSE	52	162	35	129	35	129	1
ORTHO04D000224	ORTHO04D001000	unk_TF	1	1	1	1	normal_1_158	normal_1_7	TRUE	52	6	35	5	35	5	1
ORTHO04D000224	ORTHO04D000935	unk_TF	1	3	1	2	normal_1_158	normal_2_33	FALSE	52	15	35	10	35	10	1
ORTHO04D000224	ORTHO04D000924	unk_TF	1	1	1	1	normal_1_158	normal_1_281	TRUE	52	16	35	11	35	11	1
ORTHO04D000224	ORTHO04D000901	unk_TF	1	1	1	1	normal_1_158	normal_1_42	TRUE	52	22	35	18	35	18	1
ORTHO04D000224	ORTHO04D000861	unk_TF	1	1	1	1	normal_1_158	normal_1_231	TRUE	52	6	35	3	35	3	1
ORTHO04D000224	ORTHO04D000808	unk_TF	1	2	1	4	normal_1_158	normal_4_52	FALSE	52	11	35	6	35	6	1
ORTHO04D000224	ORTHO04D000797	unk_TF	1	1	1	1	normal_1_158	normal_1_285	TRUE	52	43	35	29	35	29	1
ORTHO04D000224	ORTHO04D000753	unk_TF	1	2	1	4	normal_1_158	normal_4_119	FALSE	52	9	35	5	35	5	1
ORTHO04D000224	ORTHO04D000751	unk_TF	1	1	1	1	normal_1_158	normal_1_8	TRUE	52	3	35	3	35	3	1
ORTHO04D000224	ORTHO04D000675	unk_TF	1	2	1	4	normal_1_158	normal_4_54	FALSE	52	12	35	9	35	9	1
ORTHO04D000224	ORTHO04D000654	unk_TF	1	1	1	1	normal_1_158	normal_1_232	TRUE	52	7	35	7	35	7	1
ORTHO04D000224	ORTHO04D000573	unk_TF	1	2	1	4	normal_1_158	normal_4_122	FALSE	52	18	35	12	35	12	1
ORTHO04D000224	ORTHO04D000517	unk_TF	1	1	1	1	normal_1_158	normal_1_29	TRUE	52	7	35	3	35	3	1
ORTHO04D000224	ORTHO04D000508	unk_TF	1	2	1	4	normal_1_158	normal_4_55	FALSE	52	16	35	8	35	8	1
ORTHO04D000224	ORTHO04D000471	unk_TF	1	1	1	1	normal_1_158	normal_1_136	TRUE	52	15	35	11	35	11	1
ORTHO04D000224	ORTHO04D000448	unk_TF	1	2	1	4	normal_1_158	normal_4_137	FALSE	52	18	35	10	35	10	1
ORTHO04D000224	ORTHO04D000422	unk_TF	1	1	1	1	normal_1_158	normal_1_44	TRUE	52	18	35	12	35	12	1
ORTHO04D000224	ORTHO04D000379	unk_TF	1	3	1	2	normal_1_158	normal_2_43	FALSE	52	20	35	11	35	11	1
ORTHO04D000224	ORTHO04D000340	unk_TF	1	1	1	1	normal_1_158	normal_1_134	TRUE	52	28	35	27	35	27	1
ORTHO04D000224	ORTHO04D000291	unk_TF	1	3	1	2	normal_1_158	normal_2_9	FALSE	52	33	35	20	35	20	1
ORTHO04D000224	ORTHO04D000197	unk_TF	1	3	1	2	normal_1_158	normal_2_22	FALSE	52	28	35	16	35	16	1
ORTHO04D000224	ORTHO04D000162	unk_TF	1	2	1	4	normal_1_158	normal_4_152	FALSE	52	20	35	11	35	11	1
ORTHO04D000224	ORTHO04D000161	unk_TF	1	2	1	4	normal_1_158	normal_4_155	FALSE	52	163	35	111	35	111	1
ORTHO04D000224	ORTHO04D000140	unk_TF	1	1	1	1	normal_1_158	normal_1_188	TRUE	52	18	35	13	35	13	1
ORTHO04D000224	ORTHO04D000066	unk_TF	1	1	1	1	normal_1_158	normal_1_244	TRUE	52	43	35	43	35	43	1
ORTHO04D000224	ORTHO04D000062	unk_TF	1	2	1	4	normal_1_158	normal_4_179	FALSE	52	65	35	35	35	35	1
ORTHO04D000224	ORTHO04D000060	unk_TF	1	1	1	1	normal_1_158	normal_1_246	TRUE	52	37	35	25	35	25	1
ORTHO04D000224	ORTHO04D000055	unk_TF	1	1	1	1	normal_1_158	normal_1_254	TRUE	52	22	35	19	35	19	1
ORTHO04D000224	ORTHO04D000053	unk_TF	1	2	1	4	normal_1_158	normal_4_168	FALSE	52	23	35	13	35	13	1
ORTHO04D000224	ORTHO04D000025	unk_TF	1	2	1	4	normal_1_158	normal_4_184	FALSE	52	374	35	196	35	196	1
ORTHO04D000224	ORTHO04D000023	unk_TF	1	1	1	1	normal_1_158	normal_1_278	TRUE	52	13	35	8	35	8	1
ORTHO04D000224	ORTHO04D000019	unk_TF	1	2	1	4	normal_1_158	normal_4_186	FALSE	52	135	35	92	35	92	1
ORTHO04D000224	ORTHO04D000018	unk_TF	1	1	1	1	normal_1_158	normal_1_279	TRUE	52	12	35	6	35	6	1
ORTHO04D000224	ORTHO04D000003	unk_TF	1	2	1	4	normal_1_158	normal_4_195	FALSE	52	211	35	102	35	102	1
ORTHO04D000224	ORTHO04D008098	binding	1	1	1	1	normal_1_158	normal_1_247	TRUE	52	11	35	11	35	11	1
ORTHO04D000224	ORTHO04D001690	binding	1	1	1	1	normal_1_158	normal_1_256	TRUE	52	15	35	11	35	11	1
ORTHO04D000224	ORTHO04D000569	binding	1	1	1	1	normal_1_158	normal_1_286	TRUE	52	7	35	4	35	4	1
ORTHO04D005502	ORTHO04D006053	binding	1	1	1	1	normal_1_159	normal_1_291	TRUE	14	41	8	23	8	23	1
ORTHO04D005076	ORTHO04D008041	act_TF	1	1	1	1	normal_1_160	normal_1_12	TRUE	12	4	15	3	15	3	1
ORTHO04D005076	ORTHO04D003666	act_TF	1	1	1	1	normal_1_160	normal_1_105	TRUE	12	12	15	17	15	17	1
ORTHO04D005076	ORTHO04D001307	inh_TF	1	1	1	1	normal_1_160	normal_1_113	TRUE	12	19	15	28	15	28	1
ORTHO04D005076	ORTHO04D000168	act_TF	1	2	1	4	normal_1_160	normal_4_151	FALSE	12	87	15	54	15	54	1
ORTHO04D005076	ORTHO04D000075	act_TF	1	3	1	2	normal_1_160	normal_2_89	FALSE	12	26	15	14	15	14	1
ORTHO04D005076	ORTHO04D000066	inh_TF	1	1	1	1	normal_1_160	normal_1_244	TRUE	12	43	15	43	15	43	1
ORTHO04D005076	ORTHO04D000060	act_TF	1	1	1	1	normal_1_160	normal_1_246	TRUE	12	37	15	25	15	25	1
ORTHO04D005076	ORTHO04D006053	binding	1	1	1	1	normal_1_160	normal_1_291	TRUE	12	41	15	23	15	23	1
ORTHO04D001989	ORTHO04D002498	binding	1	1	1	1	normal_1_162	normal_1_189	TRUE	6	8	3	6	3	6	1
ORTHO04D009900	ORTHO04D010622	binding	3	3	2	2	normal_2_11	normal_2_58	TRUE	28	37	24	35	24	35	1
ORTHO04D000452	ORTHO04D010622	binding	3	3	2	2	normal_2_12	normal_2_58	TRUE	31	37	27	35	27	35	1
ORTHO04D000452	ORTHO04D009473	binding	3	3	2	2	normal_2_12	normal_2_90	TRUE	31	33	27	31	27	31	1
ORTHO04D000452	ORTHO04D009158	binding	3	3	2	2	normal_2_12	normal_2_35	TRUE	31	15	27	15	27	15	1
ORTHO04D000452	ORTHO04D008476	binding	3	3	2	2	normal_2_12	normal_2_15	TRUE	31	9	27	7	27	7	1
ORTHO04D000452	ORTHO04D007538	binding	3	3	2	2	normal_2_12	normal_2_39	TRUE	31	24	27	23	27	23	1
ORTHO04D000452	ORTHO04D007531	binding	3	3	2	2	normal_2_12	normal_2_47	TRUE	31	26	27	23	27	23	1
ORTHO04D000452	ORTHO04D007129	binding	3	3	2	2	normal_2_12	normal_2_91	TRUE	31	57	27	56	27	56	1
ORTHO04D000452	ORTHO04D006819	binding	3	3	2	2	normal_2_12	normal_2_110	TRUE	31	54	27	50	27	50	1
ORTHO04D000452	ORTHO04D006800	binding	3	3	2	2	normal_2_12	normal_2_59	TRUE	31	21	27	21	27	21	1
ORTHO04D000452	ORTHO04D005177	binding	3	3	2	2	normal_2_12	normal_2_92	TRUE	31	67	27	66	27	66	1
ORTHO04D000452	ORTHO04D004849	binding	3	3	2	2	normal_2_12	normal_2_46	TRUE	31	14	27	14	27	14	1
ORTHO04D000452	ORTHO04D004768	binding	3	3	2	2	normal_2_12	normal_2_94	TRUE	31	39	27	38	27	38	1
ORTHO04D000452	ORTHO04D004366	binding	3	3	2	2	normal_2_12	normal_2_112	TRUE	31	26	27	25	27	25	1
ORTHO04D000452	ORTHO04D004267	binding	3	3	2	2	normal_2_12	normal_2_113	TRUE	31	50	27	40	27	40	1
ORTHO04D000452	ORTHO04D004211	binding	3	3	2	2	normal_2_12	normal_2_114	TRUE	31	42	27	40	27	40	1
ORTHO04D000452	ORTHO04D004103	binding	3	3	2	2	normal_2_12	normal_2_115	TRUE	31	59	27	57	27	57	1
ORTHO04D000452	ORTHO04D002756	binding	3	3	2	2	normal_2_12	normal_2_97	TRUE	31	43	27	38	27	38	1
ORTHO04D000452	ORTHO04D001551	binding	3	3	2	2	normal_2_12	normal_2_116	TRUE	31	85	27	70	27	70	1
ORTHO04D000452	ORTHO04D001207	binding	3	3	2	2	normal_2_12	normal_2_117	TRUE	31	70	27	61	27	61	1
ORTHO04D000452	ORTHO04D000913	binding	3	3	2	2	normal_2_12	normal_2_118	TRUE	31	64	27	61	27	61	1
ORTHO04D000452	ORTHO04D000893	binding	3	3	2	2	normal_2_12	normal_2_49	TRUE	31	21	27	17	27	17	1
ORTHO04D000452	ORTHO04D000608	binding	3	3	2	2	normal_2_12	normal_2_62	TRUE	31	35	27	29	27	29	1
ORTHO04D000452	ORTHO04D000564	binding	3	3	2	2	normal_2_12	normal_2_101	TRUE	31	50	27	41	27	41	1
ORTHO04D000452	ORTHO04D000554	binding	3	3	2	2	normal_2_12	normal_2_102	TRUE	31	72	27	58	27	58	1
ORTHO04D002302	ORTHO04D003301	unk_TF	1	1	1	1	normal_1_165	normal_1_3	TRUE	15	5	16	5	16	5	1
ORTHO04D002302	ORTHO04D003155	unk_TF	1	1	1	1	normal_1_165	normal_1_4	TRUE	15	5	16	5	16	5	1
ORTHO04D002302	ORTHO04D001586	unk_TF	1	1	1	1	normal_1_165	normal_1_84	TRUE	15	7	16	7	16	7	1
ORTHO04D002302	ORTHO04D000683	unk_TF	1	1	1	1	normal_1_165	normal_1_5	TRUE	15	3	16	3	16	3	1
ORTHO04D002302	ORTHO04D000660	unk_TF	1	1	1	1	normal_1_165	normal_1_6	TRUE	15	6	16	6	16	6	1
ORTHO04D002302	ORTHO04D000420	unk_TF	1	1	1	1	normal_1_165	normal_1_118	TRUE	15	5	16	4	16	4	1
ORTHO04D002302	ORTHO04D000283	unk_TF	1	1	1	1	normal_1_165	normal_1_177	TRUE	15	22	16	21	16	21	1
ORTHO04D001387	ORTHO04D004005	act_TF	1	1	1	1	normal_1_166	normal_1_110	TRUE	21	385	23	203	23	203	1
ORTHO04D001387	ORTHO04D003456	unk_TF	1	1	1	1	normal_1_166	normal_1_72	TRUE	21	3	23	2	23	2	1
ORTHO04D001387	ORTHO04D003446	inh_TF	1	1	1	1	normal_1_166	normal_1_139	TRUE	21	11	23	12	23	12	1
ORTHO04D001387	ORTHO04D003446	act_TF	1	1	1	1	normal_1_166	normal_1_139	TRUE	21	11	23	12	23	12	1
ORTHO04D001387	ORTHO04D003222	inh_TF	1	1	1	1	normal_1_166	normal_1_15	TRUE	21	5	23	4	23	4	1
ORTHO04D001387	ORTHO04D003222	act_TF	1	1	1	1	normal_1_166	normal_1_15	TRUE	21	5	23	4	23	4	1
ORTHO04D001387	ORTHO04D001953	inh_TF	1	1	1	1	normal_1_166	normal_1_112	TRUE	21	14	23	12	23	12	1
ORTHO04D001387	ORTHO04D000745	act_TF	1	1	1	1	normal_1_166	normal_1_27	TRUE	21	9	23	7	23	7	1
ORTHO04D001387	ORTHO04D000309	act_TF	1	1	1	1	normal_1_166	normal_1_153	TRUE	21	24	23	14	23	14	1
ORTHO04D001387	ORTHO04D000299	act_TF	1	1	1	1	normal_1_166	normal_1_239	TRUE	21	23	23	17	23	17	1
ORTHO04D001387	ORTHO04D000062	act_TF	1	2	1	4	normal_1_166	normal_4_179	FALSE	21	65	23	35	23	35	1
ORTHO04D001387	ORTHO04D000059	act_TF	1	1	1	1	normal_1_166	normal_1_290	TRUE	21	75	23	54	23	54	1
ORTHO04D001387	ORTHO04D000058	act_TF	1	1	1	1	normal_1_166	normal_1_261	TRUE	21	29	23	22	23	22	1
ORTHO04D001387	ORTHO04D000050	act_TF	1	2	1	4	normal_1_166	normal_4_175	FALSE	21	108	23	86	23	86	1
ORTHO04D001387	ORTHO04D000025	act_TF	1	2	1	4	normal_1_166	normal_4_184	FALSE	21	374	23	196	23	196	1
ORTHO04D001387	ORTHO04D000013	unk_TF	1	1	1	1	normal_1_166	normal_1_282	TRUE	21	24	23	16	23	16	1
ORTHO04D001387	ORTHO04D000003	inh_TF	1	2	1	4	normal_1_166	normal_4_195	FALSE	21	211	23	102	23	102	1
ORTHO04D001387	ORTHO04D003446	binding	1	1	1	1	normal_1_166	normal_1_139	TRUE	21	11	23	12	23	12	1
ORTHO04D001024	ORTHO04D003302	act_TF	1	1	1	1	normal_1_167	normal_1_210	TRUE	12	7	9	7	9	7	1
ORTHO04D001024	ORTHO04D001515	unk_TF	1	1	1	1	normal_1_167	normal_1_87	TRUE	12	15	9	11	9	11	1
ORTHO04D001024	ORTHO04D000045	unk_TF	1	2	1	4	normal_1_167	normal_4_174	FALSE	12	206	9	153	9	153	1
ORTHO04D001024	ORTHO04D006053	binding	1	1	1	1	normal_1_167	normal_1_291	TRUE	12	41	9	23	9	23	1
ORTHO04D001024	ORTHO04D002302	binding	1	1	1	1	normal_1_167	normal_1_165	TRUE	12	15	9	16	9	16	1
ORTHO04D001024	ORTHO04D001387	binding	1	1	1	1	normal_1_167	normal_1_166	TRUE	12	21	9	23	9	23	1
ORTHO04D000638	ORTHO04D000797	unk_TF	1	1	1	1	normal_1_168	normal_1_285	TRUE	13	43	10	29	10	29	1
ORTHO04D000638	ORTHO04D000424	unk_TF	1	1	1	1	normal_1_168	normal_1_117	TRUE	13	8	10	6	10	6	1
ORTHO04D000638	ORTHO04D000285	unk_TF	1	3	1	2	normal_1_168	normal_2_34	FALSE	13	27	10	13	10	13	1
ORTHO04D000638	ORTHO04D000035	unk_TF	1	1	1	1	normal_1_168	normal_1_266	TRUE	13	16	10	15	10	15	1
ORTHO04D000638	ORTHO04D000003	act_TF	1	2	1	4	normal_1_168	normal_4_195	FALSE	13	211	10	102	10	102	1
ORTHO04D000638	ORTHO04D003118	binding	1	2	1	4	normal_1_168	normal_4_193	FALSE	13	95	10	51	10	51	1
ORTHO04D000201	ORTHO04D004838	unk_TF	1	1	1	1	normal_1_169	normal_1_161	TRUE	31	12	15	8	15	8	1
ORTHO04D000201	ORTHO04D004267	unk_TF	1	3	1	2	normal_1_169	normal_2_113	FALSE	31	50	15	40	15	40	1
ORTHO04D000201	ORTHO04D003302	act_TF	1	1	1	1	normal_1_169	normal_1_210	TRUE	31	7	15	7	15	7	1
ORTHO04D000201	ORTHO04D002462	unk_TF	1	2	1	4	normal_1_169	normal_4_11	FALSE	31	12	15	8	15	8	1
ORTHO04D000201	ORTHO04D002049	unk_TF	1	2	1	4	normal_1_169	normal_4_103	FALSE	31	9	15	5	15	5	1
ORTHO04D000201	ORTHO04D002011	unk_TF	1	3	1	2	normal_1_169	normal_2_26	FALSE	31	23	15	10	15	10	1
ORTHO04D000201	ORTHO04D001562	unk_TF	1	2	1	4	normal_1_169	normal_4_29	FALSE	31	12	15	7	15	7	1
ORTHO04D000201	ORTHO04D001045	unk_TF	1	2	1	4	normal_1_169	normal_4_111	FALSE	31	113	15	103	15	103	1
ORTHO04D000201	ORTHO04D000797	unk_TF	1	1	1	1	normal_1_169	normal_1_285	TRUE	31	43	15	29	15	29	1
ORTHO04D000201	ORTHO04D000632	unk_TF	1	4	1	5	normal_1_169	normal_5_6	FALSE	31	29	15	10	15	10	1
ORTHO04D000201	ORTHO04D000572	unk_TF	1	3	1	2	normal_1_169	normal_2_87	FALSE	31	54	15	27	15	27	1
ORTHO04D000201	ORTHO04D000543	unk_TF	1	3	1	2	normal_1_169	normal_2_28	FALSE	31	44	15	26	15	26	1
ORTHO04D000201	ORTHO04D000391	unk_TF	1	4	1	5	normal_1_169	normal_5_7	FALSE	31	15	15	5	15	5	1
ORTHO04D000201	ORTHO04D000250	unk_TF	1	3	1	2	normal_1_169	normal_2_29	FALSE	31	46	15	27	15	27	1
ORTHO04D000201	ORTHO04D000171	unk_TF	1	3	1	2	normal_1_169	normal_2_76	FALSE	31	29	15	15	15	15	1
ORTHO04D000201	ORTHO04D000048	unk_TF	1	2	1	4	normal_1_169	normal_4_173	FALSE	31	154	15	104	15	104	1
ORTHO04D000201	ORTHO04D002302	binding	1	1	1	1	normal_1_169	normal_1_165	TRUE	31	15	15	16	15	16	1
ORTHO04D000201	ORTHO04D002024	binding	1	2	1	4	normal_1_169	normal_4_187	FALSE	31	21	15	13	15	13	1
ORTHO04D000201	ORTHO04D001387	binding	1	1	1	1	normal_1_169	normal_1_166	TRUE	31	21	15	23	15	23	1
ORTHO04D000201	ORTHO04D001024	binding	1	1	1	1	normal_1_169	normal_1_167	TRUE	31	12	15	9	15	9	1
ORTHO04D000201	ORTHO04D000638	binding	1	1	1	1	normal_1_169	normal_1_168	TRUE	31	13	15	10	15	10	1
ORTHO04D000201	ORTHO04D000438	binding	1	1	1	1	normal_1_169	normal_1_299	TRUE	31	51	15	27	15	27	1
ORTHO04D001074	ORTHO04D000751	unk_TF	1	1	1	1	normal_1_170	normal_1_8	TRUE	13	3	12	3	12	3	1
ORTHO04D001074	ORTHO04D000424	unk_TF	1	1	1	1	normal_1_170	normal_1_117	TRUE	13	8	12	6	12	6	1
ORTHO04D001074	ORTHO04D000234	unk_TF	1	1	1	1	normal_1_170	normal_1_157	TRUE	13	12	12	5	12	5	1
ORTHO04D001074	ORTHO04D000189	unk_TF	1	1	1	1	normal_1_170	normal_1_293	TRUE	13	43	12	34	12	34	1
ORTHO04D000852	ORTHO04D000797	unk_TF	1	1	1	1	normal_1_172	normal_1_285	TRUE	13	43	11	29	11	29	1
ORTHO04D000695	ORTHO04D000061	inh_TF	1	1	1	1	normal_1_173	normal_1_252	TRUE	6	11	5	8	5	8	1
ORTHO04D000695	ORTHO04D000849	binding	1	1	1	1	normal_1_173	normal_1_235	TRUE	6	8	5	6	5	6	1
ORTHO04D000283	ORTHO04D007195	unk_TF	1	1	1	1	normal_1_177	normal_1_32	TRUE	22	12	21	7	21	7	1
ORTHO04D000283	ORTHO04D002302	unk_TF	1	1	1	1	normal_1_177	normal_1_165	TRUE	22	15	21	16	21	16	1
ORTHO04D000283	ORTHO04D001586	unk_TF	1	1	1	1	normal_1_177	normal_1_84	TRUE	22	7	21	7	21	7	1
ORTHO04D000283	ORTHO04D001085	unk_TF	1	2	1	4	normal_1_177	normal_4_157	FALSE	22	162	21	129	21	129	1
ORTHO04D000283	ORTHO04D000782	unk_TF	1	1	1	1	normal_1_177	normal_1_275	TRUE	22	6	21	5	21	5	1
ORTHO04D000283	ORTHO04D000340	unk_TF	1	1	1	1	normal_1_177	normal_1_134	TRUE	22	28	21	27	21	27	1
ORTHO04D000283	ORTHO04D000289	act_TF	1	3	1	2	normal_1_177	normal_2_45	FALSE	22	50	21	25	21	25	1
ORTHO04D000283	ORTHO04D000262	unk_TF	1	1	1	1	normal_1_177	normal_1_251	TRUE	22	23	21	18	21	18	1
ORTHO04D000283	ORTHO04D000058	unk_TF	1	1	1	1	normal_1_177	normal_1_261	TRUE	22	29	21	22	21	22	1
ORTHO04D000283	ORTHO04D006053	binding	1	1	1	1	normal_1_177	normal_1_291	TRUE	22	41	21	23	21	23	1
ORTHO04D000183	ORTHO04D001883	binding	2	1	4	1	normal_4_147	normal_1_284	FALSE	22	15	13	9	13	9	1
ORTHO04D000183	ORTHO04D000438	binding	2	1	4	1	normal_4_147	normal_1_299	FALSE	22	51	13	27	13	27	1
ORTHO04D001421	ORTHO04D007195	unk_TF	1	1	1	1	normal_1_178	normal_1_32	TRUE	27	12	19	7	19	7	1
ORTHO04D001421	ORTHO04D004347	unk_TF	1	3	1	2	normal_1_178	normal_2_6	FALSE	27	10	19	6	19	6	1
ORTHO04D001421	ORTHO04D002928	act_TF	1	1	1	1	normal_1_178	normal_1_74	TRUE	27	5	19	2	19	2	1
ORTHO04D001421	ORTHO04D002021	unk_TF	1	1	1	1	normal_1_178	normal_1_80	TRUE	27	22	19	11	19	11	1
ORTHO04D001421	ORTHO04D001738	unk_TF	1	1	1	1	normal_1_178	normal_1_81	TRUE	27	12	19	13	19	13	1
ORTHO04D001421	ORTHO04D001716	unk_TF	1	1	1	1	normal_1_178	normal_1_222	TRUE	27	7	19	7	19	7	1
ORTHO04D001421	ORTHO04D001690	unk_TF	1	1	1	1	normal_1_178	normal_1_256	TRUE	27	15	19	11	19	11	1
ORTHO04D001421	ORTHO04D001626	unk_TF	1	1	1	1	normal_1_178	normal_1_83	TRUE	27	4	19	3	19	3	1
ORTHO04D001421	ORTHO04D001616	unk_TF	1	1	1	1	normal_1_178	normal_1_225	TRUE	27	6	19	6	19	6	1
ORTHO04D001421	ORTHO04D001308	unk_TF	1	1	1	1	normal_1_178	normal_1_229	TRUE	27	7	19	7	19	7	1
ORTHO04D001421	ORTHO04D001031	unk_TF	1	1	1	1	normal_1_178	normal_1_164	TRUE	27	14	19	7	19	7	1
ORTHO04D001421	ORTHO04D000797	unk_TF	1	1	1	1	normal_1_178	normal_1_285	TRUE	27	43	19	29	19	29	1
ORTHO04D001421	ORTHO04D000508	unk_TF	1	2	1	4	normal_1_178	normal_4_55	FALSE	27	16	19	8	19	8	1
ORTHO04D001421	ORTHO04D000386	unk_TF	1	2	1	4	normal_1_178	normal_4_30	FALSE	27	10	19	5	19	5	1
ORTHO04D001421	ORTHO04D000289	unk_TF	1	3	1	2	normal_1_178	normal_2_45	FALSE	27	50	19	25	19	25	1
ORTHO04D001421	ORTHO04D000131	unk_TF	1	1	1	1	normal_1_178	normal_1_190	TRUE	27	23	19	16	19	16	1
ORTHO04D001421	ORTHO04D000062	unk_TF	1	2	1	4	normal_1_178	normal_4_179	FALSE	27	65	19	35	19	35	1
ORTHO04D001421	ORTHO04D000060	unk_TF	1	1	1	1	normal_1_178	normal_1_246	TRUE	27	37	19	25	19	25	1
ORTHO04D001421	ORTHO04D000048	unk_TF	1	2	1	4	normal_1_178	normal_4_173	FALSE	27	154	19	104	19	104	1
ORTHO04D001421	ORTHO04D000036	unk_TF	1	1	1	1	normal_1_178	normal_1_264	TRUE	27	21	19	16	19	16	1
ORTHO04D001421	ORTHO04D000003	unk_TF	1	2	1	4	normal_1_178	normal_4_195	FALSE	27	211	19	102	19	102	1
ORTHO04D001117	ORTHO04D006053	binding	1	1	1	1	normal_1_179	normal_1_291	TRUE	10	41	7	23	7	23	1
ORTHO04D001117	ORTHO04D002960	binding	1	2	1	4	normal_1_179	normal_4_161	FALSE	10	21	7	14	7	14	1
ORTHO04D001117	ORTHO04D001471	binding	1	2	1	4	normal_1_179	normal_4_165	FALSE	10	15	7	9	7	9	1
ORTHO04D002418	ORTHO04D006819	binding	2	3	4	2	normal_4_148	normal_2_110	FALSE	19	54	8	50	8	50	1
ORTHO04D002418	ORTHO04D005177	binding	2	3	4	2	normal_4_148	normal_2_92	FALSE	19	67	8	66	8	66	1
ORTHO04D002418	ORTHO04D004397	binding	2	3	4	2	normal_4_148	normal_2_111	FALSE	19	56	8	50	8	50	1
ORTHO04D001059	ORTHO04D009889	unk_TF	2	2	4	4	normal_4_149	normal_4_62	TRUE	128	9	98	7	98	7	1
ORTHO04D001059	ORTHO04D008601	unk_TF	2	2	4	4	normal_4_149	normal_4_31	TRUE	128	11	98	8	98	8	1
ORTHO04D001059	ORTHO04D006655	unk_TF	2	2	4	4	normal_4_149	normal_4_180	TRUE	128	18	98	15	98	15	1
ORTHO04D001059	ORTHO04D005502	unk_TF	2	1	4	1	normal_4_149	normal_1_159	FALSE	128	14	98	8	98	8	1
ORTHO04D001059	ORTHO04D005254	unk_TF	2	2	4	4	normal_4_149	normal_4_77	TRUE	128	13	98	10	98	10	1
ORTHO04D001059	ORTHO04D005017	unk_TF	2	1	4	1	normal_4_149	normal_1_67	FALSE	128	8	98	6	98	6	1
ORTHO04D001059	ORTHO04D004926	unk_TF	2	2	4	4	normal_4_149	normal_4_33	TRUE	128	20	98	15	98	15	1
ORTHO04D001059	ORTHO04D004909	unk_TF	2	2	4	4	normal_4_149	normal_4_146	TRUE	128	14	98	9	98	9	1
ORTHO04D001059	ORTHO04D004879	unk_TF	2	2	4	4	normal_4_149	normal_4_34	TRUE	128	21	98	19	98	19	1
ORTHO04D001059	ORTHO04D004783	unk_TF	2	2	4	4	normal_4_149	normal_4_78	TRUE	128	2	98	2	98	2	1
ORTHO04D001059	ORTHO04D004202	unk_TF	2	3	4	2	normal_4_149	normal_2_63	FALSE	128	32	98	17	98	17	1
ORTHO04D001059	ORTHO04D003987	unk_TF	2	2	4	4	normal_4_149	normal_4_35	TRUE	128	6	98	6	98	6	1
ORTHO04D001059	ORTHO04D003838	unk_TF	2	2	4	4	normal_4_149	normal_4_181	TRUE	128	11	98	10	98	10	1
ORTHO04D001059	ORTHO04D003767	unk_TF	2	2	4	4	normal_4_149	normal_4_36	TRUE	128	17	98	17	98	17	1
ORTHO04D001059	ORTHO04D003710	unk_TF	2	2	4	4	normal_4_149	normal_4_82	TRUE	128	8	98	8	98	8	1
[truncated: 5,395 more rows]
