# Supplementary material for: Prunus persica plant endogenous peptides PpPep1 and PpPep2 cause PTI-like transcriptome reprogramming in peach and enhance resistance to Xanthomonas arboricola pv. pruni
Source: BMC Genomics. 2021 May 18;22:360. doi: 10.1186/s12864-021-07571-9 (PMC8132438; doi:10.1186/s12864-021-07571-9)
Supplement: Supplementary file 17 — Additional file 17. Primers used in RT-qPCR assays and their properties, including those targeting 19 genes selected for RNA-Seq validation and two described P. persica reference genes (TEF2 and UBQ, [9, 71]). [file 12864_2021_7571_MOESM17_ESM.xlsx]

## Sheet: Hoja1
Primers used in RT-qPCR assays
TARGET GENE	GENE CODE	PRIMER NAME	PRIMER SEQUENCE (5'- 3')	ANNEALING T (ºC)	AMPLICON LENGHT (PB)	OPTIMAL CONCENTRATION (nM)	REFERENCES
basic 7S globulin-like	Prupe.1G152100	7Sglob_for	TGCAGTCTCTCCCCCGATAA AGTGGAACCGCAAGTGAAGA	60.03	147	100	this work
		7Sglob_rev
WRKY transcription factor 33	Prupe.6G286000	WRKY33_for	CCGGTGAGGAAACATGTGGA	59.96	180	100	this work
		WRKY33_rev	CCTCACAGCCATGGACACAT
BIR1	Prupe.8G186400	BIR1_for	GTGGCCAACAATCAGCTGTC GCAATGCTTCAAAGGGCCTC	59.76	111	300	this work
		BIR1_rev
TIFY-9	Prupe.1G218500	TIFY9_for	TGCGTCTGGTTCAGTCCTTC	59.97	106	100	this work
		TIFY9_rev	GATTTGCTCTGCTTTGGGGC
CDPK8	Prupe.7G064300	CDPK8_for	GCAATAGACTACCCCGGCAA	59.82	103	100	this work
		CDPK8_rev	CGCGACCCAGTTCGTATCTT
MPK3	Prupe.6G091700	MPK3_for	AAGCCCAGCAACCTCTTGTT	60.11	127	100	this work
		MPK3_rev	CAGGTGCCCTGTACCATCTG
Probable protein phosphatase 2C 25C	Prupe.6G054500	P2C25C_for	ATGATCACTCCGTCCCCAGA	60.03	169	300	this work
		P2C25C_rev	TCCTCTTCAACTGCGTCACC
U-box domain-containing protein 21	Prupe.3G164200	PUB21_for	TGCTTGTCAGCTGCGTTAGA	59.97	142	300	this work
		PUB21_rev	AAGACCCTGCAGATCCAAGC
Receptor-like protein kinase	Prupe.3G167800	RLK_for	AGGCTAGCTCTTGAATCTTCCG	59.9	160	100	this work
		RLK_rev	TCCAGCAACTGTGTGTGTGA
RING-H2 finger protein	Prupe.5G120000	RingH2_for	TAGGGGAGAGTCGGAGGTTG	60.03	161	100	this work
		RingH2_rev	GGGGCACGTTGCATTCATTT
G-type lectin S-receptor-like serine/threonine-protein kinase	Prupe.3G089700	SRL_for	TGGAAGTGGCTGTCAAGGTC	59.89	145	100	this work
		SRL_rev	TTCAATTCGGGGTCGAAGCA
CDPK26	Prupe.7G090800	CDPK26_for2	AAGCCTGTGAGGAGTTTGGC	59	183	100	this work
		CDPK26_rev2	CCGACCATCCTGGAAAAAGAAG
Pathogenesis-related genes transcriptional activator PTI5	Prupe.4G055500	PTI5_for	CAGCCTCCACGCAAAATGAG	59.83	152	300	this work
		PTI5_rev	AGAGGGTTCGAGGCCATTTG
basic leucine zipper 34	Prupe.4G172000	BZIP34_for	CATCAGGAGCAGCAGCATCA	59	136	300	this work
		BZIP34_rev	TGCTTTTGACCCTCTTGGGA
Glutamate receptor 2.7	Prupe.4G056200	GLR2.7_for	CATCATCGAAGTAGGCCCCC	61	121	100	this work
		GLR2.7_rev	GGAATGCCCCTTGCAGTTCT
xyloglucan endotransglucosylase/hydrolase 2	Prupe.3G171500	Xylo_for	CACAAAACAGTCTCAACTCAGCA	59.63	163	300	this work
		Xylo_rev	GGCAGTCAAGGCCATCAGAG
Peroxidase 44	Prupe.7G016500	Perox44_for	TCCATAACTGGCGGTTTGCT	59.96	174	300	this work
		Perox44_rev	TGCCTCTAGGCGTTTCTTGG
ERF1a	Prupe.5G061800	PpERF1a_for	CGATTTCGGGTCCCATTT	59	81	100	Ruiz et al., 2017
		PpERF1a_rev	GCAAATCGCCCCAGTTTT
PR4	Prupe.6G141100	PpPR4_for	TTGCGTACTGCGAGTGTCTT	59	75	100	Ruiz et al., 2017
		PpPR4_rev	CCATCCATATTTGCTGCGCC
TEF2	18780515	PpTEF2ref_for	GGTGTGACGATGAAGAGTGATG	58	129	100	Ruiz et al., 2017
		PpTEF2ref_rev	TGAAGGAGAGGGAAGGTGAAAG
UBQ10	Prupe.4G204900	PpUBQ10ref_for	AAGGCTAAGATCCAAGACAAAGAG	57	45	100	Tong et al., 2009
		PpUBQ10ref_rev	CCACGAAGACGAAGCACTAAG
